# Supplementary material for: Crystal structure and Hirshfeld surface analysis of 5-[(5-nitro-1H-indazol-1-yl)meth­yl]-3-phenyl-4,5-di­hydro­isoxazole
Source: Acta Crystallogr E Crystallogr Commun. 2019 Jan 1;75(Pt 1):71–4. doi: 10.1107/S2056989018017590 (PMC6323876; doi:10.1107/S2056989018017590)
Supplement: Supplementary file 1 [file e-75-00071-sup1.cif]

##############################################################################
#                                                                            #
# This CIF contains the data in a paper accepted for publication in          #
# Acta Crystallographica Section E. It conforms to the requirements of       #
# Notes for Authors for Acta Crystallographica Section E, and has been       #
# peer reviewed under the auspices of the IUCr Commission on Journals.       #
#                                                                            #
# Full details of the Crystallographic Information File format               #
# are given in the paper "The Crystallographic Information File (CIF):       #
# a New Standard Archive File for Crystallography" by S. R. Hall, F. H.      #
# Allen and I. D. Brown [Acta Cryst. (1991), A47, 655-685].                  #
#                                                                            #
# The current version of the core CIF dictionary is obtainable from          #
# ftp://ftp.iucr.org/pub/cif_core.dic.                                       #
#                                                                            #
# Software is freely available for graphical display of the structure(s)     #
# in this CIF. For information consult the CIF software page                 #
# http://www.iucr.org/resources/cif/software.                                #
#                                                                            #
# This file may be used for bona fide research purposes within the           #
# scientific community so long as proper attribution is given to the journal # 
# article from which it was obtained.                                        #
#                                                                            #
##############################################################################
data_global
_audit_creation_method     'APEX3 v2015.9-0'
_journal_date_recd_electronic     2018-11-19
_journal_date_accepted     2018-12-12
_journal_name_full     'Acta Crystallographica, Section E'
_journal_year     2019
_journal_volume     75
_journal_issue      1
_journal_page_first     71
_journal_page_last     74
_journal_paper_category     GO
_journal_paper_doi     10.1107/S2056989018017590
_journal_coeditor_code     DX2013
_publ_contact_author_name     'Mohammed Boulhaoua'
_publ_contact_author_address
;
Laboratoire de Chimie Organique H\'et\'erocyclique
Centre de Recherche Des Sciences des M\'edicaments
P\^ole de Comp\'etence Pharmacochimie
Av Ibn Battouta, BP 1014
Facult\'e des Sciences
Universit\'e Mohammed V
Rabat
Morocco
;
_publ_contact_author_email     mboulhaoua@gmail.com
_publ_contact_author_fax     ?
_publ_contact_author_phone     ?
_publ_section_title
;
Crystal structure and Hirshfeld surface analysis of
5-[(5-nitro-1<i>H</i>-indazol-1-yl)methyl]-3-phenyl-4,5-dihydroisoxazole
;
loop_
    _publ_author_name
    _publ_author_footnote
    _publ_author_address
    'Boulhaoua, Mohammed' .
;
Laboratoire de Chimie Organique H\'et\'erocyclique
Centre de Recherche Des Sciences des M\'edicaments
P\^ole de Comp\'etence Pharmacochimie
Av Ibn Battouta, BP 1014
Facult\'e des Sciences
Universit\'e Mohammed V
Rabat
Morocco
;
    'Kansiz, Sevgi' .
;
Ondokuz May\?is University, Faculty of Arts and Sciences, Department of Physics,
55139, Kurupelit, Samsun,
Turkey
;
    'El Hafi, Mohamed' .
;
Laboratoire de Chimie Organique H\'et\'erocyclique
Centre de Recherche Des Sciences des M\'edicaments
P\^ole de Comp\'etence Pharmacochimie
Av Ibn Battouta, BP 1014
Facult\'e des Sciences
Universit\'e Mohammed V
Rabat
Morocco
;
    'Lahmidi, Sanae' .
;
Laboratoire de Chimie Organique H\'et\'erocyclique
Centre de Recherche Des Sciences des M\'edicaments
P\^ole de Comp\'etence Pharmacochimie
Av Ibn Battouta, BP 1014
Facult\'e des Sciences
Universit\'e Mohammed V
Rabat
Morocco
;
    'Dege, Necmi' .
;
Ondokuz May\?is University, Faculty of Arts and Sciences, Department of Physics,
55139, Kurupelit, Samsun,
Turkey
;
    'Benchidmi, Mohammed' .
;
Laboratoire de Chimie Organique H\'et\'erocyclique
Centre de Recherche Des Sciences des M\'edicaments
P\^ole de Comp\'etence Pharmacochimie
Av Ibn Battouta, BP 1014
Facult\'e des Sciences
Universit\'e Mohammed V
Rabat
Morocco
;
    'Mague, Joel T.' .
;
Department of Chemistry
Tulane University
New Orleans, LA 70118
USA
;
_publ_section_synopsis
;
In the title compound the indazole portion is planar and the nitro group and the
pendant phenyl ring are coplanar within 7\%. Oblique stacks along the
<i>a</i>-axis direction are formed by \p--\p-stacking interactions between the
indazole unit and the pendant phenyl rings of adjacent molecules. The stacks
are linked into pairs through C---H...O hydrogen bonds.
;
data_I
_audit_creation_method     'SHELXL-2014/7'
_chemical_name_systematic
;
5-[(5-Nitro-1<i>H</i>-indazol-1-yl)methyl]-3-phenyl-4,5-dihydroisoxazole
;
_chemical_name_common     ?
_chemical_formula_moiety     'C17 H14 N4 O3'
_chemical_formula_sum     'C17 H14 N4 O3'
_chemical_formula_iupac     'C17 H14 N4 O3'
_chemical_formula_weight     322.32
_chemical_melting_point     ?
_space_group_crystal_system     monoclinic
_space_group_name_H-M_alt     'P 21/c'
_space_group_name_Hall     '-P 2ybc'
loop_
    _space_group_symop_operation_xyz
    'x, y, z'
    '-x, y+1/2, -z+1/2'
    '-x, -y, -z'
    'x, -y-1/2, z-1/2'
_cell_length_a     7.8595(4)
_cell_length_b     11.8831(7)
_cell_length_c     15.5716(9)
_cell_angle_alpha     90
_cell_angle_beta     101.8530(10)
_cell_angle_gamma     90
_cell_volume     1423.30(14)
_cell_formula_units_Z     4
_cell_measurement_reflns_used     9953
_cell_measurement_theta_min     2.6480
_cell_measurement_theta_max     29.0662
_cell_measurement_temperature     100(2)
_exptl_crystal_description     block
_exptl_crystal_colour     colourless
_exptl_crystal_size_max     0.352
_exptl_crystal_size_mid     0.324
_exptl_crystal_size_min     0.166
_exptl_crystal_density_diffrn     1.504
_exptl_crystal_density_meas     ?
_exptl_crystal_density_method     'not measured'
_exptl_crystal_F_000     672
_exptl_absorpt_coefficient_mu     0.107
_exptl_absorpt_correction_type     multi-scan
_exptl_absorpt_process_details
;
(<i>SADABS</i>; Bruker, 2016)
;
_exptl_absorpt_correction_T_min     0.90
_exptl_absorpt_correction_T_max     0.98
_exptl_special_details
;
The diffraction data were obtained from 3 sets of 400 frames,
each of width 0.5\% in \w, colllected at \f = 0.00,
90.00 and 180.00\% and 2 sets of 800 frames, each of
width 0.45\% in \f, collected at \w = --30.00 and 210.00\%.
The scan time was 20 sec/frame.
;
_diffrn_ambient_temperature     100(2)
_diffrn_source     'fine-focus sealed tube'
_diffrn_radiation_type     MoK\a
_diffrn_radiation_wavelength     0.71073
_diffrn_radiation_monochromator     graphite
_diffrn_measurement_device_type     'Bruker SMART APEX CCD'
_diffrn_measurement_method     '\f and \w scans'
_diffrn_detector_area_resol_mean     8.3333
_diffrn_reflns_number     26832
_diffrn_reflns_av_R_equivalents     0.0319
_diffrn_reflns_av_unetI/netI     0.0253
_diffrn_reflns_theta_min     2.173
_diffrn_reflns_theta_max     29.080
_diffrn_reflns_theta_full     29.000
_diffrn_measured_fraction_theta_max     0.997
_diffrn_measured_fraction_theta_full     0.998
_diffrn_reflns_limit_h_min     -10
_diffrn_reflns_limit_h_max     10
_diffrn_reflns_limit_k_min     -16
_diffrn_reflns_limit_k_max     16
_diffrn_reflns_limit_l_min     -21
_diffrn_reflns_limit_l_max     21
_refine_special_details
;
Refinement of F^2^ against ALL reflections.  The weighted R-factor wR and
goodness of fit S are based on F^2^, conventional R-factors R are based
on F, with F set to zero for negative F^2^. The threshold expression of
F^2^ > 2sigma(F^2^) is used only for calculating R-factors(gt) etc. and is
not relevant to the choice of reflections for refinement.  R-factors based
on F^2^ are statistically about twice as large as those based on F, and R-
factors based on ALL data will be even larger.
;
_reflns_number_total     3807
_reflns_number_gt     3116
_reflns_threshold_expression     'I > 2\s(I)'
_refine_ls_structure_factor_coef     Fsqd
_refine_ls_matrix_type     full
_refine_ls_R_factor_all     0.0496
_refine_ls_R_factor_gt     0.0414
_refine_ls_wR_factor_gt     0.1161
_refine_ls_wR_factor_ref     0.1198
_refine_ls_goodness_of_fit_ref     1.049
_refine_ls_restrained_S_all     1.049
_refine_ls_number_reflns     3807
_refine_ls_number_parameters     273
_refine_ls_number_restraints     0
_refine_ls_hydrogen_treatment     refall
_refine_ls_weighting_scheme     calc
_refine_ls_weighting_details
              'w=1/[\s^2^(Fo^2^)+(0.0692P)^2^+0.3982P] where P=(Fo^2^+2Fc^2^)/3'
_atom_sites_solution_hydrogens     difmap
_atom_sites_solution_primary     direct
_atom_sites_solution_secondary     difmap
_refine_ls_shift/su_max     0.000
_refine_ls_shift/su_mean     0.000
_refine_diff_density_max     0.487
_refine_diff_density_min     -0.202
_refine_ls_extinction_method     none
_refine_ls_extinction_coef     .
loop_
    _atom_type_symbol
    _atom_type_description
    _atom_type_scat_dispersion_real
    _atom_type_scat_dispersion_imag
    _atom_type_scat_source
    'C' 'C' 0.0033 0.0016
                         'International Tables Vol C Tables 4.2.6.8 and 6.1.1.4'
    'H' 'H' 0.0000 0.0000
                         'International Tables Vol C Tables 4.2.6.8 and 6.1.1.4'
    'N' 'N' 0.0061 0.0033
                         'International Tables Vol C Tables 4.2.6.8 and 6.1.1.4'
    'O' 'O' 0.0106 0.0060
                         'International Tables Vol C Tables 4.2.6.8 and 6.1.1.4'
_computing_data_collection
;
<i>APEX3</i> (Bruker, 2016)
;
_computing_cell_refinement
;
<i>SAINT</i> (Bruker, 2016)
;
_computing_data_reduction
;
<i>SAINT</i> (Bruker, 2016)
;
_computing_structure_solution
;
<i>SHELXT</i> (Sheldrick, 2015<i>a</i>)
;
_computing_structure_refinement
;
<i>SHELXL2014</i> (Sheldrick, 2015<i>b</i>)
;
_computing_molecular_graphics
;
<i>DIAMOND</i> (Brandenburg & Putz, 2012)
;
_computing_publication_material
;
<i>SHELXTL</i> (Sheldrick, 2008)
;
loop_
    _atom_site_type_symbol
    _atom_site_label
    _atom_site_fract_x
    _atom_site_fract_y
    _atom_site_fract_z
    _atom_site_U_iso_or_equiv
    _atom_site_adp_type
    _atom_site_calc_flag
    _atom_site_occupancy
    _atom_site_disorder_assembly
    _atom_site_disorder_group
    O O1 0.65493(11) 0.74043(7) 0.41423(5) 0.0191(2) Uani d 1 . .
    O O2 0.30551(13) 0.88196(8) -0.02290(6) 0.0285(2) Uani d 1 . .
    O O3 0.20589(12) 0.71575(8) -0.06215(6) 0.0245(2) Uani d 1 . .
    N N1 0.69220(13) 0.46778(8) 0.25680(7) 0.0185(2) Uani d 1 . .
    N N2 0.72589(12) 0.57977(8) 0.27365(6) 0.0158(2) Uani d 1 . .
    N N3 0.74782(13) 0.82212(8) 0.47244(7) 0.0174(2) Uani d 1 . .
    N N4 0.30425(13) 0.77874(9) -0.01243(7) 0.0189(2) Uani d 1 . .
    C C1 0.63510(14) 0.64559(10) 0.20885(7) 0.0144(2) Uani d 1 . .
    C C2 0.62565(15) 0.76290(10) 0.19937(8) 0.0169(2) Uani d 1 . .
    H H2 0.685(2) 0.8130(14) 0.2417(11) 0.031(4) Uiso d 1 . .
    C C3 0.51782(15) 0.80431(10) 0.12540(8) 0.0168(2) Uani d 1 . .
    H H3 0.504(2) 0.8820(14) 0.1145(10) 0.024(4) Uiso d 1 . .
    C C4 0.42155(14) 0.73017(10) 0.06319(7) 0.0161(2) Uani d 1 . .
    C C5 0.42849(14) 0.61464(10) 0.07119(8) 0.0158(2) Uani d 1 . .
    H H5 0.357(2) 0.5659(14) 0.0287(10) 0.028(4) Uiso d 1 . .
    C C6 0.53865(14) 0.57188(9) 0.14574(8) 0.0152(2) Uani d 1 . .
    C C7 0.58181(15) 0.46238(10) 0.18078(8) 0.0182(2) Uani d 1 . .
    H H7 0.542(2) 0.3910(13) 0.1558(10) 0.025(4) Uiso d 1 . .
    C C8 0.84131(15) 0.61131(10) 0.35495(7) 0.0171(2) Uani d 1 . .
    H H8A 0.9079(18) 0.6778(12) 0.3442(9) 0.016(3) Uiso d 1 . .
    H H8B 0.9229(18) 0.5481(12) 0.3686(9) 0.016(3) Uiso d 1 . .
    C C9 0.74607(15) 0.63288(10) 0.42928(8) 0.0168(2) Uani d 1 . .
    H H9 0.6526(19) 0.5757(13) 0.4289(10) 0.020(4) Uiso d 1 . .
    C C10 0.87110(16) 0.64689(10) 0.51745(8) 0.0174(2) Uani d 1 . .
    H H10A 0.992(2) 0.6201(13) 0.5155(10) 0.023(4) Uiso d 1 . .
    H H10B 0.829(2) 0.6065(13) 0.5660(11) 0.023(4) Uiso d 1 . .
    C C11 0.86519(14) 0.77242(10) 0.52933(7) 0.0153(2) Uani d 1 . .
    C C12 0.97578(14) 0.83461(10) 0.60166(7) 0.0155(2) Uani d 1 . .
    C C13 0.96755(15) 0.95199(10) 0.60656(8) 0.0184(2) Uani d 1 . .
    H H13 0.890(2) 0.9941(14) 0.5607(11) 0.028(4) Uiso d 1 . .
    C C14 1.06651(16) 1.00864(11) 0.67741(8) 0.0213(3) Uani d 1 . .
    H H14 1.060(2) 1.0871(16) 0.6806(11) 0.035(5) Uiso d 1 . .
    C C15 1.17610(16) 0.94898(11) 0.74367(8) 0.0214(3) Uani d 1 . .
    H H15 1.249(2) 0.9886(15) 0.7961(11) 0.034(4) Uiso d 1 . .
    C C16 1.18699(16) 0.83273(11) 0.73863(8) 0.0199(2) Uani d 1 . .
    H H16 1.256(2) 0.7904(14) 0.7837(10) 0.026(4) Uiso d 1 . .
    C C17 1.08704(15) 0.77535(10) 0.66777(8) 0.0177(2) Uani d 1 . .
    H H17 1.0992(19) 0.6917(13) 0.6650(10) 0.024(4) Uiso d 1 . .
loop_
    _atom_site_aniso_label
    _atom_site_aniso_U_11
    _atom_site_aniso_U_22
    _atom_site_aniso_U_33
    _atom_site_aniso_U_12
    _atom_site_aniso_U_13
    _atom_site_aniso_U_23
    O1 0.0189(4) 0.0187(4) 0.0176(4) 0.0040(3) -0.0014(3) -0.0028(3)
    O2 0.0362(6) 0.0189(5) 0.0263(5) 0.0060(4) -0.0030(4) 0.0037(4)
    O3 0.0237(5) 0.0280(5) 0.0183(4) -0.0012(4) -0.0041(4) -0.0007(4)
    N1 0.0223(5) 0.0131(5) 0.0202(5) -0.0003(4) 0.0045(4) -0.0004(4)
    N2 0.0183(5) 0.0132(5) 0.0147(5) 0.0014(3) 0.0008(4) -0.0005(3)
    N3 0.0181(5) 0.0178(5) 0.0157(5) 0.0010(4) 0.0021(4) -0.0012(4)
    N4 0.0194(5) 0.0205(5) 0.0159(5) 0.0032(4) 0.0016(4) 0.0003(4)
    C1 0.0145(5) 0.0151(5) 0.0135(5) 0.0005(4) 0.0026(4) -0.0004(4)
    C2 0.0187(5) 0.0146(5) 0.0165(5) -0.0003(4) 0.0017(4) -0.0022(4)
    C3 0.0181(5) 0.0141(5) 0.0181(6) 0.0015(4) 0.0035(4) 0.0002(4)
    C4 0.0146(5) 0.0196(5) 0.0135(5) 0.0024(4) 0.0018(4) 0.0010(4)
    C5 0.0144(5) 0.0178(5) 0.0150(5) -0.0008(4) 0.0024(4) -0.0023(4)
    C6 0.0147(5) 0.0150(5) 0.0162(5) -0.0010(4) 0.0044(4) -0.0019(4)
    C7 0.0195(6) 0.0148(5) 0.0203(6) -0.0016(4) 0.0038(4) -0.0013(4)
    C8 0.0162(5) 0.0184(5) 0.0148(5) 0.0019(4) -0.0010(4) -0.0008(4)
    C9 0.0180(5) 0.0147(5) 0.0169(5) 0.0015(4) 0.0016(4) 0.0011(4)
    C10 0.0216(6) 0.0150(5) 0.0148(5) 0.0027(4) 0.0018(4) 0.0004(4)
    C11 0.0165(5) 0.0151(5) 0.0147(5) 0.0011(4) 0.0039(4) 0.0011(4)
    C12 0.0148(5) 0.0175(5) 0.0145(5) 0.0008(4) 0.0037(4) 0.0013(4)
    C13 0.0174(5) 0.0171(5) 0.0201(6) 0.0007(4) 0.0022(4) 0.0021(4)
    C14 0.0214(6) 0.0175(6) 0.0245(6) -0.0020(4) 0.0034(5) -0.0012(5)
    C15 0.0202(6) 0.0259(6) 0.0179(6) -0.0036(5) 0.0033(5) -0.0020(5)
    C16 0.0188(6) 0.0256(6) 0.0146(5) 0.0005(5) 0.0016(4) 0.0033(4)
    C17 0.0193(6) 0.0178(5) 0.0160(6) 0.0023(4) 0.0039(4) 0.0025(4)
_geom_special_details
;
 All esds (except the esd in the dihedral angle between two l.s. planes)
 are estimated using the full covariance matrix.  The cell esds are taken
 into account individually in the estimation of esds in distances, angles
 and torsion angles; correlations between esds in cell parameters are only
 used when they are defined by crystal symmetry.  An approximate (isotropic)
 treatment of cell esds is used for estimating esds involving l.s. planes.
;
loop_
    _geom_bond_atom_site_label_1
    _geom_bond_atom_site_label_2
    _geom_bond_site_symmetry_2
    _geom_bond_distance
    _geom_bond_publ_flag
    O1 N3 . 1.4230(13) ?
    O1 C9 . 1.4603(14) ?
    O2 N4 . 1.2377(14) ?
    O3 N4 . 1.2294(13) ?
    N1 C7 . 1.3176(16) ?
    N1 N2 . 1.3716(13) ?
    N2 C1 . 1.3577(14) ?
    N2 C8 . 1.4472(15) ?
    N3 C11 . 1.2840(15) ?
    N4 C4 . 1.4573(15) ?
    C1 C2 . 1.4022(16) ?
    C1 C6 . 1.4147(15) ?
    C2 C3 . 1.3734(16) ?
    C2 H2 . 0.940(17) ?
    C3 C4 . 1.4093(16) ?
    C3 H3 . 0.941(16) ?
    C4 C5 . 1.3785(16) ?
    C5 C6 . 1.3936(16) ?
    C5 H5 . 0.967(17) ?
    C6 C7 . 1.4248(16) ?
    C7 H7 . 0.959(16) ?
    C8 C9 . 1.5238(16) ?
    C8 H8A . 0.981(15) ?
    C8 H8B . 0.982(15) ?
    C9 C10 . 1.5245(17) ?
    C9 H9 . 1.000(15) ?
    C10 C11 . 1.5050(15) ?
    C10 H10A . 1.006(16) ?
    C10 H10B . 1.007(16) ?
    C11 C12 . 1.4724(16) ?
    C12 C17 . 1.3966(15) ?
    C12 C13 . 1.3991(16) ?
    C13 C14 . 1.3866(17) ?
    C13 H13 . 0.976(16) ?
    C14 C15 . 1.3943(18) ?
    C14 H14 . 0.936(19) ?
    C15 C16 . 1.3873(18) ?
    C15 H15 . 1.011(18) ?
    C16 C17 . 1.3941(17) ?
    C16 H16 . 0.941(16) ?
    C17 H17 . 1.000(16) ?
loop_
    _geom_angle_atom_site_label_1
    _geom_angle_atom_site_label_2
    _geom_angle_atom_site_label_3
    _geom_angle_site_symmetry_1
    _geom_angle_site_symmetry_3
    _geom_angle
    _geom_angle_publ_flag
    N3 O1 C9 . . 108.92(8) ?
    C7 N1 N2 . . 106.54(9) ?
    C1 N2 N1 . . 111.44(9) ?
    C1 N2 C8 . . 129.81(10) ?
    N1 N2 C8 . . 118.70(9) ?
    C11 N3 O1 . . 109.12(9) ?
    O3 N4 O2 . . 122.78(10) ?
    O3 N4 C4 . . 118.64(10) ?
    O2 N4 C4 . . 118.56(10) ?
    N2 C1 C2 . . 131.25(11) ?
    N2 C1 C6 . . 106.53(10) ?
    C2 C1 C6 . . 122.22(10) ?
    C3 C2 C1 . . 117.05(11) ?
    C3 C2 H2 . . 119.7(10) ?
    C1 C2 H2 . . 123.2(10) ?
    C2 C3 C4 . . 120.28(11) ?
    C2 C3 H3 . . 122.1(10) ?
    C4 C3 H3 . . 117.6(10) ?
    C5 C4 C3 . . 123.69(11) ?
    C5 C4 N4 . . 118.31(10) ?
    C3 C4 N4 . . 117.97(10) ?
    C4 C5 C6 . . 116.40(10) ?
    C4 C5 H5 . . 121.9(10) ?
    C6 C5 H5 . . 121.6(10) ?
    C5 C6 C1 . . 120.36(10) ?
    C5 C6 C7 . . 135.26(11) ?
    C1 C6 C7 . . 104.35(10) ?
    N1 C7 C6 . . 111.14(10) ?
    N1 C7 H7 . . 120.5(9) ?
    C6 C7 H7 . . 128.3(9) ?
    N2 C8 C9 . . 112.99(10) ?
    N2 C8 H8A . . 108.6(8) ?
    C9 C8 H8A . . 110.9(8) ?
    N2 C8 H8B . . 104.8(8) ?
    C9 C8 H8B . . 111.4(8) ?
    H8A C8 H8B . . 107.8(11) ?
    O1 C9 C8 . . 109.07(9) ?
    O1 C9 C10 . . 104.66(9) ?
    C8 C9 C10 . . 112.09(10) ?
    O1 C9 H9 . . 105.0(9) ?
    C8 C9 H9 . . 110.8(9) ?
    C10 C9 H9 . . 114.6(9) ?
    C11 C10 C9 . . 100.86(9) ?
    C11 C10 H10A . . 111.8(9) ?
    C9 C10 H10A . . 112.0(9) ?
    C11 C10 H10B . . 110.9(9) ?
    C9 C10 H10B . . 111.9(9) ?
    H10A C10 H10B . . 109.2(13) ?
    N3 C11 C12 . . 121.64(10) ?
    N3 C11 C10 . . 114.02(10) ?
    C12 C11 C10 . . 124.27(10) ?
    C17 C12 C13 . . 119.43(11) ?
    C17 C12 C11 . . 119.51(10) ?
    C13 C12 C11 . . 121.03(10) ?
    C14 C13 C12 . . 120.18(11) ?
    C14 C13 H13 . . 119.8(10) ?
    C12 C13 H13 . . 120.0(10) ?
    C13 C14 C15 . . 120.15(12) ?
    C13 C14 H14 . . 119.8(11) ?
    C15 C14 H14 . . 120.0(11) ?
    C16 C15 C14 . . 120.02(12) ?
    C16 C15 H15 . . 118.5(10) ?
    C14 C15 H15 . . 121.4(10) ?
    C15 C16 C17 . . 120.03(11) ?
    C15 C16 H16 . . 121.5(10) ?
    C17 C16 H16 . . 118.4(10) ?
    C16 C17 C12 . . 120.17(11) ?
    C16 C17 H17 . . 118.5(9) ?
    C12 C17 H17 . . 121.3(9) ?
loop_
    _geom_torsion_atom_site_label_1
    _geom_torsion_atom_site_label_2
    _geom_torsion_atom_site_label_3
    _geom_torsion_atom_site_label_4
    _geom_torsion_site_symmetry_1
    _geom_torsion_site_symmetry_2
    _geom_torsion_site_symmetry_3
    _geom_torsion_site_symmetry_4
    _geom_torsion
    _geom_torsion_publ_flag
    C7 N1 N2 C1 . . . . 0.80(13) ?
    C7 N1 N2 C8 . . . . 178.51(10) ?
    C9 O1 N3 C11 . . . . -10.56(12) ?
    N1 N2 C1 C2 . . . . 178.29(11) ?
    C8 N2 C1 C2 . . . . 0.9(2) ?
    N1 N2 C1 C6 . . . . -0.80(12) ?
    C8 N2 C1 C6 . . . . -178.17(11) ?
    N2 C1 C2 C3 . . . . -179.03(11) ?
    C6 C1 C2 C3 . . . . -0.06(16) ?
    C1 C2 C3 C4 . . . . 0.43(16) ?
    C2 C3 C4 C5 . . . . -0.33(17) ?
    C2 C3 C4 N4 . . . . 177.74(10) ?
    O3 N4 C4 C5 . . . . 5.90(15) ?
    O2 N4 C4 C5 . . . . -175.49(10) ?
    O3 N4 C4 C3 . . . . -172.27(10) ?
    O2 N4 C4 C3 . . . . 6.33(16) ?
    C3 C4 C5 C6 . . . . -0.17(17) ?
    N4 C4 C5 C6 . . . . -178.23(10) ?
    C4 C5 C6 C1 . . . . 0.53(16) ?
    C4 C5 C6 C7 . . . . 178.17(12) ?
    N2 C1 C6 C5 . . . . 178.75(10) ?
    C2 C1 C6 C5 . . . . -0.44(17) ?
    N2 C1 C6 C7 . . . . 0.47(12) ?
    C2 C1 C6 C7 . . . . -178.72(10) ?
    N2 N1 C7 C6 . . . . -0.48(13) ?
    C5 C6 C7 N1 . . . . -177.89(12) ?
    C1 C6 C7 N1 . . . . 0.01(13) ?
    C1 N2 C8 C9 . . . . 86.13(14) ?
    N1 N2 C8 C9 . . . . -91.08(12) ?
    N3 O1 C9 C8 . . . . -104.57(10) ?
    N3 O1 C9 C10 . . . . 15.55(11) ?
    N2 C8 C9 O1 . . . . -73.99(12) ?
    N2 C8 C9 C10 . . . . 170.59(9) ?
    O1 C9 C10 C11 . . . . -13.98(11) ?
    C8 C9 C10 C11 . . . . 104.09(10) ?
    O1 N3 C11 C12 . . . . -176.33(9) ?
    O1 N3 C11 C10 . . . . 0.66(13) ?
    C9 C10 C11 N3 . . . . 8.74(13) ?
    C9 C10 C11 C12 . . . . -174.36(10) ?
    N3 C11 C12 C17 . . . . 172.37(11) ?
    C10 C11 C12 C17 . . . . -4.30(16) ?
    N3 C11 C12 C13 . . . . -5.78(17) ?
    C10 C11 C12 C13 . . . . 177.55(11) ?
    C17 C12 C13 C14 . . . . -1.29(17) ?
    C11 C12 C13 C14 . . . . 176.86(10) ?
    C12 C13 C14 C15 . . . . 0.67(18) ?
    C13 C14 C15 C16 . . . . 0.31(18) ?
    C14 C15 C16 C17 . . . . -0.66(18) ?
    C15 C16 C17 C12 . . . . 0.03(17) ?
    C13 C12 C17 C16 . . . . 0.95(17) ?
    C11 C12 C17 C16 . . . . -177.23(10) ?
loop_
    _geom_hbond_atom_site_label_D
    _geom_hbond_atom_site_label_H
    _geom_hbond_atom_site_label_A
    _geom_hbond_site_symmetry_A
    _geom_hbond_distance_DH
    _geom_hbond_distance_HA
    _geom_hbond_distance_DA
    _geom_hbond_angle_DHA
    C7 H7 O1 2_645 0.959(16) 2.467(16) 3.3877(14) 160.9(13)
_shelx_space_group_comment
;
The symmetry employed for this shelxl refinement is uniquely defined
by the following loop, which should always be used as a source of
symmetry information in preference to the above space-group names.
They are only intended as comments.
;
_shelx_estimated_absorpt_T_min     0.963
_shelx_estimated_absorpt_T_max     0.982
_shelx_hkl_file
;
  -1   0   0    5.57    0.26
   1   0   0    5.51    0.26
   1   0   0    5.34    0.26
  -1   0   0    5.53    0.26
  -1   0   0    5.65    0.26
   2   0   0   36.27    1.69
   2   0   0   35.19    1.69
   2   0   0   36.86    1.69
  -2   0   0   34.05    1.69
  -2   0   0   36.77    1.69
  -2   0   0   36.70    1.69
  -2   0   0   35.68    1.69
  -3   0   0    5.18    0.24
   3   0   0    5.01    0.24
   3   0   0    4.78    0.24
  -3   0   0    4.81    0.24
   3   0   0    5.01    0.24
  -3   0   0    4.94    0.24
  -3   0   0    4.78    0.24
   4   0   0    0.01    0.03
  -4   0   0    0.04    0.03
  -4   0   0    0.04    0.02
  -4   0   0    0.04    0.02
   4   0   0    0.00    0.02
   4   0   0    0.02    0.02
  -4   0   0    0.02    0.02
   5   0   0    0.72    0.06
  -5   0   0    0.81    0.06
  -5   0   0    0.66    0.06
   5   0   0    0.74    0.06
  -5   0   0    0.69    0.06
  -5   0   0    0.76    0.06
   5   0   0    0.72    0.06
   6   0   0    0.47    0.06
  -6   0   0    0.42    0.05
   6   0   0    0.44    0.05
  -6   0   0    0.41    0.05
   6   0   0    0.51    0.07
  -6   0   0    0.27    0.04
  -7   0   0    1.83    0.13
  -7   0   0    1.70    0.12
   7   0   0    1.98    0.13
   7   0   0    1.80    0.12
  -7   0   0    1.94    0.12
   8   0   0    0.76    0.10
  -8   0   0    0.70    0.09
  -8   0   0    0.92    0.09
  -8   0   0    0.89    0.08
  -9   0   0    0.34    0.08
   9   0   0    0.24    0.09
 -10   0   0    0.22    0.09
  10   0   0    0.26    0.10
   0   1   0    0.01    0.00
  -1  -1   0    7.07    0.33
   1  -1   0    6.70    0.32
   1  -1   0    7.01    0.33
  -1  -1   0    6.63    0.33
   1   1   0    7.04    0.33
  -1   1   0    6.73    0.32
  -1   1   0    7.01    0.32
  -1   1   0    7.21    0.33
  -1   1   0    6.57    0.33
   1   1   0    6.85    0.33
  -2  -1   0    0.52    0.03
  -2  -1   0    0.45    0.03
  -3  -1   0    3.34    0.17
   3  -1   0    3.37    0.16
  -3  -1   0    3.41    0.17
  -3  -1   0    3.25    0.17
   3  -1   0    3.31    0.17
  -3  -1   0    3.41    0.17
   3  -1   0    3.33    0.17
   3   1   0    3.35    0.17
   3   1   0    3.23    0.17
  -3   1   0    3.31    0.16
  -3   1   0    3.39    0.16
   3   1   0    3.40    0.17
  -3   1   0    3.31    0.17
  -4  -1   0    5.38    0.26
   4  -1   0    5.07    0.26
  -4  -1   0    5.58    0.26
  -4  -1   0    5.21    0.26
   4  -1   0    5.63    0.26
  -4  -1   0    4.96    0.26
  -4   1   0    5.06    0.26
  -4   1   0    5.30    0.26
  -4   1   0    5.02    0.26
  -4   1   0    5.18    0.26
   4   1   0    5.04    0.26
   4   1   0    5.28    0.26
   4   1   0    5.37    0.26
   5  -1   0    2.81    0.15
  -5  -1   0    2.54    0.14
   5  -1   0    2.75    0.14
   5  -1   0    2.62    0.15
  -5  -1   0    2.49    0.14
  -5  -1   0    2.89    0.15
  -5  -1   0    2.67    0.15
   5   1   0    2.92    0.15
  -5   1   0    2.63    0.14
  -5   1   0    2.55    0.15
   5   1   0    2.97    0.15
   5   1   0    2.67    0.15
  -5   1   0    2.73    0.14
   6  -1   0    0.03    0.03
  -6  -1   0    0.04    0.04
   6  -1   0    0.03    0.04
  -6  -1   0    0.06    0.04
  -6  -1   0    0.08    0.04
   6   1   0    0.05    0.04
   6   1   0    0.10    0.04
  -6   1   0    0.06    0.04
  -6   1   0    0.04    0.04
   6   1   0    0.06    0.04
  -6   1   0    0.07    0.03
   7  -1   0    1.56    0.11
  -7  -1   0    1.46    0.11
  -7  -1   0    1.43    0.11
   7  -1   0    1.29    0.10
  -7  -1   0    1.47    0.11
  -7   1   0    1.26    0.10
  -7   1   0    1.30    0.10
  -7   1   0    1.31    0.10
   7   1   0    1.51    0.11
  -8  -1   0    0.02    0.06
   8  -1   0    0.01    0.06
  -8  -1   0   -0.07    0.09
  -8  -1   0    0.03    0.06
  -8   1   0   -0.04    0.09
  -8   1   0    0.02    0.05
  -8   1   0   -0.01    0.06
   8   1   0    0.03    0.07
   9  -1   0   31.12    1.54
  -9  -1   0   33.58    1.53
  -9  -1   0   31.88    1.53
  -9   1   0   31.72    1.54
  -9   1   0   32.08    1.53
   9   1   0   32.08    1.54
  10  -1   0    0.34    0.12
 -10  -1   0    0.65    0.11
 -10   1   0    0.50    0.10
  10   1   0    0.41    0.11
   0  -2   0   74.42    3.50
   0  -2   0   71.65    3.50
   0  -2   0   75.15    3.51
   0   2   0   76.62    3.51
   0   2   0   73.61    3.51
   0   2   0   77.79    3.51
   1  -2   0    7.49    0.36
   1  -2   0    7.18    0.36
  -1  -2   0    7.63    0.36
  -1  -2   0    7.56    0.36
  -1   2   0    7.21    0.36
   1   2   0    7.88    0.36
  -1   2   0    7.73    0.36
   1   2   0    8.15    0.36
  -1   2   0    7.36    0.36
  -2  -2   0   13.43    0.61
   2  -2   0   12.73    0.61
  -2  -2   0   12.75    0.61
   2  -2   0   12.44    0.61
  -2  -2   0   12.62    0.61
  -2  -2   0   13.30    0.61
  -2   2   0   12.87    0.61
  -2   2   0   13.35    0.61
   2   2   0   12.35    0.61
   2   2   0   12.48    0.61
  -2   2   0   13.18    0.61
   2   2   0   13.04    0.61
  -2   2   0   12.68    0.61
  -3  -2   0    0.31    0.03
  -3  -2   0    0.35    0.03
   3  -2   0    0.24    0.03
   3  -2   0    0.31    0.03
  -3  -2   0    0.36    0.03
  -3  -2   0    0.27    0.03
  -3   2   0    0.30    0.03
  -3   2   0    0.35    0.03
   3   2   0    0.30    0.03
   3   2   0    0.32    0.03
  -3   2   0    0.24    0.03
  -4  -2   0    5.31    0.26
  -4  -2   0    5.04    0.26
  -4  -2   0    5.20    0.26
   4  -2   0    5.26    0.26
   4  -2   0    5.50    0.26
  -4  -2   0    5.07    0.26
   4  -2   0    5.57    0.26
  -4   2   0    5.16    0.26
   4   2   0    5.40    0.26
   4   2   0    5.28    0.26
  -4   2   0    5.06    0.26
   4   2   0    5.59    0.26
  -4   2   0    5.24    0.26
  -5  -2   0    0.13    0.04
  -5  -2   0    0.17    0.04
   5  -2   0    0.16    0.03
   5  -2   0    0.16    0.04
  -5  -2   0    0.16    0.03
  -5  -2   0    0.15    0.04
  -5   2   0    0.09    0.03
   5   2   0    0.22    0.04
   5   2   0    0.23    0.04
  -5   2   0    0.14    0.04
  -5   2   0    0.13    0.03
   5   2   0    0.13    0.03
  -6  -2   0    0.50    0.06
  -6  -2   0    0.49    0.06
   6  -2   0    0.48    0.05
   6  -2   0    0.48    0.06
  -6  -2   0    0.54    0.06
  -6   2   0    0.47    0.06
  -6   2   0    0.56    0.05
   6   2   0    0.53    0.06
  -6   2   0    0.52    0.05
   6   2   0    0.39    0.06
   7  -2   0    2.21    0.14
  -7  -2   0    2.35    0.14
  -7  -2   0    2.17    0.14
  -7  -2   0    2.11    0.14
   7  -2   0    2.16    0.14
  -7   2   0    2.29    0.13
  -7   2   0    2.28    0.14
   7   2   0    2.01    0.14
  -7   2   0    2.30    0.13
   7   2   0    2.37    0.14
  -8  -2   0    3.37    0.19
  -8  -2   0    2.85    0.19
   8  -2   0    3.16    0.19
   8  -2   0    2.92    0.18
  -8   2   0    2.92    0.17
  -8   2   0    3.16    0.19
   8   2   0    3.00    0.19
  -9  -2   0    1.13    0.11
  -9  -2   0    0.82    0.11
   9  -2   0    0.98    0.12
  -9   2   0    1.05    0.10
  -9   2   0    0.91    0.11
   9   2   0    0.93    0.11
  10  -2   0    0.06    0.11
 -10  -2   0    0.09    0.10
 -10   2   0    0.07    0.08
  10   2   0    0.04    0.11
 -10   2   0    0.09    0.10
   0  -3   0    0.00    0.00
   0  -3   0    0.00    0.00
   0  -3   0    0.00    0.01
   0   3   0    0.01    0.01
   0   3   0    0.05    0.01
   0   3   0    0.00    0.01
  -1  -3   0    1.54    0.08
  -1  -3   0    1.56    0.08
   1  -3   0    1.55    0.07
   1  -3   0    1.48    0.07
  -1   3   0    1.54    0.08
   1   3   0    1.60    0.08
   1   3   0    1.53    0.08
  -1   3   0    1.56    0.08
  -1   3   0    1.52    0.08
   1   3   0    1.50    0.08
  -2  -3   0   36.87    1.79
  -2  -3   0   38.20    1.79
  -2  -3   0   37.39    1.79
   2  -3   0   38.81    1.79
   2  -3   0   37.24    1.79
   2  -3   0   38.24    1.79
  -2   3   0   39.04    1.79
  -2   3   0   38.54    1.79
  -2   3   0   39.11    1.79
   2   3   0   38.68    1.79
  -2   3   0   37.67    1.79
   2   3   0   37.30    1.79
  -2   3   0   38.40    1.79
  -3  -3   0    1.81    0.10
  -3  -3   0    1.76    0.10
   3  -3   0    1.86    0.10
  -3  -3   0    1.85    0.10
  -3  -3   0    1.74    0.09
   3  -3   0    1.82    0.09
   3   3   0    1.86    0.10
  -3   3   0    1.65    0.10
  -3   3   0    1.92    0.09
  -3   3   0    1.72    0.09
  -3   3   0    1.91    0.09
  -3   3   0    1.45    0.10
   3   3   0    1.80    0.10
   3   3   0    1.86    0.10
  -4  -3   0    0.05    0.03
  -4  -3   0    0.07    0.03
   4  -3   0    0.10    0.03
  -4  -3   0    0.06    0.02
  -4  -3   0    0.14    0.03
   4  -3   0    0.07    0.02
  -4   3   0    0.12    0.02
   4   3   0    0.08    0.03
  -4   3   0    0.05    0.02
  -4   3   0    0.06    0.02
   4   3   0    0.14    0.03
  -4   3   0    0.07    0.03
   4   3   0    0.11    0.03
   5  -3   0   15.24    0.71
  -5  -3   0   14.54    0.72
  -5  -3   0   15.17    0.71
  -5  -3   0   15.08    0.71
   5  -3   0   14.90    0.72
  -5  -3   0   15.63    0.72
  -5   3   0   15.00    0.71
  -5   3   0   14.43    0.72
   5   3   0   14.68    0.71
   5   3   0   14.80    0.72
   5   3   0   15.65    0.72
  -5   3   0   13.91    0.71
  -6  -3   0    0.01    0.04
  -6  -3   0    0.02    0.04
  -6  -3   0    0.01    0.04
  -6  -3   0    0.01    0.04
   6  -3   0    0.02    0.04
   6  -3   0   -0.01    0.03
  -6   3   0    0.01    0.03
   6   3   0    0.00    0.04
  -6   3   0    0.00    0.03
  -6   3   0    0.01    0.04
   6   3   0    0.01    0.04
   7  -3   0    0.02    0.05
   7  -3   0    0.02    0.04
  -7  -3   0   -0.05    0.05
  -7  -3   0    0.01    0.05
   7   3   0   -0.03    0.05
  -7   3   0   -0.01    0.04
  -7   3   0   -0.02    0.05
   7   3   0    0.04    0.05
   8  -3   0    0.09    0.07
  -8  -3   0    0.15    0.08
   8  -3   0    0.16    0.06
  -8   3   0    0.16    0.06
   8   3   0    0.24    0.08
   8   3   0    0.10    0.06
  -8   3   0    0.08    0.05
   9  -3   0    0.02    0.08
   9  -3   0    0.00    0.08
  -9  -3   0    0.03    0.07
  -9   3   0    0.02    0.08
  -9   3   0   -0.01    0.06
   9   3   0    0.02    0.07
 -10  -3   0    0.34    0.12
  10  -3   0    0.29    0.12
 -10   3   0    0.30    0.08
 -10   3   0    0.28    0.12
  10   3   0    0.34    0.11
   0  -4   0    5.67    0.27
   0  -4   0    5.48    0.27
   0  -4   0    5.62    0.27
   0   4   0    5.77    0.27
   0   4   0    5.89    0.27
   1  -4   0    0.11    0.01
  -1  -4   0    0.08    0.02
  -1  -4   0    0.09    0.01
  -1   4   0    0.07    0.02
   1   4   0    0.11    0.01
   2  -4   0    2.71    0.13
   2  -4   0    2.57    0.14
  -2  -4   0    2.63    0.14
   2  -4   0    2.47    0.13
  -2  -4   0    2.62    0.13
  -2   4   0    2.73    0.14
  -2   4   0    2.85    0.13
   2   4   0    2.76    0.14
   2   4   0    2.67    0.13
  -2   4   0    2.80    0.14
  -3  -4   0    4.03    0.19
  -3  -4   0    3.92    0.20
  -3  -4   0    3.94    0.20
  -3  -4   0    3.55    0.20
   3  -4   0    3.81    0.19
   3  -4   0    3.95    0.19
   3  -4   0    3.84    0.20
  -3   4   0    4.01    0.19
  -3   4   0    3.92    0.20
  -3   4   0    4.16    0.19
  -3   4   0    3.91    0.19
  -3   4   0    3.71    0.20
   3   4   0    3.97    0.20
   3   4   0    3.84    0.19
  -4  -4   0    7.89    0.37
   4  -4   0    7.00    0.37
   4  -4   0    7.87    0.37
  -4  -4   0    7.83    0.37
  -4  -4   0    7.34    0.38
  -4  -4   0    7.55    0.37
  -4   4   0    7.29    0.38
   4   4   0    7.53    0.37
   4   4   0    8.02    0.37
  -4   4   0    7.97    0.37
   4   4   0    7.58    0.37
  -4   4   0    7.93    0.37
  -4   4   0    7.62    0.37
   5  -4   0    0.11    0.03
  -5  -4   0    0.08    0.04
  -5  -4   0    0.11    0.04
   5  -4   0    0.15    0.04
  -5  -4   0    0.13    0.04
  -5   4   0    0.14    0.03
  -5   4   0    0.10    0.04
   5   4   0    0.11    0.04
  -5   4   0    0.12    0.02
   5   4   0    0.16    0.04
   6  -4   0    0.06    0.04
   6  -4   0    0.07    0.03
  -6  -4   0    0.07    0.05
  -6  -4   0    0.04    0.04
  -6   4   0    0.04    0.03
  -6   4   0    0.10    0.05
   6   4   0    0.07    0.04
   6   4   0    0.04    0.04
   7  -4   0    3.47    0.19
   7  -4   0    3.20    0.18
  -7  -4   0    2.93    0.19
   7   4   0    3.15    0.18
   7   4   0    3.02    0.18
  -7   4   0    3.67    0.19
  -7   4   0    3.20    0.17
   8  -4   0    1.35    0.13
  -8  -4   0    1.38    0.12
   8  -4   0    1.47    0.12
   8   4   0    1.51    0.12
  -8   4   0    1.58    0.11
   8   4   0    1.64    0.13
  -8   4   0    1.42    0.13
  -9  -4   0    0.24    0.10
   9  -4   0    0.14    0.08
   9  -4   0    0.09    0.07
  -9   4   0    0.12    0.06
   9   4   0    0.05    0.08
  -9   4   0    0.10    0.08
  10  -4   0    0.75    0.13
 -10  -4   0    0.68    0.13
 -10   4   0    0.74    0.10
 -10   4   0    0.74    0.13
  10   4   0    0.92    0.13
   0  -5   0    0.00    0.01
   0  -5   0    0.00    0.01
   0  -5   0    0.00    0.01
   0   5   0   -0.02    0.01
   0   5   0    0.01    0.02
   1  -5   0   11.06    0.54
  -1  -5   0   11.92    0.54
  -1  -5   0   11.90    0.54
  -1  -5   0   11.36    0.55
  -1  -5   0   11.10    0.54
   1  -5   0   11.34    0.54
   1  -5   0   11.42    0.54
   1   5   0   12.05    0.54
   1   5   0   11.57    0.54
   1   5   0   11.64    0.55
  -1   5   0   11.31    0.55
  -1   5   0   11.88    0.54
   1   5   0   11.32    0.54
  -1   5   0   10.81    0.55
   2  -5   0    2.10    0.11
  -2  -5   0    2.05    0.11
   2  -5   0    2.02    0.11
  -2  -5   0    2.03    0.12
   2   5   0    2.09    0.11
   2   5   0    2.20    0.11
  -2   5   0    2.40    0.12
  -2   5   0    2.30    0.11
  -2   5   0    2.16    0.12
   2   5   0    2.30    0.11
  -3  -5   0    0.94    0.06
   3  -5   0    0.78    0.05
   3  -5   0    0.80    0.05
   3  -5   0    0.80    0.06
  -3  -5   0    0.78    0.06
  -3  -5   0    0.82    0.06
  -3   5   0    0.92    0.06
   3   5   0    0.81    0.06
  -3   5   0    0.92    0.05
  -3   5   0    0.86    0.06
   3   5   0    0.82    0.05
  -4  -5   0    1.51    0.10
  -4  -5   0    1.28    0.09
   4  -5   0    1.47    0.08
   4  -5   0    1.31    0.09
   4   5   0    1.35    0.09
  -4   5   0    1.59    0.08
  -4   5   0    1.36    0.09
  -4   5   0    1.64    0.08
  -4   5   0    1.44    0.07
  -4   5   0    1.12    0.09
   4   5   0    1.48    0.09
   5  -5   0    0.49    0.05
  -5  -5   0    0.44    0.06
  -5  -5   0    0.35    0.05
   5  -5   0    0.46    0.06
  -5   5   0    0.38    0.06
   5   5   0    0.59    0.06
  -5   5   0    0.50    0.04
   5   5   0    0.32    0.05
  -6  -5   0    0.05    0.05
  -6  -5   0    0.10    0.05
   6  -5   0    0.11    0.05
   6  -5   0    0.06    0.04
   6   5   0    0.07    0.04
  -6   5   0    0.11    0.03
   6   5   0    0.16    0.05
  -6   5   0    0.09    0.06
  -7  -5   0    1.21    0.11
   7  -5   0    1.29    0.10
   7  -5   0    1.16    0.11
   7   5   0    1.44    0.11
  -7   5   0    1.24    0.08
   7   5   0    1.28    0.11
  -7   5   0    1.36    0.12
  -8  -5   0    0.53    0.09
   8  -5   0    0.52    0.07
   8  -5   0    0.52    0.08
   8   5   0    0.59    0.08
  -8   5   0    0.44    0.09
   8   5   0    0.54    0.09
  -8   5   0    0.45    0.05
  -9  -5   0    0.46    0.11
   9  -5   0    0.54    0.09
   9  -5   0    0.63    0.11
  -9   5   0    0.49    0.11
   9   5   0    0.75    0.10
   9   5   0    0.71    0.11
  -9   5   0    0.51    0.07
 -10  -5   0    0.18    0.11
  10   5   0    0.41    0.12
 -10   5   0    0.14    0.13
   0  -6   0    8.78    0.42
   0  -6   0    8.39    0.41
   0  -6   0    8.72    0.41
   0   6   0    9.12    0.42
   0   6   0    8.92    0.42
  -1  -6   0   18.29    0.87
  -1  -6   0   18.78    0.87
  -1  -6   0   18.01    0.87
   1  -6   0   18.26    0.87
   1  -6   0   18.23    0.87
   1  -6   0   18.50    0.87
  -1  -6   0   17.75    0.87
   1   6   0   18.88    0.87
   1   6   0   17.45    0.87
  -1   6   0   19.37    0.88
  -1   6   0   18.66    0.88
  -1   6   0   19.29    0.87
   2  -6   0    0.45    0.03
  -2  -6   0    0.41    0.05
  -2  -6   0    0.55    0.04
   2  -6   0    0.51    0.04
  -2   6   0    0.58    0.04
   2   6   0    0.50    0.04
   2   6   0    0.58    0.05
  -2   6   0    0.52    0.05
  -2   6   0    0.56    0.05
   2   6   0    0.53    0.04
   3  -6   0    0.51    0.04
   3  -6   0    0.46    0.04
  -3  -6   0    0.56    0.05
   3  -6   0    0.40    0.05
  -3  -6   0    0.46    0.05
   3   6   0    0.45    0.04
   3   6   0    0.51    0.05
  -3   6   0    0.44    0.05
  -3   6   0    0.50    0.04
  -3   6   0    0.54    0.05
  -4  -6   0    2.97    0.16
   4  -6   0    3.12    0.16
   4  -6   0    2.79    0.17
  -4  -6   0    2.76    0.17
  -4   6   0    3.14    0.17
  -4   6   0    3.13    0.17
   4   6   0    3.09    0.16
   4   6   0    3.40    0.16
  -5  -6   0    0.15    0.04
   5  -6   0    0.13    0.03
   5  -6   0    0.16    0.05
  -5  -6   0    0.20    0.05
   5   6   0    0.14    0.04
  -5   6   0    0.23    0.02
   5   6   0    0.17    0.04
  -5   6   0    0.21    0.05
   6  -6   0    0.11    0.04
  -6  -6   0    0.23    0.06
  -6  -6   0    0.23    0.06
   6  -6   0    0.13    0.05
   6   6   0    0.10    0.05
  -6   6   0    0.14    0.03
  -6   6   0    0.12    0.06
   6   6   0    0.09    0.04
   7  -6   0    0.63    0.08
  -7  -6   0    0.60    0.09
   7  -6   0    0.53    0.06
  -7   6   0    0.53    0.09
   7   6   0    0.62    0.07
  -7   6   0    0.64    0.06
   7   6   0    0.83    0.09
  -8  -6   0    0.41    0.09
   8  -6   0    0.50    0.07
   8  -6   0    0.42    0.09
  -8   6   0    0.46    0.05
   8   6   0    0.45    0.07
   8   6   0    0.55    0.09
  -8   6   0    0.40    0.09
   9  -6   0    0.02    0.07
   9  -6   0    0.01    0.10
  -9  -6   0    0.04    0.11
  -9   6   0   -0.01    0.10
   9   6   0    0.09    0.08
   9   6   0    0.07    0.10
  -9   6   0    0.07    0.04
   0  -7   0    0.00    0.01
   0  -7   0    0.01    0.03
   0  -7   0    0.00    0.01
   0   7   0    0.01    0.02
   0   7   0   -0.01    0.02
   1  -7   0    4.57    0.23
   1  -7   0    4.57    0.23
  -1  -7   0    4.76    0.23
  -1  -7   0    4.74    0.24
   1  -7   0    4.80    0.23
  -1  -7   0    4.68    0.23
  -1  -7   0    4.38    0.23
  -1   7   0    4.79    0.24
  -1   7   0    4.97    0.23
  -1   7   0    4.93    0.24
   1   7   0    4.57    0.23
   1   7   0    5.00    0.23
   2  -7   0    0.03    0.01
   2  -7   0    0.03    0.02
  -2  -7   0    0.02    0.02
   2  -7   0    0.04    0.02
  -2  -7   0    0.06    0.03
  -2   7   0    0.02    0.03
   2   7   0    0.02    0.01
  -2   7   0    0.03    0.02
  -2   7   0    0.02    0.03
   2   7   0    0.01    0.01
   2   7   0    0.04    0.03
   3  -7   0    0.53    0.04
   3  -7   0    0.56    0.06
  -3  -7   0    0.55    0.06
  -3  -7   0    0.59    0.05
  -3   7   0    0.50    0.05
   3   7   0    0.54    0.05
   3   7   0    0.57    0.04
  -3   7   0    0.64    0.05
  -3   7   0    0.50    0.05
  -4  -7   0    2.38    0.14
   4  -7   0    2.16    0.12
  -4  -7   0    2.33    0.13
   4  -7   0    2.38    0.14
   4   7   0    2.21    0.13
   4   7   0    2.43    0.12
  -4   7   0    2.10    0.13
  -4   7   0    2.29    0.13
   5  -7   0   15.73    0.75
   5  -7   0   15.61    0.74
  -5  -7   0   15.67    0.75
   5   7   0   15.05    0.75
  -5   7   0   15.90    0.75
  -5   7   0   15.01    0.75
   5   7   0   15.51    0.74
   6  -7   0    0.08    0.04
  -6  -7   0    0.10    0.06
   6  -7   0    0.16    0.06
  -6  -7   0    0.09    0.06
   6   7   0    0.17    0.05
   6   7   0    0.10    0.05
  -6   7   0    0.10    0.06
   7  -7   0    0.02    0.05
  -7  -7   0    0.09    0.07
  -7  -7   0    0.06    0.07
   7  -7   0    0.04    0.06
   7   7   0    0.03    0.07
   7   7   0    0.05    0.05
  -7   7   0    0.04    0.07
  -7   7   0    0.05    0.02
   8  -7   0    0.01    0.06
   8  -7   0    0.00    0.07
  -8  -7   0   -0.02    0.08
   8   7   0    0.07    0.08
  -8   7   0    0.01    0.03
   8   7   0    0.01    0.06
  -8   7   0    0.03    0.09
   9  -7   0    0.06    0.08
  -9  -7   0    0.15    0.10
   9  -7   0    0.00    0.10
  -9   7   0    0.06    0.04
  -9   7   0   -0.07    0.09
   9   7   0    0.01    0.08
   9   7   0    0.01    0.10
   0  -8   0    3.94    0.21
   0  -8   0    4.08    0.20
   0  -8   0    3.95    0.20
   0   8   0    3.93    0.21
   0   8   0    4.37    0.20
   1  -8   0    0.63    0.04
  -1  -8   0    0.65    0.05
   1  -8   0    0.75    0.04
   1  -8   0    0.70    0.06
  -1  -8   0    0.74    0.06
   1   8   0    0.74    0.06
  -1   8   0    0.87    0.06
  -1   8   0    0.88    0.06
  -2  -8   0    0.92    0.08
   2  -8   0    0.93    0.06
  -2  -8   0    0.95    0.06
   2  -8   0    0.85    0.06
   2  -8   0    0.86    0.05
  -2   8   0    0.96    0.07
  -2   8   0    0.93    0.07
   2   8   0    0.87    0.07
  -2   8   0    1.08    0.06
  -3  -8   0    4.34    0.21
  -3  -8   0    3.70    0.20
   3  -8   0    3.97    0.20
   3  -8   0    4.25    0.21
   3   8   0    3.89    0.20
  -3   8   0    4.10    0.21
  -3   8   0    4.02    0.21
   3   8   0    4.05    0.21
   4  -8   0   12.38    0.62
  -4  -8   0   13.72    0.62
  -4  -8   0   12.66    0.61
   4   8   0   12.02    0.61
  -4   8   0   12.78    0.62
  -4   8   0   12.82    0.62
   4   8   0   12.75    0.61
  -5  -8   0    0.24    0.06
  -5  -8   0    0.20    0.05
   5  -8   0    0.20    0.06
   5  -8   0    0.25    0.04
   5   8   0    0.18    0.04
  -5   8   0    0.21    0.06
  -5   8   0    0.22    0.06
   5   8   0    0.18    0.06
   6  -8   0    0.10    0.07
  -6  -8   0    0.08    0.07
   6  -8   0    0.14    0.04
  -6  -8   0    0.25    0.07
  -6   8   0    0.04    0.06
   6   8   0    0.25    0.07
   6   8   0    0.23    0.05
   7  -8   0   -0.01    0.05
  -7  -8   0    0.05    0.07
   7  -8   0    0.00    0.07
  -7  -8   0    0.00    0.07
  -7   8   0    0.01    0.07
   7   8   0    0.02    0.07
   7   8   0    0.00    0.05
  -8  -8   0    0.04    0.09
   8  -8   0   -0.05    0.06
   8  -8   0    0.02    0.09
   8   8   0    0.00    0.07
   8   8   0   -0.01    0.06
  -8   8   0   -0.05    0.09
  -9  -8   0    0.16    0.13
   9  -8   0    0.00    0.10
   9  -8   0    0.11    0.09
   9   8   0    0.07    0.09
  -9   8   0    0.20    0.20
   0  -9   0   -0.02    0.03
   0  -9   0    0.00    0.02
   0   9   0   -0.01    0.03
   0   9   0   -0.01    0.03
  -1  -9   0    0.01    0.04
   1  -9   0    0.01    0.04
  -1  -9   0    0.01    0.02
   1  -9   0    0.02    0.02
  -1   9   0    0.01    0.04
   1   9   0    0.01    0.03
  -1   9   0    0.01    0.03
  -2  -9   0    1.81    0.10
   2  -9   0    1.69    0.09
  -2  -9   0    1.58    0.11
  -2   9   0    1.64    0.11
   2   9   0    1.75    0.11
  -2   9   0    1.81    0.11
   3  -9   0    1.05    0.06
  -3  -9   0    0.98    0.07
   3  -9   0    1.03    0.08
  -3  -9   0    1.09    0.09
  -3   9   0    1.02    0.09
   3   9   0    0.93    0.06
  -3   9   0    0.93    0.09
   3   9   0    0.87    0.08
   4  -9   0    0.56    0.05
   4  -9   0    0.58    0.07
  -4  -9   0    0.40    0.06
  -4  -9   0    0.71    0.08
  -4   9   0    0.47    0.07
   4   9   0    0.73    0.07
   4   9   0    0.57    0.05
  -4   9   0    0.50    0.07
  -5  -9   0    5.54    0.30
   5  -9   0    5.58    0.30
   5  -9   0    5.74    0.29
  -5  -9   0    6.29    0.31
  -5   9   0    5.65    0.30
   5   9   0    6.05    0.30
  -5   9   0    5.66    0.30
   5   9   0    5.61    0.29
   6  -9   0    5.91    0.31
  -6  -9   0    6.24    0.32
  -6  -9   0    6.08    0.33
   6  -9   0    6.37    0.33
   6   9   0    6.51    0.32
   6   9   0    5.98    0.31
  -6   9   0    5.82    0.33
   7  -9   0    0.42    0.09
  -7  -9   0    0.64    0.10
  -7  -9   0    0.66    0.09
   7  -9   0    0.51    0.07
   7   9   0    0.59    0.07
   7   9   0    0.60    0.09
  -7   9   0    0.60    0.10
  -8  -9   0    0.38    0.11
   8  -9   0    0.47    0.08
   8  -9   0    0.49    0.11
   8   9   0    0.39    0.08
  -8   9   0    0.26    0.10
   0 -10   0    2.65    0.13
   0 -10   0    2.42    0.14
   0  10   0    2.54    0.14
   1 -10   0    0.03    0.02
  -1 -10   0    0.02    0.02
  -1 -10   0    0.02    0.04
  -1  10   0    0.01    0.04
   1  10   0    0.01    0.04
  -1  10   0   -0.01    0.04
  -2 -10   0    0.03    0.05
   2 -10   0    0.01    0.02
  -2 -10   0    0.01    0.03
  -2  10   0    0.00    0.04
   2  10   0    0.01    0.04
  -2  10   0    0.01    0.04
  -3 -10   0    2.62    0.15
   3 -10   0    2.69    0.14
  -3 -10   0    2.55    0.16
  -3  10   0    2.86    0.16
  -3  10   0    2.91    0.16
   3  10   0    2.62    0.16
   4 -10   0    2.73    0.14
  -4 -10   0    2.56    0.17
   4 -10   0    2.85    0.17
  -4 -10   0    2.87    0.15
   4  10   0    2.62    0.16
  -4  10   0    2.61    0.16
  -4  10   0    2.85    0.16
   4  10   0    2.57    0.14
   5 -10   0    2.16    0.13
  -5 -10   0    2.16    0.15
   5 -10   0    1.92    0.14
  -5 -10   0    2.28    0.14
   5  10   0    2.13    0.12
  -5  10   0    2.24    0.15
   5  10   0    2.36    0.15
  -5  10   0    1.99    0.15
   6 -10   0    0.51    0.09
  -6 -10   0    0.30    0.09
  -6 -10   0    0.42    0.08
   6 -10   0    0.43    0.06
   6  10   0    0.53    0.09
   6  10   0    0.49    0.06
  -6  10   0    0.46    0.09
   7 -10   0    0.00    0.09
  -7 -10   0    0.06    0.08
   7 -10   0    0.00    0.05
  -7 -10   0    0.03    0.09
   7  10   0    0.08    0.06
  -7  10   0    0.01    0.09
   7  10   0    0.00    0.07
  -8 -10   0    0.56    0.12
   8 -10   0    0.46    0.13
   8 -10   0    0.48    0.08
   8  10   0    0.40    0.08
  -8  10   0    0.44    0.12
   0 -11   0   -0.01    0.05
   0 -11   0    0.01    0.02
   0  11   0    0.00    0.04
   1 -11   0    7.58    0.37
  -1 -11   0    8.48    0.39
  -1 -11   0    7.41    0.37
  -1  11   0    7.58    0.38
   1  11   0    7.57    0.38
  -2 -11   0    9.08    0.41
  -2 -11   0    7.82    0.40
   2 -11   0    8.09    0.39
  -2  11   0    7.98    0.41
   2  11   0    7.97    0.41
  -2  11   0    8.02    0.40
   3 -11   0    0.23    0.03
  -3 -11   0    0.15    0.04
  -3 -11   0    0.13    0.07
   3  11   0    0.19    0.06
  -3  11   0    0.14    0.06
  -3  11   0    0.18    0.06
  -4 -11   0    1.95    0.13
   4 -11   0    2.07    0.12
   4 -11   0    2.19    0.15
  -4 -11   0    2.27    0.16
  -4  11   0    1.99    0.14
  -4  11   0    2.04    0.15
   4  11   0    1.90    0.14
  -5 -11   0    0.10    0.06
   5 -11   0    0.14    0.08
   5 -11   0    0.16    0.04
  -5 -11   0    0.07    0.07
   5  11   0    0.11    0.03
   5  11   0    0.08    0.07
  -5  11   0    0.10    0.07
  -5  11   0    0.12    0.07
  -6 -11   0    0.43    0.08
   6 -11   0    0.33    0.09
   6 -11   0    0.33    0.06
  -6 -11   0    0.35    0.10
   6  11   0    0.37    0.05
   6  11   0    0.35    0.08
  -6  11   0    0.47    0.10
   7 -11   0    0.00    0.09
  -7 -11   0    0.05    0.09
  -7 -11   0    0.05    0.10
   7 -11   0    0.06    0.06
   7  11   0   -0.02    0.06
  -7  11   0   -0.01    0.09
   0 -12   0    1.46    0.09
   0  12   0    1.32    0.11
  -1 -12   0    0.21    0.07
  -1 -12   0    0.18    0.04
   1 -12   0    0.15    0.03
  -1  12   0    0.16    0.06
   1  12   0    0.28    0.06
  -2 -12   0    0.20    0.04
   2 -12   0    0.16    0.03
  -2 -12   0    0.23    0.07
  -2  12   0    0.15    0.06
   2  12   0    0.23    0.06
   3 -12   0    0.31    0.04
  -3 -12   0    0.22    0.05
  -3 -12   0    0.23    0.07
  -3  12   0    0.23    0.07
  -3  12   0    0.33    0.07
   3  12   0    0.28    0.06
   4 -12   0    0.06    0.08
   4 -12   0    0.01    0.04
  -4 -12   0    0.03    0.08
  -4 -12   0   -0.02    0.05
   4  12   0    0.02    0.07
  -4  12   0    0.04    0.06
  -4  12   0    0.04    0.07
   5 -12   0    0.05    0.04
  -5 -12   0   -0.04    0.09
  -5 -12   0    0.00    0.06
   5 -12   0    0.04    0.08
  -5  12   0    0.02    0.08
   5  12   0    0.04    0.07
  -5  12   0    0.01    0.08
  -6 -12   0    0.06    0.10
  -6 -12   0    0.02    0.07
   6 -12   0    0.03    0.06
   6 -12   0    0.00    0.10
  -6  12   0    0.05    0.09
   6  12   0    0.01    0.04
  -7 -12   0    0.68    0.12
   7  12   0    0.67    0.07
  -7  12   0    0.76    0.13
   0 -13   0   -0.01    0.03
   0  13   0   -0.02    0.06
  -1 -13   0    0.54    0.05
   1 -13   0    0.65    0.06
  -1  13   0    0.73    0.09
   1  13   0    0.57    0.08
  -2 -13   0   -0.01    0.04
  -2 -13   0    0.02    0.08
   2 -13   0    0.04    0.03
  -2  13   0   -0.02    0.06
   2  13   0   -0.01    0.06
   3 -13   0    0.08    0.04
  -3 -13   0    0.06    0.08
   3 -13   0    0.15    0.08
  -3 -13   0    0.17    0.05
  -3  13   0    0.13    0.07
   3  13   0    0.11    0.07
  -4 -13   0    0.32    0.07
   4 -13   0    0.30    0.09
   4 -13   0    0.35    0.05
  -4 -13   0    0.31    0.10
  -4  13   0    0.34    0.09
   4  13   0    0.39    0.09
  -4  13   0    0.34    0.09
   5 -13   0   -0.02    0.05
   5 -13   0    0.01    0.10
  -5 -13   0    0.01    0.10
  -5 -13   0   -0.03    0.06
   5  13   0   -0.05    0.10
  -5  13   0    0.02    0.08
  -5  13   0   -0.01    0.09
  -6 -13   0    0.32    0.09
  -6 -13   0    0.38    0.13
   6 -13   0    0.41    0.11
   6 -13   0    0.36    0.07
  -6  13   0    0.35    0.11
  -6  13   0    0.35    0.12
   0 -14   0    0.04    0.04
   0  14   0    0.04    0.06
   1 -14   0    0.37    0.05
  -1 -14   0    0.35    0.05
   1  14   0    0.27    0.08
  -1  14   0    0.35    0.08
  -2 -14   0   -0.03    0.05
   2 -14   0    0.01    0.04
  -2  14   0    0.02    0.07
   2  14   0   -0.01    0.07
   3 -14   0    0.69    0.06
  -3 -14   0    0.49    0.07
   3 -14   0    0.41    0.10
  -3 -14   0    0.75    0.12
  -3  14   0    0.48    0.10
   3  14   0    0.65    0.10
  -4 -14   0   -0.08    0.10
   4 -14   0    0.06    0.10
   4 -14   0    0.00    0.05
  -4 -14   0    0.00    0.06
  -4  14   0   -0.01    0.09
   4  14   0   -0.03    0.09
   5 -14   0    0.90    0.13
   5 -14   0    0.99    0.09
  -5 -14   0    0.73    0.10
  -5 -14   0    1.21    0.16
  -5  14   0    0.97    0.14
   0 -15   0    0.01    0.05
   0  15   0   -0.03    0.07
  -1 -15   0    0.08    0.05
   1 -15   0    0.06    0.05
  -1  15   0    0.11    0.08
   1  15   0    0.01    0.09
   2 -15   0    0.07    0.05
  -2 -15   0    0.12    0.06
   2  15   0    0.05    0.08
  -2  15   0    0.16    0.10
  -3 -15   0    0.52    0.08
   3 -15   0    0.58    0.06
   3 -15   0    0.54    0.12
  -3  15   0    0.49    0.11
   3  15   0    0.38    0.11
  -4 -15   0    0.20    0.13
   4 -15   0    0.12    0.12
   4 -15   0    0.18    0.08
  -4  15   0    0.17    0.18
   0 -16   0    0.33    0.06
   0  16   0    0.16    0.11
   1 -16   0    0.44    0.06
  -1 -16   0    0.38    0.08
   1  16   0    0.47    0.11
  -1  16   0    0.35    0.11
  10   0  -1    0.05    0.09
 -10   0   1   -0.08    0.08
   9   0  -1    0.01    0.07
  -9   0   1   -0.02    0.06
  -9   0   1   -0.01    0.06
  -8   0   1    0.03    0.05
  -8   0   1   -0.04    0.06
  -8   0   1   -0.02    0.06
   8   0  -1    0.03    0.06
   7   0  -1    0.00    0.05
   7   0  -1    0.01    0.05
  -7   0   1   -0.02    0.05
  -7   0   1    0.01    0.04
  -7   0   1    0.01    0.05
   6   0  -1    0.01    0.04
  -6   0   1   -0.02    0.03
  -6   0   1   -0.02    0.03
  -6   0   1    0.00    0.03
   6   0  -1    0.04    0.04
   5   0  -1    0.00    0.03
  -5   0   1    0.01    0.03
   5   0  -1   -0.01    0.03
  -5   0   1    0.02    0.03
  -5   0   1   -0.01    0.03
  -5   0   1   -0.01    0.03
   5   0  -1   -0.01    0.03
   4   0  -1   -0.01    0.02
   4   0  -1    0.00    0.02
   4   0  -1   -0.01    0.02
  -4   0   1   -0.01    0.02
  -4   0   1   -0.01    0.02
  -4   0   1    0.00    0.02
  -4   0   1    0.01    0.02
   3   0  -1   -0.01    0.02
  -3   0   1    0.00    0.02
  -3   0   1    0.03    0.02
  -3   0   1    0.02    0.02
   3   0  -1    0.00    0.01
  -3   0   1    0.22    0.02
   3   0  -1    0.00    0.02
  -2   0   1   -0.01    0.01
   2   0  -1    0.01    0.01
   2   0  -1    0.00    0.01
  -2   0   1    0.04    0.01
  -2   0   1    0.02    0.01
   2   0  -1    0.01    0.01
  -2   0   1    0.00    0.01
  -1   0   1    0.00    0.01
  -1   0   1    0.00    0.01
   1   0  -1    0.01    0.01
  -1   0   1    0.00    0.01
   1   0  -1    0.00    0.01
  -1   0  -1    0.00    0.01
  -1   0  -1    0.01    0.01
  -1   0  -1   -0.01    0.01
   1   0   1    0.01    0.01
   1   0   1    0.01    0.01
   1   0   1    0.00    0.01
  -1   0  -1    0.00    0.01
  -2   0  -1    0.00    0.01
   2   0   1    0.00    0.01
  -2   0  -1    0.00    0.01
  -2   0  -1   -0.01    0.01
   2   0   1   -0.01    0.01
   2   0   1    0.00    0.01
  -2   0  -1    0.00    0.01
  -3   0  -1    0.01    0.02
   3   0   1    0.01    0.02
  -3   0  -1    0.00    0.02
  -3   0  -1    0.00    0.02
   3   0   1    0.00    0.02
   3   0   1    0.00    0.01
  -3   0  -1    0.02    0.02
  -4   0  -1   -0.01    0.02
   4   0   1   -0.03    0.02
  -4   0  -1    0.01    0.02
   4   0   1    0.00    0.02
  -4   0  -1   -0.01    0.02
   4   0   1    0.00    0.02
  -4   0  -1    0.03    0.03
   5   0   1   -0.01    0.03
  -5   0  -1    0.00    0.03
   5   0   1   -0.01    0.03
  -5   0  -1    0.00    0.03
  -5   0  -1    0.00    0.03
  -5   0  -1    0.01    0.03
   5   0   1    0.00    0.03
   6   0   1   -0.01    0.04
  -6   0  -1   -0.02    0.03
   6   0   1    0.00    0.04
  -6   0  -1    0.02    0.03
  -6   0  -1   -0.02    0.04
   6   0   1    0.00    0.04
  -7   0  -1   -0.01    0.05
  -7   0  -1   -0.06    0.05
  -7   0  -1    0.01    0.04
   7   0   1    0.02    0.08
   7   0   1   -0.02    0.05
   8   0   1    0.03    0.07
  -8   0  -1    0.01    0.06
  -8   0  -1   -0.05    0.06
  -8   0  -1    0.00    0.06
   9   0   1   -0.01    0.07
  -9   0  -1    0.01    0.07
  10   0   1    0.01    0.11
 -10   0  -1    0.00    0.09
 -10  -1   1    0.61    0.11
  10  -1  -1    0.85    0.13
 -10   1   1    0.67    0.10
  10   1  -1    0.48    0.12
   9  -1  -1    0.30    0.09
  -9  -1   1    0.31    0.08
  -9  -1   1    0.27    0.09
  -9   1   1    0.32    0.09
   9   1  -1    0.25    0.09
  -9   1   1    0.37    0.08
  -8  -1   1    2.08    0.15
   8  -1  -1    2.29    0.15
   8  -1  -1    2.09    0.15
  -8  -1   1    2.12    0.14
  -8   1   1    2.46    0.14
   8   1  -1    1.92    0.15
  -8   1   1    2.02    0.15
  -8   1   1    2.00    0.14
   7  -1  -1    0.06    0.05
   7  -1  -1    0.05    0.05
  -7  -1   1    0.07    0.05
  -7  -1   1    0.05    0.05
  -7  -1   1    0.13    0.05
  -7   1   1    0.14    0.04
  -7   1   1    0.08    0.04
  -7   1   1    0.01    0.04
   7   1  -1    0.09    0.05
  -6  -1   1    0.00    0.04
  -6  -1   1    0.02    0.04
   6  -1  -1   -0.01    0.03
  -6  -1   1    0.01    0.04
   6  -1  -1    0.00    0.04
  -6   1   1   -0.02    0.03
   6   1  -1    0.00    0.04
  -6   1   1    0.01    0.04
   6   1  -1    0.01    0.04
   6   1  -1    0.03    0.04
  -6   1   1    0.00    0.04
   5  -1  -1    2.48    0.14
   5  -1  -1    2.72    0.14
  -5  -1   1    2.85    0.14
  -5  -1   1    2.84    0.14
   5  -1  -1    2.41    0.14
  -5  -1   1    2.31    0.14
  -5  -1   1    2.64    0.14
   5   1  -1    2.54    0.14
   5   1  -1    2.79    0.14
  -5   1   1    2.54    0.14
  -5   1   1    2.70    0.14
  -5   1   1    2.59    0.14
   5   1  -1    2.62    0.14
   4  -1  -1    0.57    0.04
   4  -1  -1    0.53    0.05
  -4  -1   1    0.38    0.04
  -4  -1   1    0.55    0.05
  -4  -1   1    0.56    0.05
  -4  -1   1    0.50    0.04
   4  -1  -1    0.56    0.05
   4   1  -1    0.57    0.05
   4   1  -1    0.52    0.04
  -4   1   1    0.45    0.04
   4   1  -1    0.48    0.05
  -4   1   1    0.45    0.05
  -4   1   1    0.42    0.05
  -4   1   1    0.54    0.04
   3  -1  -1    0.06    0.02
  -3  -1   1    0.08    0.02
  -3  -1   1    0.07    0.02
  -3  -1   1    0.08    0.02
   3  -1  -1    0.09    0.02
   3  -1  -1    0.12    0.02
  -3  -1   1    0.06    0.02
   3   1  -1    0.07    0.02
  -3   1   1    0.09    0.02
   3   1  -1    0.10    0.02
  -3   1   1    0.09    0.02
   3   1  -1    0.14    0.02
  -3   1   1    0.10    0.02
  -2  -1   1  145.91    6.72
  -2  -1   1  146.13    6.71
   2  -1  -1  139.54    6.72
   2  -1  -1  141.97    6.71
  -2  -1   1  136.60    6.71
  -2  -1   1  145.77    6.71
  -2   1   1  142.08    6.72
  -2   1   1  141.36    6.71
  -2   1   1  143.03    6.71
   2   1  -1  151.30    6.72
   2   1  -1  142.98    6.71
   2   1  -1  143.45    6.71
   1  -1  -1   13.89    0.68
  -1  -1   1   14.73    0.68
  -1  -1   1   14.39    0.68
  -1  -1   1   14.22    0.68
   1  -1  -1   14.03    0.68
  -1   1   1   14.49    0.68
   1   1  -1   14.83    0.68
  -1   1   1   14.62    0.68
   1   1  -1   15.20    0.68
  -1   1   1   14.59    0.68
   0  -1   1    3.70    0.18
   0  -1  -1    3.78    0.18
   0   1   1    3.88    0.18
   0   1  -1    4.02    0.18
   0   1  -1    3.92    0.18
   0   1   1    3.78    0.18
   0   1  -1    4.01    0.18
  -1  -1  -1   16.45    0.77
  -1  -1  -1   16.33    0.77
   1  -1   1   16.33    0.77
  -1  -1  -1   16.39    0.77
   1  -1   1   16.47    0.77
   1   1   1   17.07    0.77
   1   1   1   16.25    0.77
  -1   1  -1   16.23    0.77
  -1   1  -1   16.60    0.77
  -1   1  -1   16.60    0.78
  -2  -1  -1    0.19    0.02
  -2  -1  -1    0.15    0.02
   2  -1   1    0.14    0.02
   2  -1   1    0.15    0.02
  -2  -1  -1    0.14    0.02
   2  -1   1    0.17    0.02
  -2  -1  -1    0.17    0.02
  -2   1  -1    0.18    0.02
  -2   1  -1    0.10    0.02
   2   1   1    0.18    0.02
   2   1   1    0.16    0.02
  -2   1  -1    0.16    0.02
   2   1   1    0.15    0.02
   3  -1   1    0.07    0.02
  -3  -1  -1    0.06    0.02
   3  -1   1    0.05    0.02
  -3  -1  -1    0.05    0.02
  -3  -1  -1    0.09    0.02
  -3  -1  -1    0.06    0.02
   3  -1   1    0.05    0.02
  -3   1  -1    0.04    0.02
   3   1   1    0.06    0.02
  -3   1  -1    0.07    0.02
   3   1   1    0.05    0.02
   3   1   1    0.05    0.02
  -3   1  -1    0.08    0.02
  -3   1  -1    0.09    0.02
   4  -1   1    4.33    0.21
  -4  -1  -1    4.32    0.22
  -4  -1  -1    4.11    0.21
   4  -1   1    4.33    0.22
  -4  -1  -1    4.56    0.22
  -4  -1  -1    4.51    0.22
   4  -1   1    4.39    0.22
  -4   1  -1    4.23    0.21
   4   1   1    4.38    0.22
   4   1   1    4.30    0.22
  -4   1  -1    4.61    0.22
  -4   1  -1    3.82    0.21
  -4   1  -1    4.26    0.22
   4   1   1    4.41    0.22
   5  -1   1   10.61    0.51
  -5  -1  -1   10.96    0.52
   5  -1   1   10.86    0.52
  -5  -1  -1   10.81    0.52
  -5  -1  -1   10.45    0.52
  -5  -1  -1   10.84    0.52
   5  -1   1   11.12    0.52
  -5   1  -1   10.36    0.51
  -5   1  -1   10.35    0.51
   5   1   1   10.80    0.52
  -5   1  -1   10.30    0.52
   5   1   1   10.44    0.52
   5   1   1   10.99    0.52
  -6  -1  -1    6.61    0.34
   6  -1   1    6.74    0.34
   6  -1   1    6.81    0.34
  -6  -1  -1    6.58    0.34
  -6  -1  -1    6.43    0.33
  -6   1  -1    7.06    0.33
  -6   1  -1    6.47    0.34
   6   1   1    7.02    0.34
   6   1   1    6.77    0.34
  -6   1  -1    7.08    0.33
   6   1   1    6.39    0.34
   7  -1   1   -0.01    0.05
  -7  -1  -1   -0.01    0.05
  -7  -1  -1    0.07    0.05
   7  -1   1    0.09    0.05
  -7  -1  -1    0.04    0.05
   7   1   1    0.05    0.05
  -7   1  -1    0.03    0.04
  -7   1  -1    0.00    0.05
  -7   1  -1    0.07    0.05
  -8  -1  -1    0.01    0.08
  -8  -1  -1    0.06    0.06
  -8  -1  -1    0.07    0.07
   8  -1   1    0.06    0.06
  -8   1  -1    0.07    0.07
  -8   1  -1    0.01    0.05
   8   1   1    0.06    0.07
  -9  -1  -1    1.84    0.14
   9  -1   1    1.65    0.16
   9   1   1    1.70    0.14
  -9   1  -1    1.42    0.14
  -9   1  -1    1.64    0.14
  10  -1   1    0.05    0.10
 -10  -1  -1    0.12    0.10
 -10   1  -1    0.05    0.09
  10   1   1   -0.04    0.10
  10  -2  -1    0.66    0.13
 -10  -2   1    0.46    0.11
 -10  -2   1    0.45    0.12
 -10   2   1    0.34    0.11
  10   2  -1    0.48    0.11
 -10   2   1    0.52    0.09
   9  -2  -1    0.02    0.07
  -9  -2   1    0.06    0.07
  -9  -2   1    0.08    0.08
  -9   2   1    0.02    0.07
  -9   2   1    0.03    0.06
   9   2  -1    0.04    0.08
   8  -2  -1   -0.02    0.06
  -8  -2   1    0.01    0.06
   8  -2  -1    0.02    0.06
  -8  -2   1    0.00    0.07
   8   2  -1    0.03    0.06
  -8   2   1    0.02    0.05
  -8   2   1   -0.02    0.06
  -7  -2   1    3.02    0.17
   7  -2  -1    3.18    0.18
   7  -2  -1    2.55    0.16
  -7  -2   1    2.94    0.17
  -7  -2   1    2.94    0.18
  -7   2   1    2.74    0.16
   7   2  -1    2.90    0.17
   7   2  -1    3.05    0.17
  -7   2   1    3.06    0.17
  -7   2   1    2.86    0.16
  -6  -2   1    0.73    0.07
   6  -2  -1    0.58    0.06
  -6  -2   1    0.59    0.06
   6  -2  -1    0.59    0.06
  -6  -2   1    0.47    0.06
  -6   2   1    0.57    0.06
  -6   2   1    0.77    0.06
   6   2  -1    0.49    0.06
   6   2  -1    0.58    0.06
   6   2  -1    0.62    0.06
  -6   2   1    0.62    0.07
  -5  -2   1    4.06    0.21
   5  -2  -1    4.30    0.20
   5  -2  -1    4.04    0.21
  -5  -2   1    4.06    0.20
  -5  -2   1    3.96    0.21
  -5  -2   1    4.05    0.21
   5   2  -1    3.87    0.20
  -5   2   1    3.91    0.20
  -5   2   1    4.01    0.20
  -5   2   1    3.91    0.21
   5   2  -1    3.99    0.21
   5   2  -1    4.19    0.21
   4  -2  -1   21.03    0.94
  -4  -2   1   19.68    0.94
   4  -2  -1   20.28    0.95
  -4  -2   1   20.19    0.94
   4  -2  -1   19.99    0.94
  -4  -2   1   18.81    0.94
  -4   2   1   19.55    0.94
   4   2  -1   19.59    0.94
   4   2  -1   20.71    0.94
  -4   2   1   20.32    0.94
  -4   2   1   19.48    0.94
   4   2  -1   19.02    0.94
   3  -2  -1    6.26    0.31
  -3  -2   1    6.19    0.31
  -3  -2   1    6.42    0.30
  -3  -2   1    6.38    0.31
   3  -2  -1    6.22    0.30
  -3  -2   1    6.56    0.31
   3   2  -1    6.30    0.31
   3   2  -1    6.21    0.31
  -3   2   1    6.22    0.30
  -3   2   1    6.37    0.30
  -3   2   1    6.13    0.31
   3   2  -1    6.48    0.30
   2  -2  -1   21.91    1.03
  -2  -2   1   22.86    1.03
  -2  -2   1   22.27    1.03
  -2  -2   1   21.52    1.04
   2  -2  -1   21.38    1.04
  -2   2   1   21.76    1.03
  -2   2   1   22.42    1.03
  -2   2   1   21.98    1.04
  -2   2   1   21.82    1.03
   2   2  -1   21.40    1.04
   2   2  -1   22.24    1.03
  -1  -2   1    0.82    0.05
  -1  -2   1    0.92    0.05
   1  -2  -1    0.90    0.05
   1   2  -1    0.96    0.05
   1   2  -1    0.90    0.05
  -1   2   1    0.84    0.05
  -1   2   1    0.91    0.05
  -1   2   1    0.92    0.05
   0  -2   1   98.64    4.70
   0  -2   1  101.03    4.70
   0   2  -1  101.91    4.70
   0   2  -1  101.68    4.70
   0   2   1   98.56    4.70
   0   2   1   98.41    4.70
   0   2  -1  103.97    4.70
   0   2   1   98.47    4.70
  -1  -2  -1   10.97    0.53
  -1  -2  -1   10.99    0.53
  -1  -2  -1   11.09    0.53
   1  -2   1   10.88    0.53
   1   2   1   11.15    0.53
  -1   2  -1   11.46    0.53
  -1   2  -1   11.49    0.53
  -1   2  -1   11.50    0.53
   1   2   1   11.30    0.53
  -2  -2  -1    0.02    0.01
   2  -2   1    0.00    0.01
  -2  -2  -1   -0.01    0.01
   2  -2   1    0.02    0.01
  -2  -2  -1    0.01    0.01
  -2  -2  -1    0.01    0.01
  -2   2  -1    0.01    0.01
  -2   2  -1    0.00    0.01
  -2   2  -1    0.00    0.01
   2   2   1    0.01    0.01
   2   2   1    0.00    0.01
  -2   2  -1    0.01    0.01
  -3  -2  -1    3.98    0.20
   3  -2   1    3.99    0.20
  -3  -2  -1    3.97    0.20
  -3  -2  -1    4.07    0.20
   3  -2   1    4.03    0.20
   3  -2   1    3.92    0.20
  -3  -2  -1    4.05    0.20
  -3   2  -1    3.79    0.19
  -3   2  -1    3.99    0.19
  -3   2  -1    3.77    0.20
   3   2   1    4.22    0.20
   3   2   1    4.06    0.20
   3   2   1    3.99    0.20
   4  -2   1   21.37    0.99
   4  -2   1   21.91    0.99
  -4  -2  -1   20.43    0.99
  -4  -2  -1   21.37    0.99
   4  -2   1   21.21    0.99
  -4  -2  -1   20.81    0.99
  -4  -2  -1   20.40    0.99
   4   2   1   21.19    0.99
   4   2   1   21.24    0.99
  -4   2  -1   20.47    0.99
  -4   2  -1   20.58    0.99
  -4   2  -1   20.74    0.99
   4   2   1   20.03    0.99
  -5  -2  -1    0.29    0.04
   5  -2   1    0.32    0.04
  -5  -2  -1    0.34    0.04
  -5  -2  -1    0.35    0.05
  -5  -2  -1    0.30    0.04
   5  -2   1    0.23    0.04
  -5   2  -1    0.40    0.04
  -5   2  -1    0.24    0.04
   5   2   1    0.27    0.04
   5   2   1    0.26    0.04
  -5   2  -1    0.26    0.04
   5   2   1    0.30    0.04
   6  -2   1    0.20    0.04
  -6  -2  -1    0.16    0.05
  -6  -2  -1    0.15    0.05
  -6  -2  -1    0.18    0.05
   6  -2   1    0.21    0.05
  -6   2  -1    0.19    0.04
  -6   2  -1    0.19    0.04
   6   2   1    0.18    0.05
   6   2   1    0.14    0.04
  -6   2  -1    0.23    0.05
  -7  -2  -1    0.22    0.06
   7  -2   1    0.32    0.07
  -7  -2  -1    0.20    0.06
  -7  -2  -1    0.27    0.06
   7  -2   1    0.28    0.05
  -7   2  -1    0.30    0.06
  -7   2  -1    0.25    0.05
   7   2   1    0.22    0.06
   7   2   1    0.27    0.06
  -8  -2  -1    0.14    0.07
   8  -2   1    0.08    0.06
  -8  -2  -1    0.10    0.07
   8  -2   1    0.06    0.06
   8   2   1    0.08    0.06
  -8   2  -1    0.03    0.07
  -8   2  -1    0.08    0.05
  -9  -2  -1    1.00    0.11
  -9  -2  -1    1.12    0.12
   9  -2   1    0.75    0.11
   9   2   1    0.88    0.11
  -9   2  -1    1.05    0.11
  -9   2  -1    0.85    0.11
  10  -2   1    0.49    0.13
 -10   2  -1    0.56    0.10
  10   2   1    0.67    0.12
 -10   2  -1    0.41    0.13
  10  -3  -1    0.18    0.10
 -10  -3   1    0.18    0.10
  10   3  -1    0.13    0.11
 -10   3   1    0.06    0.07
 -10   3   1    0.11    0.10
  -9  -3   1    0.35    0.09
   9  -3  -1    0.29    0.08
   9  -3  -1    0.30    0.08
  -9   3   1    0.30    0.08
  -9   3   1    0.30    0.06
   9   3  -1    0.20    0.08
  -8  -3   1    0.01    0.07
   8  -3  -1    0.10    0.07
  -8  -3   1    0.07    0.07
   8  -3  -1    0.08    0.05
  -8   3   1    0.03    0.04
  -8   3   1    0.05    0.06
   8   3  -1    0.04    0.06
  -7  -3   1    0.02    0.05
   7  -3  -1    0.01    0.04
   7  -3  -1    0.03    0.05
  -7  -3   1    0.06    0.05
  -7   3   1    0.04    0.05
   7   3  -1    0.05    0.06
  -7   3   1    0.03    0.04
   7   3  -1    0.05    0.05
  -6  -3   1    8.57    0.42
  -6  -3   1    8.65    0.42
   6  -3  -1    8.51    0.42
  -6  -3   1    8.62    0.42
   6  -3  -1    8.54    0.41
  -6   3   1    8.36    0.41
   6   3  -1    8.20    0.42
  -6   3   1    8.09    0.42
   6   3  -1    8.11    0.42
  -6   3   1    8.67    0.41
  -5  -3   1   13.46    0.65
  -5  -3   1   13.58    0.65
   5  -3  -1   13.41    0.65
   5  -3  -1   13.88    0.64
  -5  -3   1   14.01    0.64
  -5  -3   1   14.01    0.65
  -5   3   1   13.72    0.64
  -5   3   1   12.73    0.64
   5   3  -1   13.16    0.65
   5   3  -1   12.76    0.65
   5   3  -1   13.65    0.65
  -5   3   1   13.08    0.65
  -4  -3   1    0.03    0.02
  -4  -3   1    0.02    0.02
  -4  -3   1    0.02    0.02
  -4  -3   1   -0.02    0.03
   4  -3  -1    0.02    0.03
   4  -3  -1    0.03    0.02
   4   3  -1    0.03    0.03
  -4   3   1    0.04    0.02
   4   3  -1    0.04    0.03
  -4   3   1    0.05    0.02
  -4   3   1    0.05    0.03
  -4   3   1    0.02    0.02
   4   3  -1    0.02    0.02
  -3  -3   1    0.72    0.04
   3  -3  -1    0.68    0.04
  -3  -3   1    0.73    0.05
   3  -3  -1    0.61    0.05
  -3  -3   1    0.70    0.05
  -3  -3   1    0.74    0.05
   3   3  -1    0.60    0.05
  -3   3   1    0.70    0.04
   3   3  -1    0.75    0.05
  -3   3   1    0.72    0.04
   3   3  -1    0.74    0.05
  -3   3   1    0.70    0.05
  -3   3   1    0.76    0.04
  -2  -3   1   10.63    0.49
  -2  -3   1   10.55    0.49
   2  -3  -1   10.04    0.49
   2  -3  -1   10.81    0.49
  -2  -3   1   10.18    0.49
  -2   3   1   10.20    0.49
   2   3  -1   10.17    0.49
   2   3  -1   10.38    0.49
  -2   3   1   10.20    0.49
  -2   3   1   10.49    0.49
  -2   3   1   10.10    0.49
  -1  -3   1    3.17    0.15
  -1  -3   1    3.25    0.16
  -1   3   1    3.13    0.16
   1   3  -1    3.07    0.15
  -1   3   1    3.29    0.16
   1   3  -1    3.14    0.16
  -1   3   1    3.25    0.15
   0  -3   1    7.18    0.34
   0  -3   1    6.85    0.34
   0  -3   1    7.54    0.35
   0  -3  -1    7.46    0.35
   0   3  -1    7.55    0.35
   0   3  -1    7.46    0.35
   0   3   1    7.65    0.35
   0   3   1    7.05    0.35
   0   3  -1    7.05    0.34
   0   3   1    7.26    0.35
   0   3  -1    7.35    0.34
  -1  -3  -1    0.37    0.02
   1  -3   1    0.38    0.02
  -1  -3  -1    0.33    0.02
   1  -3   1    0.34    0.02
  -1  -3  -1    0.41    0.03
   1  -3   1    0.41    0.03
  -1   3  -1    0.33    0.03
   1   3   1    0.38    0.02
  -1   3  -1    0.41    0.03
   1   3   1    0.43    0.02
  -1   3  -1    0.40    0.02
  -1   3  -1    0.43    0.02
  -1   3  -1    0.40    0.02
   1   3   1    0.39    0.03
   2  -3   1    4.81    0.23
  -2  -3  -1    4.80    0.24
   2  -3   1    4.84    0.24
  -2  -3  -1    5.03    0.23
  -2  -3  -1    4.87    0.24
   2   3   1    4.45    0.23
  -2   3  -1    5.12    0.23
  -2   3  -1    4.94    0.23
  -2   3  -1    5.04    0.24
  -2   3  -1    4.74    0.24
   2   3   1    4.93    0.24
  -2   3  -1    4.99    0.23
  -3  -3  -1    0.12    0.02
   3  -3   1    0.10    0.03
   3  -3   1    0.10    0.02
  -3  -3  -1    0.14    0.02
  -3  -3  -1    0.12    0.03
  -3  -3  -1    0.12    0.02
  -3   3  -1    0.12    0.02
   3   3   1    0.11    0.03
   3   3   1    0.08    0.02
  -3   3  -1    0.25    0.02
   3   3   1    0.08    0.02
  -3   3  -1    0.13    0.03
  -3   3  -1    0.10    0.02
  -3   3  -1    0.10    0.03
   4  -3   1    2.78    0.14
  -4  -3  -1    2.59    0.14
  -4  -3  -1    2.70    0.14
   4  -3   1    2.62    0.13
  -4  -3  -1    2.64    0.13
   4  -3   1    2.71    0.14
  -4  -3  -1    2.35    0.13
  -4   3  -1    2.43    0.13
   4   3   1    2.43    0.13
  -4   3  -1    2.61    0.13
  -4   3  -1    2.09    0.14
   4   3   1    2.43    0.13
   5  -3   1    3.96    0.19
  -5  -3  -1    3.78    0.19
  -5  -3  -1    3.71    0.19
  -5  -3  -1    3.74    0.19
   5  -3   1    3.81    0.20
  -5  -3  -1    3.90    0.20
  -5   3  -1    3.56    0.19
  -5   3  -1    3.48    0.19
  -5   3  -1    3.56    0.20
   5   3   1    3.90    0.20
   5   3   1    3.51    0.19
  -6  -3  -1    0.24    0.05
  -6  -3  -1    0.17    0.05
   6  -3   1    0.27    0.05
  -6  -3  -1    0.19    0.05
   6  -3   1    0.29    0.05
  -6  -3  -1    0.22    0.06
   6   3   1    0.29    0.05
   6   3   1    0.18    0.05
  -6   3  -1    0.23    0.04
  -6   3  -1    0.24    0.06
  -7  -3  -1    0.36    0.07
   7  -3   1    0.50    0.07
   7  -3   1    0.45    0.06
  -7   3  -1    0.34    0.07
   7   3   1    0.36    0.06
   7   3   1    0.49    0.07
  -7   3  -1    0.39    0.05
   8  -3   1    0.00    0.06
  -8  -3  -1    0.05    0.07
   8  -3   1   -0.02    0.06
  -8   3  -1    0.02    0.05
   8   3   1    0.02    0.07
   8   3   1    0.02    0.07
  -8   3  -1    0.00    0.07
  -9  -3  -1    2.58    0.19
   9  -3   1    2.65    0.18
  -9   3  -1    2.49    0.18
   9   3   1    2.68    0.18
  -9   3  -1    2.88    0.17
  10  -3   1    0.18    0.11
 -10  -3  -1    0.12    0.11
 -10   3  -1    0.10    0.08
 -10   3  -1    0.10    0.11
  10   3   1    0.16    0.10
  10  -4  -1    0.79    0.12
 -10  -4   1    0.59    0.13
  10   4  -1    0.76    0.12
 -10   4   1    0.85    0.14
 -10   4   1    0.52    0.08
  -9  -4   1    0.31    0.10
   9  -4  -1    0.45    0.09
   9  -4  -1    0.44    0.08
  -9   4   1    0.56    0.07
   9   4  -1    0.46    0.10
  -9   4   1    0.48    0.09
  -8  -4   1    0.40    0.08
   8  -4  -1    0.32    0.06
   8  -4  -1    0.37    0.08
  -8   4   1    0.40    0.05
   8   4  -1    0.38    0.08
  -8   4   1    0.45    0.08
   8   4  -1    0.42    0.08
   7  -4  -1    1.02    0.09
   7  -4  -1    0.98    0.10
  -7  -4   1    1.05    0.10
  -7   4   1    0.93    0.07
  -7   4   1    1.05    0.10
   7   4  -1    1.08    0.10
   7   4  -1    1.03    0.09
  -6  -4   1    1.23    0.09
   6  -4  -1    1.23    0.08
  -6  -4   1    1.18    0.10
   6  -4  -1    1.20    0.10
   6   4  -1    1.39    0.09
  -6   4   1    1.22    0.08
   6   4  -1    1.12    0.09
  -6   4   1    1.13    0.09
  -6   4   1    1.05    0.07
  -5  -4   1   -0.01    0.03
  -5  -4   1    0.01    0.04
   5  -4  -1    0.02    0.03
   5  -4  -1    0.01    0.03
  -5  -4   1    0.05    0.04
   5   4  -1   -0.02    0.03
  -5   4   1    0.02    0.02
  -5   4   1    0.02    0.04
   5   4  -1    0.01    0.03
  -5   4   1    0.03    0.03
  -4  -4   1    0.70    0.06
  -4  -4   1    0.80    0.06
  -4  -4   1    0.80    0.05
  -4  -4   1    0.93    0.06
   4  -4  -1    0.65    0.06
   4  -4  -1    0.98    0.05
   4   4  -1    0.80    0.06
  -4   4   1    0.87    0.05
   4   4  -1    0.92    0.06
  -4   4   1    0.70    0.06
  -4   4   1    0.87    0.05
   4   4  -1    0.74    0.06
  -4   4   1    0.83    0.05
  -3  -4   1    0.50    0.04
  -3  -4   1    0.43    0.04
  -3  -4   1    0.41    0.04
   3  -4  -1    0.37    0.04
   3  -4  -1    0.41    0.04
   3  -4  -1    0.35    0.03
  -3  -4   1    0.46    0.03
  -3   4   1    0.44    0.03
  -3   4   1    0.47    0.03
  -3   4   1    0.48    0.04
  -3   4   1    0.56    0.05
  -3   4   1    0.49    0.03
   3   4  -1    0.48    0.04
   3   4  -1    0.40    0.04
  -2  -4   1    0.34    0.03
   2  -4  -1    0.30    0.03
   2  -4  -1    0.25    0.02
   2  -4  -1    0.31    0.02
  -2  -4   1    0.32    0.03
  -2   4   1    0.25    0.03
  -2   4   1    0.28    0.03
  -2   4   1    0.30    0.03
   2   4  -1    0.24    0.03
   2   4  -1    0.28    0.03
  -1  -4   1    2.72    0.13
  -1  -4   1    2.77    0.14
  -1   4   1    2.56    0.14
  -1   4   1    2.70    0.14
   1   4  -1    2.77    0.13
  -1   4   1    2.85    0.13
   1   4  -1    2.83    0.13
   1   4  -1    2.72    0.13
   1   4  -1    2.68    0.14
   0  -4   1    1.27    0.07
   0  -4   1    1.37    0.07
   0  -4  -1    1.21    0.07
   0  -4   1    1.32    0.07
   0   4  -1    1.29    0.07
   0   4  -1    1.34    0.06
   0   4   1    1.35    0.07
   0   4   1    1.35    0.07
   0   4  -1    1.41    0.07
   0   4   1    1.37    0.07
   0   4  -1    1.33    0.06
  -1  -4  -1    0.08    0.01
  -1  -4  -1    0.08    0.01
  -1  -4  -1    0.09    0.01
  -1  -4  -1    0.08    0.02
   1  -4   1    0.08    0.01
   1  -4   1    0.08    0.01
   1  -4   1    0.08    0.01
   1   4   1    0.10    0.01
   1   4   1    0.07    0.02
   1   4   1    0.09    0.01
  -1   4  -1    0.04    0.02
  -1   4  -1    0.07    0.02
  -1   4  -1    0.09    0.01
  -2  -4  -1    1.52    0.08
   2  -4   1    1.48    0.08
  -2  -4  -1    1.51    0.08
  -2  -4  -1    1.33    0.08
   2  -4   1    1.41    0.08
  -2   4  -1    1.57    0.08
   2   4   1    1.62    0.08
  -2   4  -1    1.64    0.08
  -2   4  -1    1.58    0.08
   2   4   1    1.62    0.08
   2   4   1    1.49    0.08
  -2   4  -1    1.46    0.08
  -2   4  -1    1.59    0.09
  -3  -4  -1   18.65    0.86
  -3  -4  -1   17.76    0.86
  -3  -4  -1   18.00    0.86
   3  -4   1   17.83    0.86
  -3  -4  -1   18.94    0.86
  -3   4  -1   18.69    0.85
  -3   4  -1   18.13    0.86
   3   4   1   17.24    0.86
   3   4   1   17.52    0.86
  -3   4  -1   18.18    0.85
  -3   4  -1   18.59    0.86
  -3   4  -1   18.05    0.86
   4  -4   1   12.13    0.61
   4  -4   1   12.54    0.61
  -4  -4  -1   12.77    0.61
  -4  -4  -1   13.08    0.61
  -4  -4  -1   12.38    0.61
  -4  -4  -1   13.48    0.61
  -4   4  -1   13.09    0.60
   4   4   1   12.52    0.61
  -4   4  -1   12.67    0.61
   4   4   1   12.52    0.61
  -4   4  -1   12.37    0.62
  -4   4  -1   13.34    0.61
   5  -4   1    0.54    0.06
  -5  -4  -1    0.44    0.06
   5  -4   1    0.54    0.05
  -5  -4  -1    0.63    0.06
  -5   4  -1    0.54    0.05
   5   4   1    0.58    0.06
  -5   4  -1    0.52    0.06
   5   4   1    0.41    0.05
   6  -4   1    0.00    0.04
  -6  -4  -1    0.04    0.05
  -6  -4  -1   -0.01    0.05
   6  -4   1    0.03    0.05
   6   4   1    0.00    0.05
  -6   4  -1    0.02    0.03
   6   4   1    0.01    0.04
  -6   4  -1    0.03    0.05
   7  -4   1    0.38    0.06
   7  -4   1    0.53    0.07
  -7  -4  -1    0.44    0.08
   7   4   1    0.42    0.07
  -7   4  -1    0.35    0.07
   7   4   1    0.53    0.07
  -7   4  -1    0.35    0.05
   8  -4   1    3.22    0.20
  -8  -4  -1    3.07    0.19
   8  -4   1    3.14    0.19
  -8   4  -1    3.25    0.20
   8   4   1    3.24    0.20
  -8   4  -1    3.37    0.18
   8   4   1    2.98    0.19
  -9  -4  -1    0.15    0.10
   9  -4   1    0.32    0.08
   9  -4   1    0.21    0.10
  -9   4  -1    0.25    0.07
  -9   4  -1    0.21    0.10
   9   4   1    0.30    0.09
   9   4   1    0.21    0.09
  10  -4   1    0.06    0.10
 -10  -4  -1    0.02    0.12
 -10   4  -1    0.11    0.11
 -10  -5   1    4.11    0.26
  10  -5  -1    3.83    0.25
 -10   5   1    3.88    0.24
  10   5  -1    3.61    0.25
 -10   5   1    3.36    0.26
   9  -5  -1    0.06    0.09
   9  -5  -1    0.02    0.07
  -9  -5   1    0.04    0.09
   9   5  -1    0.11    0.08
  -9   5   1    0.09    0.05
  -9   5   1    0.10    0.10
   9   5  -1    0.03    0.08
   8  -5  -1    0.04    0.07
   8  -5  -1    0.05    0.05
  -8  -5   1    0.04    0.07
   8   5  -1    0.05    0.07
  -8   5   1    0.02    0.06
  -8   5   1    0.04    0.04
   8   5  -1    0.03    0.06
   7  -5  -1    0.04    0.06
  -7  -5   1    0.07    0.06
   7  -5  -1    0.05    0.05
   7   5  -1    0.04    0.05
  -7   5   1    0.01    0.03
  -7   5   1    0.08    0.06
   7   5  -1    0.04    0.06
   6  -5  -1    1.68    0.10
  -6  -5   1    1.62    0.11
   6  -5  -1    1.65    0.11
  -6  -5   1    1.43    0.11
   6   5  -1    1.59    0.11
   6   5  -1    1.45    0.11
  -6   5   1    1.48    0.12
  -6   5   1    1.55    0.09
   5  -5  -1    3.04    0.18
   5  -5  -1    3.19    0.16
  -5  -5   1    3.14    0.17
  -5  -5   1    3.20    0.17
  -5   5   1    3.27    0.16
  -5   5   1    3.15    0.16
   5   5  -1    3.46    0.17
  -5   5   1    3.15    0.18
   5   5  -1    2.98    0.17
  -4  -5   1    0.21    0.04
  -4  -5   1    0.18    0.04
   4  -5  -1    0.18    0.03
  -4  -5   1    0.19    0.03
   4  -5  -1    0.20    0.04
   4   5  -1    0.18    0.04
   4   5  -1    0.10    0.03
  -4   5   1    0.23    0.03
  -4   5   1    0.19    0.02
  -4   5   1    0.20    0.02
  -4   5   1    0.15    0.04
  -3  -5   1    0.09    0.03
   3  -5  -1    0.07    0.03
   3  -5  -1    0.08    0.02
   3  -5  -1    0.13    0.02
  -3  -5   1    0.06    0.02
  -3  -5   1    0.08    0.03
  -3   5   1    0.08    0.03
   3   5  -1    0.07    0.02
  -3   5   1    0.13    0.02
  -3   5   1    0.10    0.03
   3   5  -1    0.10    0.03
   2  -5  -1    6.07    0.28
  -2  -5   1    6.04    0.29
  -2  -5   1    5.95    0.29
   2  -5  -1    5.56    0.28
   2   5  -1    6.32    0.29
   2   5  -1    5.74    0.29
  -2   5   1    6.12    0.29
  -2   5   1    6.23    0.29
   2   5  -1    6.03    0.29
  -2   5   1    6.26    0.30
  -1  -5   1   54.54    2.53
  -1  -5   1   52.21    2.53
  -1  -5   1   53.19    2.53
   1   5  -1   55.17    2.53
   1   5  -1   55.30    2.53
  -1   5   1   54.47    2.53
   1   5  -1   53.16    2.53
   1   5  -1   54.06    2.53
  -1   5   1   53.29    2.53
  -1   5   1   53.80    2.53
   0  -5  -1   27.68    1.30
   0  -5   1   27.43    1.30
   0  -5  -1   27.37    1.31
   0  -5   1   28.06    1.31
   0  -5   1   28.27    1.30
   0  -5  -1   27.69    1.30
   0   5  -1   27.58    1.31
   0   5  -1   27.78    1.31
   0   5   1   27.69    1.31
   0   5   1   28.47    1.31
   0   5   1   27.63    1.31
   1  -5   1    3.42    0.17
  -1  -5  -1    3.60    0.17
  -1  -5  -1    3.47    0.17
   1  -5   1    3.63    0.17
  -1  -5  -1    3.44    0.18
  -1  -5  -1    3.59    0.17
   1  -5   1    3.57    0.17
   1   5   1    3.65    0.18
  -1   5  -1    3.59    0.18
  -1   5  -1    3.68    0.18
   2  -5   1   23.66    1.09
   2  -5   1   22.22    1.09
  -2  -5  -1   22.88    1.09
  -2  -5  -1   22.26    1.09
  -2  -5  -1   23.81    1.08
  -2   5  -1   23.42    1.09
  -2   5  -1   24.11    1.08
  -2   5  -1   23.19    1.09
   2   5   1   23.51    1.09
   2   5   1   22.24    1.09
   2   5   1   22.64    1.09
  -3  -5  -1    0.88    0.06
  -3  -5  -1    0.92    0.06
  -3  -5  -1    0.89    0.05
  -3  -5  -1    0.68    0.06
   3  -5   1    0.82    0.06
   3  -5   1    0.89    0.06
   3  -5   1    0.93    0.05
  -3   5  -1    0.96    0.05
  -3   5  -1    0.87    0.05
  -3   5  -1    0.93    0.05
   3   5   1    0.89    0.06
  -3   5  -1    1.00    0.07
   3   5   1    0.76    0.05
  -3   5  -1    0.72    0.06
  -4  -5  -1    0.22    0.04
  -4  -5  -1    0.18    0.04
   4  -5   1    0.15    0.03
   4  -5   1    0.10    0.04
  -4   5  -1    0.19    0.04
  -4   5  -1    0.12    0.04
  -4   5  -1    0.21    0.03
   4   5   1    0.16    0.03
  -4   5  -1    0.19    0.02
   4   5   1    0.11    0.03
   5  -5   1    0.04    0.03
  -5  -5  -1    0.05    0.04
   5  -5   1    0.07    0.04
  -5  -5  -1    0.01    0.04
  -5   5  -1    0.00    0.04
   5   5   1    0.03    0.04
   5   5   1    0.00    0.03
  -5   5  -1    0.05    0.02
  -6  -5  -1    0.10    0.05
   6  -5   1    0.12    0.04
   6  -5   1    0.12    0.05
  -6  -5  -1    0.13    0.05
  -6   5  -1    0.12    0.03
  -6   5  -1    0.15    0.05
   6   5   1    0.19    0.05
   6   5   1    0.17    0.05
   7  -5   1    0.36    0.06
   7  -5   1    0.22    0.06
  -7  -5  -1    0.14    0.06
  -7   5  -1    0.14    0.07
  -7   5  -1    0.19    0.04
   7   5   1    0.29    0.07
   7   5   1    0.32    0.07
   8  -5   1    0.23    0.07
   8  -5   1    0.21    0.08
  -8  -5  -1    0.14    0.08
   8   5   1    0.29    0.08
  -8   5  -1    0.23    0.05
   8   5   1    0.24    0.08
  -8   5  -1    0.16    0.09
   9  -5   1    0.48    0.09
   9  -5   1    0.61    0.11
  -9  -5  -1    0.56    0.12
  -9   5  -1    0.51    0.10
   9   5   1    0.58    0.11
  -9   5  -1    0.48    0.07
   9   5   1    0.71    0.10
   9  -6  -1    2.06    0.16
  -9  -6   1    2.42    0.19
   9  -6  -1    2.10    0.17
   9   6  -1    2.36    0.18
   9   6  -1    2.46    0.17
  -9   6   1    2.19    0.18
  -9   6   1    2.10    0.13
   8  -6  -1    1.05    0.12
   8  -6  -1    1.20    0.10
  -8  -6   1    1.20    0.12
   8   6  -1    1.49    0.13
  -8   6   1    1.12    0.12
  -8   6   1    1.11    0.08
   8   6  -1    1.29    0.12
  -7  -6   1    0.12    0.07
   7  -6  -1    0.13    0.06
   7  -6  -1    0.06    0.04
  -7   6   1    0.17    0.07
  -7   6   1    0.17    0.03
   7   6  -1    0.24    0.06
   7   6  -1    0.09    0.05
   6  -6  -1    1.55    0.12
   6  -6  -1    1.60    0.10
  -6  -6   1    1.67    0.11
  -6  -6   1    1.37    0.12
   6   6  -1    1.57    0.11
  -6   6   1    1.53    0.08
  -6   6   1    1.60    0.11
   6   6  -1    1.74    0.11
   5  -6  -1    0.05    0.03
  -5  -6   1    0.08    0.05
   5  -6  -1    0.07    0.04
  -5  -6   1    0.06    0.04
   5   6  -1    0.04    0.03
   5   6  -1    0.06    0.04
  -5   6   1    0.07    0.04
  -4  -6   1    0.20    0.04
   4  -6  -1    0.16    0.03
  -4  -6   1    0.11    0.04
   4  -6  -1    0.14    0.04
  -4   6   1    0.15    0.03
  -4   6   1    0.18    0.04
   4   6  -1    0.17    0.03
  -4   6   1    0.23    0.04
   4   6  -1    0.17    0.04
   3  -6  -1    0.75    0.06
  -3  -6   1    0.62    0.06
  -3  -6   1    0.71    0.05
   3  -6  -1    0.66    0.04
   3  -6  -1    0.66    0.05
  -3   6   1    0.69    0.06
   3   6  -1    0.70    0.06
  -3   6   1    0.58    0.05
  -3   6   1    0.79    0.05
   3   6  -1    0.63    0.05
   2  -6  -1   14.45    0.68
  -2  -6   1   14.43    0.68
  -2  -6   1   14.00    0.69
   2  -6  -1   13.90    0.68
  -2   6   1   14.18    0.69
  -2   6   1   14.37    0.69
   2   6  -1   14.20    0.68
   2   6  -1   15.26    0.68
  -2   6   1   14.85    0.68
   2   6  -1   14.55    0.69
  -1  -6   1   14.27    0.67
  -1  -6   1   14.10    0.68
  -1  -6   1   13.46    0.67
   1  -6  -1   14.28    0.68
  -1   6   1   14.70    0.68
  -1   6   1   14.38    0.68
  -1   6   1   13.93    0.68
   1   6  -1   14.53    0.67
   1   6  -1   14.82    0.67
   1   6  -1   14.11    0.68
   1   6  -1   14.20    0.67
   0  -6  -1    6.99    0.34
   0  -6   1    7.14    0.34
   0  -6  -1    7.07    0.34
   0  -6   1    7.06    0.34
   0  -6   1    6.91    0.34
   0  -6  -1    7.03    0.34
   0   6   1    6.93    0.34
   0   6   1    7.21    0.34
   0   6   1    7.27    0.34
   0   6  -1    7.42    0.35
   0   6  -1    7.41    0.34
   1  -6   1    8.62    0.41
   1  -6   1    8.71    0.41
  -1  -6  -1    8.50    0.41
   1  -6   1    8.66    0.41
  -1  -6  -1    8.70    0.41
  -1  -6  -1    8.08    0.41
  -1  -6  -1    8.74    0.42
  -1   6  -1    8.83    0.42
   1   6   1    8.57    0.41
  -1   6  -1    8.79    0.42
   1   6   1    8.77    0.41
  -2  -6  -1    1.08    0.07
  -2  -6  -1    0.98    0.07
   2  -6   1    0.96    0.06
  -2  -6  -1    1.12    0.06
   2  -6   1    1.06    0.06
  -2  -6  -1    1.03    0.06
   2  -6   1    0.94    0.06
   2   6   1    1.00    0.07
  -2   6  -1    1.13    0.06
  -2   6  -1    1.03    0.07
  -2   6  -1    1.08    0.07
   2   6   1    1.04    0.06
   2   6   1    1.06    0.06
  -3  -6  -1    0.62    0.06
   3  -6   1    0.80    0.06
  -3  -6  -1    0.73    0.05
   3  -6   1    0.67    0.05
   3   6   1    0.72    0.06
   3   6   1    0.67    0.05
  -3   6  -1    0.67    0.06
  -3   6  -1    0.65    0.06
  -3   6  -1    0.81    0.05
   4  -6   1   -0.01    0.02
   4  -6   1   -0.02    0.04
  -4  -6  -1    0.01    0.03
  -4  -6  -1    0.00    0.04
  -4   6  -1    0.01    0.02
   4   6   1    0.00    0.03
  -4   6  -1    0.00    0.03
  -4   6  -1   -0.01    0.03
   4   6   1    0.02    0.02
  -4   6  -1   -0.01    0.01
  -5  -6  -1    0.42    0.06
  -5  -6  -1    0.42    0.07
   5  -6   1    0.50    0.06
   5  -6   1    0.48    0.05
  -5   6  -1    0.56    0.06
  -5   6  -1    0.43    0.04
   5   6   1    0.46    0.06
   5   6   1    0.44    0.05
  -6  -6  -1    1.72    0.12
   6  -6   1    1.81    0.11
  -6  -6  -1    1.70    0.12
   6  -6   1    1.99    0.12
   6   6   1    1.82    0.12
  -6   6  -1    1.78    0.13
   6   6   1    1.68    0.12
  -6   6  -1    1.71    0.10
   7  -6   1   -0.01    0.06
  -7  -6  -1    0.04    0.06
   7  -6   1    0.03    0.05
  -7   6  -1    0.00    0.06
  -7   6  -1    0.01    0.03
   7   6   1    0.04    0.05
   7   6   1    0.01    0.06
   8  -6   1    2.36    0.15
   8  -6   1    2.37    0.16
  -8  -6  -1    2.08    0.17
  -8   6  -1    2.36    0.16
   8   6   1    2.06    0.16
   8   6   1    2.03    0.15
  -8   6  -1    2.10    0.13
  -9  -6  -1    1.05    0.14
   9  -6   1    0.86    0.13
   9  -6   1    0.89    0.11
  -9   6  -1    0.79    0.13
   9   6   1    0.99    0.12
  -9   6  -1    1.04    0.09
  -9  -7   1    0.50    0.11
   9  -7  -1    0.53    0.09
   9  -7  -1    0.49    0.12
   9   7  -1    0.60    0.11
   9   7  -1    0.53    0.10
  -9   7   1    0.48    0.11
   8  -7  -1    0.06    0.06
  -8  -7   1    0.02    0.09
   8  -7  -1    0.03    0.08
   8   7  -1    0.05    0.08
  -8   7   1    0.05    0.08
   8   7  -1    0.08    0.07
  -7  -7   1    0.02    0.10
  -7  -7   1    0.03    0.07
   7  -7  -1    0.03    0.05
   7  -7  -1    0.01    0.06
   7   7  -1    0.03    0.05
  -7   7   1    0.00    0.06
   7   7  -1    0.00    0.07
  -6  -7   1    0.02    0.05
  -6  -7   1    0.06    0.06
   6  -7  -1    0.02    0.05
   6  -7  -1    0.05    0.04
  -6   7   1    0.01    0.06
   6   7  -1    0.05    0.05
   6   7  -1   -0.02    0.04
   5  -7  -1    0.59    0.06
   5  -7  -1    0.76    0.08
  -5  -7   1    0.71    0.08
  -5  -7   1    0.62    0.06
  -5   7   1    0.76    0.08
   5   7  -1    0.67    0.07
   5   7  -1    0.67    0.07
   4  -7  -1    0.04    0.04
   4  -7  -1    0.01    0.02
  -4  -7   1    0.00    0.04
  -4  -7   1   -0.01    0.03
   4   7  -1    0.00    0.03
   4   7  -1    0.04    0.04
  -4   7   1    0.03    0.04
  -4   7   1    0.03    0.04
   3  -7  -1    3.03    0.18
  -3  -7   1    3.34    0.17
   3  -7  -1    3.35    0.16
   3  -7  -1    3.14    0.16
  -3  -7   1    3.12    0.18
   3   7  -1    3.35    0.18
  -3   7   1    3.49    0.18
  -3   7   1    3.58    0.18
  -3   7   1    3.56    0.17
   3   7  -1    3.34    0.17
  -2  -7   1    3.03    0.16
   2  -7  -1    3.08    0.15
  -2  -7   1    3.09    0.17
   2  -7  -1    3.00    0.15
   2   7  -1    3.29    0.16
  -2   7   1    3.27    0.17
  -2   7   1    3.29    0.17
   2   7  -1    3.17    0.15
  -2   7   1    3.37    0.16
   2   7  -1    3.24    0.17
  -1  -7   1    1.46    0.08
   1  -7  -1    1.53    0.08
  -1  -7   1    1.56    0.09
  -1  -7   1    1.51    0.09
   1  -7  -1    1.52    0.09
   1  -7  -1    1.53    0.08
   1   7  -1    1.57    0.09
  -1   7   1    1.66    0.09
  -1   7   1    1.59    0.09
  -1   7   1    1.78    0.09
   1   7  -1    1.71    0.08
   0  -7   1    6.85    0.32
   0  -7  -1    6.93    0.33
   0  -7  -1    6.64    0.32
   0  -7   1    6.57    0.32
   0  -7   1    6.79    0.33
   0  -7  -1    6.44    0.32
   0   7  -1    6.99    0.33
   0   7   1    6.94    0.33
   0   7   1    6.74    0.33
   0   7  -1    7.05    0.33
  -1  -7  -1    3.68    0.18
  -1  -7  -1    3.81    0.18
   1  -7   1    3.62    0.18
   1  -7   1    3.81    0.18
  -1  -7  -1    3.53    0.18
   1  -7   1    3.52    0.18
  -1  -7  -1    3.52    0.19
   1   7   1    3.74    0.19
  -1   7  -1    3.72    0.19
  -1   7  -1    3.69    0.19
   1   7   1    3.89    0.18
   2  -7   1    0.04    0.02
   2  -7   1    0.01    0.02
   2  -7   1    0.02    0.02
  -2  -7  -1    0.04    0.03
  -2  -7  -1    0.01    0.02
   2   7   1    0.03    0.01
   2   7   1    0.02    0.03
  -2   7  -1    0.01    0.02
   2   7   1    0.03    0.01
  -2   7  -1    0.05    0.03
  -2   7  -1    0.01    0.03
   3  -7   1   13.07    0.68
  -3  -7  -1   14.22    0.67
   3  -7   1   13.75    0.67
  -3  -7  -1   13.97    0.68
  -3   7  -1   14.67    0.68
  -3   7  -1   14.23    0.68
   3   7   1   14.50    0.67
   3   7   1   14.09    0.67
   4  -7   1    0.03    0.04
  -4  -7  -1    0.00    0.04
  -4  -7  -1    0.06    0.03
   4   7   1    0.01    0.02
  -4   7  -1    0.02    0.04
  -4   7  -1    0.02    0.04
   4   7   1    0.04    0.04
  -5  -7  -1    3.15    0.19
  -5  -7  -1    3.07    0.18
   5  -7   1    3.51    0.17
   5  -7   1    3.13    0.18
   5   7   1    3.14    0.18
  -5   7  -1    3.25    0.19
  -5   7  -1    3.76    0.19
   5   7   1    3.48    0.18
   6  -7   1    2.29    0.14
   6  -7   1    2.38    0.15
  -6  -7  -1    2.46    0.15
  -6  -7  -1    2.34    0.15
  -6   7  -1    2.27    0.12
   6   7   1    2.41    0.15
   6   7   1    2.20    0.14
  -6   7  -1    2.24    0.15
  -7  -7  -1    1.90    0.15
   7  -7   1    1.79    0.12
   7  -7   1    1.75    0.14
  -7  -7  -1    1.85    0.15
   7   7   1    1.96    0.14
  -7   7  -1    1.85    0.14
  -7   7  -1    1.98    0.10
   7   7   1    1.73    0.13
   8  -7   1    0.36    0.07
   8  -7   1    0.20    0.08
  -8  -7  -1    0.39    0.10
  -8   7  -1    0.32    0.04
   8   7   1    0.42    0.09
  -8   7  -1    0.38    0.09
   8   7   1    0.28    0.07
  -9  -7  -1    0.06    0.12
   9  -7   1    0.05    0.10
   9  -7   1    0.14    0.08
  -9   7  -1    0.00    0.10
   9   7   1    0.09    0.08
  -9   7  -1    0.05    0.05
   9  -8  -1    0.03    0.08
  -9  -8   1    0.09    0.12
   9  -8  -1   -0.02    0.10
  -9   8   1    0.06    0.12
   9   8  -1   -0.02    0.08
   9   8  -1    0.12    0.11
   8  -8  -1    0.46    0.08
   8  -8  -1    0.60    0.11
  -8  -8   1    0.65    0.12
   8   8  -1    0.59    0.08
   8   8  -1    0.50    0.10
  -8   8   1    0.43    0.10
  -7  -8   1    1.28    0.12
   7  -8  -1    1.45    0.13
   7  -8  -1    1.38    0.10
  -7  -8   1    1.16    0.12
   7   8  -1    1.39    0.12
   7   8  -1    1.19    0.11
  -7   8   1    1.01    0.11
  -6  -8   1   15.56    0.75
  -6  -8   1   15.45    0.75
   6  -8  -1   15.58    0.74
   6  -8  -1   15.93    0.75
   6   8  -1   15.32    0.75
   6   8  -1   15.17    0.74
  -6   8   1   14.64    0.75
  -5  -8   1   12.78    0.61
   5  -8  -1   12.56    0.60
   5  -8  -1   12.85    0.61
  -5  -8   1   12.56    0.61
   5   8  -1   12.05    0.61
  -5   8   1   12.76    0.61
  -5   8   1   12.59    0.62
   5   8  -1   11.96    0.60
   4  -8  -1    0.29    0.03
   4  -8  -1    0.36    0.06
  -4  -8   1    0.32    0.05
  -4  -8   1    0.40    0.06
  -4   8   1    0.24    0.05
  -4   8   1    0.29    0.05
   4   8  -1    0.31    0.05
   4   8  -1    0.32    0.04
   3  -8  -1    0.00    0.04
  -3  -8   1    0.00    0.04
  -3  -8   1   -0.01    0.03
   3  -8  -1    0.02    0.02
  -3   8   1    0.04    0.04
   3   8  -1    0.02    0.02
  -3   8   1    0.03    0.04
   3   8  -1    0.02    0.04
   2  -8  -1    0.03    0.03
  -2  -8   1    0.00    0.04
   2  -8  -1    0.02    0.02
  -2  -8   1    0.02    0.02
   2  -8  -1    0.01    0.01
   2   8  -1    0.02    0.01
   2   8  -1    0.00    0.03
   2   8  -1    0.00    0.01
  -2   8   1    0.01    0.03
  -2   8   1    0.01    0.03
  -2   8   1    0.00    0.03
   1  -8  -1    2.72    0.14
  -1  -8   1    2.42    0.13
  -1  -8   1    2.51    0.14
   1  -8  -1    2.50    0.12
   1  -8  -1    2.51    0.12
  -1   8   1    2.69    0.14
  -1   8   1    2.69    0.14
  -1   8   1    2.69    0.14
   1   8  -1    2.58    0.14
   0  -8   1    1.46    0.08
   0  -8   1    1.43    0.09
   0  -8  -1    1.42    0.08
   0  -8  -1    1.39    0.08
   0  -8  -1    1.44    0.09
   0  -8   1    1.54    0.08
   0   8   1    1.58    0.09
   0   8  -1    1.67    0.09
   0   8   1    1.57    0.09
   0   8  -1    1.59    0.09
  -1  -8  -1    0.30    0.05
   1  -8   1    0.25    0.03
   1  -8   1    0.27    0.03
   1  -8   1    0.36    0.04
  -1  -8  -1    0.25    0.03
   1   8   1    0.32    0.04
  -1   8  -1    0.33    0.04
  -1   8  -1    0.38    0.04
   1   8   1    0.37    0.04
  -2  -8  -1    0.47    0.06
   2  -8   1    0.56    0.04
  -2  -8  -1    0.53    0.05
   2   8   1    0.58    0.06
  -2   8  -1    0.67    0.06
  -2   8  -1    0.65    0.06
  -3  -8  -1    1.28    0.09
  -3  -8  -1    1.43    0.10
   3  -8   1    1.44    0.08
   3   8   1    1.49    0.09
   3   8   1    1.39    0.08
  -3   8  -1    1.51    0.10
  -3   8  -1    1.45    0.10
  -4  -8  -1    1.06    0.08
  -4  -8  -1    0.96    0.09
   4  -8   1    1.16    0.09
   4  -8   1    1.08    0.07
   4   8   1    1.02    0.07
  -4   8  -1    1.15    0.09
  -4   8  -1    1.27    0.10
   4   8   1    1.13    0.09
  -5  -8  -1    0.65    0.07
   5  -8   1    0.51    0.07
   5  -8   1    0.56    0.06
  -5  -8  -1    0.63    0.08
   5   8   1    0.77    0.08
  -5   8  -1    0.58    0.08
  -5   8  -1    0.36    0.07
   5   8   1    0.56    0.06
  -6  -8  -1    0.60    0.08
   6  -8   1    0.82    0.09
  -6  -8  -1    0.58    0.08
   6  -8   1    0.77    0.07
   6   8   1    0.52    0.06
  -6   8  -1    0.64    0.09
   6   8   1    0.66    0.08
   7  -8   1    3.22    0.19
   7  -8   1    3.07    0.20
  -7  -8  -1    3.29    0.20
  -7  -8  -1    3.45    0.21
   7   8   1    3.50    0.20
   7   8   1    3.21    0.19
  -7   8  -1    3.26    0.20
   8  -8   1    1.13    0.11
  -8  -8  -1    1.00    0.13
   8  -8   1    1.14    0.13
   8   8   1    1.18    0.11
  -8   8  -1    1.10    0.13
   9  -8   1    0.02    0.09
   9   8   1    0.04    0.13
  -8  -9   1    0.08    0.11
   8  -9  -1    0.08    0.07
   8  -9  -1    0.12    0.10
  -8   9   1    0.01    0.09
   8   9  -1    0.15    0.07
   8   9  -1    0.08    0.10
  -7  -9   1    0.50    0.10
   7  -9  -1    0.34    0.09
  -7  -9   1    0.29    0.08
   7  -9  -1    0.45    0.06
   7   9  -1    0.45    0.07
  -7   9   1    0.49    0.10
   7   9  -1    0.55    0.09
   6  -9  -1    2.52    0.14
  -6  -9   1    2.88    0.17
  -6  -9   1    2.44    0.16
   6  -9  -1    1.94    0.16
   6   9  -1    2.36    0.14
   6   9  -1    2.49    0.16
  -6   9   1    2.37    0.16
   5  -9  -1    7.06    0.34
  -5  -9   1    6.93    0.35
  -5  -9   1    7.14    0.37
   5  -9  -1    6.77    0.36
   5   9  -1    7.06    0.36
  -5   9   1    6.95    0.36
   5   9  -1    7.05    0.35
  -5   9   1    7.16    0.37
   4  -9  -1    0.04    0.05
  -4  -9   1    0.03    0.05
  -4  -9   1    0.06    0.04
   4   9  -1    0.04    0.05
   4   9  -1    0.04    0.03
  -4   9   1    0.04    0.05
  -4   9   1    0.05    0.05
   3  -9  -1    0.12    0.05
  -3  -9   1    0.19    0.05
  -3  -9   1    0.19    0.04
   3  -9  -1    0.19    0.03
  -3   9   1    0.18    0.05
   3   9  -1    0.12    0.04
   3   9  -1    0.16    0.02
  -3   9   1    0.27    0.06
  -2  -9   1    0.22    0.05
  -2  -9   1    0.15    0.03
   2  -9  -1    0.14    0.04
   2  -9  -1    0.20    0.02
   2  -9  -1    0.22    0.04
   2   9  -1    0.16    0.04
  -2   9   1    0.17    0.04
  -2   9   1    0.21    0.04
  -2   9   1    0.20    0.05
  -1  -9   1    0.24    0.03
   1  -9  -1    0.19    0.04
   1  -9  -1    0.18    0.02
   1  -9  -1    0.17    0.02
  -1  -9   1    0.16    0.04
  -1   9   1    0.23    0.04
   1   9  -1    0.20    0.04
  -1   9   1    0.23    0.04
   0  -9  -1    2.53    0.13
   0  -9  -1    2.55    0.15
   0  -9   1    2.65    0.13
   0  -9   1    2.59    0.14
   0   9  -1    2.74    0.15
   0   9   1    2.76    0.15
   0   9  -1    2.82    0.14
   0   9   1    2.67    0.14
  -1  -9  -1    0.44    0.04
   1  -9   1    0.56    0.07
   1  -9   1    0.45    0.04
  -1  -9  -1    0.40    0.05
  -1   9  -1    0.47    0.05
   1   9   1    0.54    0.05
  -1   9  -1    0.47    0.05
  -2  -9  -1    8.80    0.44
  -2  -9  -1    9.90    0.45
   2  -9   1    9.12    0.44
   2   9   1    9.27    0.45
  -2   9  -1    9.05    0.45
  -2   9  -1    9.28    0.45
  -3  -9  -1   30.48    1.45
   3  -9   1   29.86    1.45
  -3  -9  -1   32.22    1.46
   3   9   1   31.02    1.44
  -3   9  -1   30.78    1.46
  -3   9  -1   30.56    1.46
   3   9   1   30.25    1.44
   3   9   1   30.90    1.46
   4  -9   1   14.29    0.71
   4  -9   1   14.74    0.70
  -4  -9  -1   14.56    0.71
  -4  -9  -1   15.25    0.72
   4   9   1   15.32    0.71
  -4   9  -1   15.40    0.72
   4   9   1   14.16    0.70
  -4   9  -1   14.11    0.71
  -5  -9  -1    1.39    0.11
   5  -9   1    1.71    0.12
  -5  -9  -1    1.37    0.12
   5  -9   1    1.79    0.10
  -5   9  -1    1.49    0.12
   5   9   1    1.61    0.10
   5   9   1    1.84    0.11
  -5   9  -1    1.67    0.12
  -6  -9  -1    2.06    0.15
   6  -9   1    2.33    0.15
  -6  -9  -1    2.06    0.15
   6  -9   1    2.17    0.13
  -6   9  -1    2.06    0.15
   6   9   1    2.48    0.15
   6   9   1    1.98    0.13
  -7  -9  -1    0.22    0.08
  -7  -9  -1    0.18    0.09
   7  -9   1    0.17    0.06
   7  -9   1    0.27    0.09
  -7   9  -1    0.15    0.08
   7   9   1    0.21    0.06
   8  -9   1    0.25    0.10
  -8  -9  -1    0.11    0.10
   8  -9   1    0.10    0.07
  -8   9  -1    0.07    0.10
   8   9   1    0.08    0.07
  -8 -10   1    0.63    0.13
   8 -10  -1    0.73    0.09
   8 -10  -1    0.63    0.13
   8  10  -1    0.53    0.09
   8  10  -1    0.90    0.13
  -8  10   1    0.54    0.13
  -7 -10   1    0.27    0.11
  -7 -10   1    0.22    0.09
   7 -10  -1    0.26    0.06
   7 -10  -1    0.15    0.09
   7  10  -1    0.21    0.08
   7  10  -1    0.28    0.06
  -7  10   1    0.22    0.09
  -6 -10   1    2.21    0.16
   6 -10  -1    2.12    0.16
  -6 -10   1    2.34    0.16
   6 -10  -1    2.33    0.13
   6  10  -1    2.14    0.13
   6  10  -1    2.30    0.16
  -6  10   1    2.03    0.16
   5 -10  -1    4.20    0.24
  -5 -10   1    4.14    0.23
   5 -10  -1    4.18    0.21
  -5 -10   1    3.95    0.22
   5  10  -1    4.03    0.23
  -5  10   1    4.26    0.23
  -5  10   1    3.83    0.23
   5  10  -1    3.92    0.21
   4 -10  -1    1.25    0.10
  -4 -10   1    1.20    0.09
   4 -10  -1    1.23    0.08
  -4 -10   1    1.27    0.11
  -4  10   1    1.27    0.10
  -4  10   1    1.16    0.10
   4  10  -1    1.16    0.10
   4  10  -1    1.22    0.08
   3 -10  -1    1.38    0.08
   3 -10  -1    1.23    0.10
  -3 -10   1    1.18    0.10
  -3 -10   1    1.34    0.09
  -3  10   1    1.24    0.10
   3  10  -1    1.19    0.09
  -3  10   1    1.11    0.10
   3  10  -1    1.34    0.07
  -2 -10   1    0.42    0.05
  -2 -10   1    0.48    0.07
   2 -10  -1    0.38    0.04
  -2  10   1    0.34    0.05
   2  10  -1    0.41    0.06
  -2  10   1    0.38    0.06
   1 -10  -1    0.18    0.02
  -1 -10   1    0.15    0.03
   1 -10  -1    0.11    0.05
  -1 -10   1    0.09    0.05
  -1  10   1    0.21    0.04
  -1  10   1    0.13    0.04
   1  10  -1    0.14    0.04
   0 -10  -1    1.93    0.12
   0 -10   1    1.81    0.12
   0 -10   1    2.05    0.10
   0 -10  -1    1.91    0.10
   0  10  -1    2.05    0.12
   0  10   1    1.83    0.12
  -1 -10  -1    2.71    0.14
  -1 -10  -1    2.78    0.16
   1 -10   1    2.89    0.14
  -1  10  -1    2.80    0.16
  -1  10  -1    2.92    0.15
   1  10   1    2.61    0.15
  -2 -10  -1    0.04    0.05
  -2 -10  -1    0.03    0.03
   2 -10   1    0.03    0.02
  -2  10  -1    0.05    0.04
  -2  10  -1    0.03    0.04
   2  10   1    0.03    0.04
   3 -10   1    0.10    0.03
  -3 -10  -1    0.11    0.06
  -3 -10  -1    0.12    0.04
  -3  10  -1    0.00    0.05
  -3  10  -1    0.06    0.05
   3  10   1    0.07    0.05
  -4 -10  -1    8.72    0.43
  -4 -10  -1    9.05    0.44
   4 -10   1    9.17    0.42
   4 -10   1    8.60    0.44
  -4  10  -1    8.09    0.43
   4  10   1    8.39    0.41
   4  10   1    8.57    0.43
  -4  10  -1    8.32    0.43
   5 -10   1    1.94    0.11
  -5 -10  -1    1.74    0.14
  -5 -10  -1    1.77    0.13
   5 -10   1    1.62    0.13
  -5  10  -1    1.51    0.13
   5  10   1    1.93    0.13
   5  10   1    1.65    0.10
  -5  10  -1    1.89    0.13
  -6 -10  -1    0.49    0.09
   6 -10   1    0.58    0.07
   6 -10   1    0.61    0.09
  -6 -10  -1    0.55    0.08
   6  10   1    0.59    0.06
   6  10   1    0.59    0.09
  -6  10  -1    0.58    0.10
  -7 -10  -1    0.77    0.10
   7 -10   1    0.75    0.11
   7 -10   1    0.73    0.08
  -7 -10  -1    0.93    0.13
   7  10   1    0.73    0.08
  -7  10  -1    0.61    0.10
   8 -10   1    0.19    0.08
   8 -10   1    0.15    0.12
  -8  10  -1    0.14    0.18
   8  10   1    0.18    0.11
  -7 -11   1    0.03    0.10
   7 -11  -1    0.20    0.10
   7 -11  -1    0.10    0.06
  -7 -11   1    0.12    0.09
  -7  11   1    0.04    0.09
   7  11  -1    0.09    0.09
   7  11  -1    0.12    0.06
  -6 -11   1    0.22    0.10
  -6 -11   1    0.14    0.07
   6 -11  -1    0.16    0.05
   6 -11  -1    0.16    0.08
   6  11  -1    0.16    0.08
  -6  11   1    0.18    0.09
   6  11  -1    0.14    0.05
   5 -11  -1    0.69    0.07
  -5 -11   1    0.69    0.08
  -5 -11   1    0.68    0.10
   5 -11  -1    0.87    0.10
   5  11  -1    0.73    0.06
  -5  11   1    0.82    0.09
   5  11  -1    0.89    0.09
  -5  11   1    0.77    0.10
   4 -11  -1    1.26    0.11
   4 -11  -1    1.39    0.08
  -4 -11   1    1.57    0.12
  -4 -11   1    1.23    0.10
  -4  11   1    1.17    0.11
   4  11  -1    1.10    0.10
  -4  11   1    1.33    0.11
   3 -11  -1    2.26    0.14
  -3 -11   1    2.22    0.14
   3 -11  -1    1.95    0.11
  -3 -11   1    1.98    0.12
  -3  11   1    1.90    0.14
  -3  11   1    1.73    0.13
   3  11  -1    1.91    0.13
  -2 -11   1    5.30    0.26
  -2 -11   1    5.45    0.27
   2 -11  -1    5.15    0.25
  -2  11   1    4.90    0.27
  -2  11   1    5.17    0.27
   2  11  -1    5.08    0.27
  -1 -11   1    0.05    0.03
   1 -11  -1    0.10    0.02
  -1 -11   1    0.09    0.06
   1  11  -1    0.09    0.05
  -1  11   1    0.09    0.05
   0 -11  -1    0.30    0.03
   0 -11   1    0.30    0.04
   0 -11  -1    0.40    0.06
   0  11   1    0.32    0.06
   0  11  -1    0.31    0.06
   1 -11   1    0.43    0.04
  -1 -11  -1    0.43    0.04
  -1 -11  -1    0.45    0.07
   1  11   1    0.39    0.06
  -1  11  -1    0.44    0.06
  -2 -11  -1    1.49    0.11
   2 -11   1    1.33    0.08
  -2 -11  -1    1.15    0.08
  -2  11  -1    1.09    0.10
  -2  11  -1    1.32    0.10
   2  11   1    1.19    0.09
  -3 -11  -1    1.46    0.12
   3 -11   1    1.44    0.09
  -3 -11  -1    1.29    0.10
  -3  11  -1    1.52    0.12
  -3  11  -1    1.38    0.11
   3  11   1    1.37    0.11
   4 -11   1    0.41    0.05
   4 -11   1    0.22    0.07
  -4 -11  -1    0.27    0.06
  -4 -11  -1    0.37    0.09
   4  11   1    0.34    0.07
  -4  11  -1    0.34    0.07
  -4  11  -1    0.21    0.06
   5 -11   1    1.59    0.11
  -5 -11  -1    1.47    0.12
  -5 -11  -1    1.43    0.13
   5 -11   1    1.76    0.14
   5  11   1    1.51    0.12
   5  11   1    1.57    0.09
  -5  11  -1    1.47    0.14
  -5  11  -1    1.59    0.14
  -6 -11  -1    0.25    0.09
   6 -11   1    0.36    0.06
   6 -11   1    0.27    0.09
  -6 -11  -1    0.46    0.08
  -6  11  -1    0.29    0.09
   6  11   1    0.32    0.05
  -6  11  -1    0.29    0.09
  -7 -11  -1    0.11    0.11
   7 -11   1    0.20    0.07
   7 -11   1    0.27    0.10
  -7 -11  -1    0.17    0.09
  -7  11  -1    0.10    0.11
   7  11   1    0.13    0.06
  -7 -12   1    0.50    0.14
  -7 -12   1    0.44    0.11
   7  12  -1    0.43    0.07
  -7  12   1    0.40    0.12
  -6 -12   1    0.68    0.13
   6 -12  -1    0.79    0.08
  -6 -12   1    0.59    0.10
   6 -12  -1    0.61    0.12
   6  12  -1    0.60    0.06
   6  12  -1    0.67    0.11
  -6  12   1    0.75    0.11
   5 -12  -1    0.99    0.09
  -5 -12   1    1.03    0.12
   5 -12  -1    1.18    0.12
  -5 -12   1    1.20    0.11
   5  12  -1    1.24    0.12
  -5  12   1    1.00    0.11
  -5  12   1    0.98    0.11
   4 -12  -1    0.01    0.06
  -4 -12   1   -0.01    0.08
   4 -12  -1    0.02    0.04
  -4 -12   1    0.04    0.05
   4  12  -1   -0.02    0.06
  -4  12   1   -0.01    0.07
  -4  12   1    0.04    0.07
  -3 -12   1    0.64    0.07
   3 -12  -1    0.84    0.06
   3 -12  -1    0.83    0.09
  -3 -12   1    0.91    0.10
   3  12  -1    0.70    0.09
  -3  12   1    0.67    0.08
  -3  12   1    0.77    0.09
  -2 -12   1    0.28    0.07
  -2 -12   1    0.21    0.04
   2 -12  -1    0.27    0.03
  -2  12   1    0.25    0.07
   2  12  -1    0.27    0.06
  -1 -12   1    1.91    0.11
   1 -12  -1    1.78    0.10
  -1  12   1    1.66    0.13
   1  12  -1    1.84    0.12
   0 -12  -1    4.65    0.24
   0 -12   1    4.70    0.24
   0  12  -1    4.98    0.26
   0  12   1    5.24    0.26
  -1 -12  -1    0.27    0.04
   1 -12   1    0.36    0.04
  -1 -12  -1    0.32    0.07
  -1  12  -1    0.31    0.07
   1  12   1    0.28    0.06
   2 -12   1    0.11    0.03
  -2 -12  -1    0.15    0.04
  -2 -12  -1    0.14    0.06
   2  12   1    0.08    0.06
  -2  12  -1    0.11    0.06
   3 -12   1    0.00    0.03
  -3 -12  -1    0.04    0.07
  -3 -12  -1    0.00    0.04
  -3  12  -1   -0.03    0.06
   3  12   1   -0.02    0.06
  -3  12  -1    0.02    0.06
   4 -12   1    0.81    0.08
  -4 -12  -1    0.66    0.11
  -4 -12  -1    0.85    0.09
   4 -12   1    0.74    0.10
  -4  12  -1    0.69    0.09
  -4  12  -1    0.68    0.09
   4  12   1    0.74    0.09
  -5 -12  -1    0.54    0.11
   5 -12   1    0.45    0.06
  -5 -12  -1    0.40    0.07
   5 -12   1    0.47    0.09
  -5  12  -1    0.39    0.09
  -5  12  -1    0.48    0.09
   6 -12   1    0.28    0.07
  -6 -12  -1    0.17    0.10
  -6 -12  -1    0.29    0.08
   6 -12   1    0.36    0.10
  -6  12  -1    0.32    0.10
  -6  12  -1    0.31    0.11
   6  12   1    0.26    0.04
  -6 -13   1    0.97    0.14
  -6 -13   1    1.10    0.12
   6 -13  -1    0.96    0.09
   6 -13  -1    1.07    0.14
  -6  13   1    1.01    0.13
   6  13  -1    0.99    0.13
  -5 -13   1    0.50    0.12
  -5 -13   1    0.43    0.08
   5 -13  -1    0.47    0.10
   5 -13  -1    0.41    0.06
  -5  13   1    0.43    0.11
   5  13  -1    0.48    0.10
  -5  13   1    0.38    0.10
   4 -13  -1    0.39    0.05
  -4 -13   1    0.41    0.10
  -4 -13   1    0.18    0.06
   4 -13  -1    0.35    0.09
   4  13  -1    0.32    0.08
  -4  13   1    0.31    0.08
  -4  13   1    0.32    0.08
   3 -13  -1    0.03    0.07
  -3 -13   1   -0.02    0.08
  -3 -13   1    0.02    0.05
   3 -13  -1    0.01    0.03
  -3  13   1    0.01    0.07
   3  13  -1    0.01    0.07
  -2 -13   1    0.81    0.08
   2 -13  -1    0.85    0.06
  -2  13   1    0.65    0.09
   2  13  -1    0.90    0.09
  -1 -13   1    0.21    0.04
   1 -13  -1    0.20    0.03
   1  13  -1    0.13    0.06
  -1  13   1    0.21    0.07
   0 -13  -1    0.47    0.05
   0 -13   1    0.48    0.05
   0  13   1    0.57    0.08
   0  13  -1    0.57    0.08
  -1 -13  -1    0.00    0.04
   1 -13   1   -0.03    0.03
  -1  13  -1    0.01    0.06
   1  13   1    0.00    0.06
  -2 -13  -1    0.05    0.07
   2 -13   1    0.01    0.04
  -2 -13  -1    0.00    0.04
   2  13   1    0.02    0.07
  -2  13  -1    0.00    0.07
  -3 -13  -1    3.33    0.19
   3 -13   1    3.48    0.18
  -3 -13  -1    3.40    0.21
   3  13   1    3.77    0.21
  -3  13  -1    3.28    0.21
  -4 -13  -1   -0.01    0.06
   4 -13   1    0.05    0.08
   4 -13   1    0.05    0.05
  -4 -13  -1    0.01    0.09
  -4  13  -1    0.02    0.08
  -4  13  -1    0.16    0.09
  -5 -13  -1    0.09    0.11
   5 -13   1    0.07    0.05
  -5 -13  -1    0.04    0.07
   5 -13   1    0.06    0.09
  -5  13  -1    0.00    0.09
  -5  13  -1    0.00    0.10
  -6 -13  -1    0.04    0.11
  -6 -13  -1   -0.03    0.08
  -6  13  -1    0.01    0.10
   5 -14  -1    0.03    0.05
   5 -14  -1    0.05    0.10
  -5 -14   1    0.05    0.11
  -5 -14   1    0.00    0.08
   5  14  -1    0.03    0.10
  -5  14   1    0.02    0.09
   4 -14  -1   -0.01    0.05
  -4 -14   1    0.01    0.09
   4 -14  -1   -0.05    0.09
  -4 -14   1   -0.01    0.06
  -4  14   1    0.02    0.09
   4  14  -1    0.07    0.09
  -3 -14   1    0.17    0.06
   3 -14  -1    0.19    0.04
   3 -14  -1    0.26    0.09
   3  14  -1    0.16    0.08
  -3  14   1    0.24    0.08
   2 -14  -1    0.75    0.07
  -2 -14   1    0.73    0.07
   2  14  -1    0.66    0.10
  -2  14   1    0.93    0.11
  -1 -14   1    0.17    0.05
   1 -14  -1    0.08    0.03
  -1  14   1    0.19    0.08
   1  14  -1    0.11    0.07
   0 -14  -1    0.05    0.04
   0 -14   1    0.03    0.04
   0  14   1    0.03    0.07
   0  14  -1    0.08    0.07
  -1 -14  -1    0.08    0.04
   1 -14   1    0.12    0.04
   1  14   1    0.11    0.07
  -1  14  -1    0.07    0.08
   2 -14   1    0.16    0.04
  -2 -14  -1    0.11    0.05
  -2  14  -1    0.10    0.08
   2  14   1    0.15    0.08
  -3 -14  -1    0.03    0.06
  -3 -14  -1    0.01    0.10
   3 -14   1   -0.02    0.04
   3 -14   1   -0.02    0.08
  -3  14  -1    0.04    0.09
   3  14   1   -0.01    0.13
  -4 -14  -1    0.45    0.08
   4 -14   1    0.73    0.07
  -4 -14  -1    0.64    0.12
   4 -14   1    0.58    0.12
  -4  14  -1    0.55    0.11
  -5 -14  -1    0.44    0.12
   5 -14   1    0.76    0.12
  -5 -14  -1    0.34    0.09
   5 -14   1    0.42    0.13
   4 -15  -1    0.02    0.10
  -4  15   1   -0.05    0.11
   4  15  -1    0.02    0.10
   3 -15  -1    0.48    0.11
  -3 -15   1    0.31    0.07
   3 -15  -1    0.48    0.06
  -3  15   1    0.43    0.10
   3  15  -1    0.52    0.11
   2 -15  -1    0.03    0.04
  -2 -15   1    0.03    0.06
  -2  15   1    0.01    0.09
   2  15  -1    0.01    0.08
   1 -15  -1    0.27    0.05
  -1 -15   1    0.34    0.06
  -1  15   1    0.29    0.10
   1  15  -1    0.31    0.09
   0 -15   1    1.46    0.11
   0 -15  -1    1.51    0.10
   0  15   1    1.69    0.15
   0  15  -1    1.29    0.13
  -1 -15  -1    0.05    0.05
   1 -15   1    0.03    0.05
   1  15   1    0.03    0.08
  -1  15  -1    0.05    0.08
  -2 -15  -1    0.20    0.06
   2 -15   1    0.21    0.05
   2  15   1    0.13    0.09
  -2  15  -1    0.19    0.10
  -3 -15  -1    0.13    0.07
   3 -15   1    0.17    0.06
   3 -15   1    0.16    0.10
  -3  15  -1    0.11    0.10
   1 -16  -1    3.78    0.20
  -1 -16   1    4.00    0.26
   1  16  -1    3.66    0.25
  -1  16   1    3.58    0.24
   0 -16   1    0.17    0.06
   0 -16  -1    0.19    0.05
   0  16   1    0.15    0.11
   0  16  -1    0.10    0.09
  -1 -16  -1    0.87    0.09
   1 -16   1    0.92    0.09
   1  16   1    0.91    0.14
  -1  16  -1    1.09    0.14
 -10   0   2    0.84    0.10
  10   0  -2    0.76    0.12
   9   0  -2    0.12    0.07
  -9   0   2    0.17    0.06
  -9   0   2    0.15    0.08
  -8   0   2    0.84    0.09
  -8   0   2    0.97    0.10
   8   0  -2    1.01    0.10
  -8   0   2    1.12    0.10
   7   0  -2    0.04    0.04
  -7   0   2    0.01    0.05
  -7   0   2    0.01    0.04
   7   0  -2    0.03    0.05
  -7   0   2    0.02    0.05
  -6   0   2    1.39    0.09
  -6   0   2    1.21    0.09
  -6   0   2    1.28    0.09
   6   0  -2    1.36    0.09
   6   0  -2    1.31    0.09
  -5   0   2    3.49    0.20
  -5   0   2    3.61    0.20
   5   0  -2    3.80    0.20
  -5   0   2    4.10    0.20
   5   0  -2    4.22    0.20
  -5   0   2    4.02    0.20
   5   0  -2    3.95    0.20
   4   0  -2   14.72    0.67
   4   0  -2   13.73    0.67
  -4   0   2   13.85    0.67
  -4   0   2   14.13    0.67
   4   0  -2   13.59    0.67
  -4   0   2   14.48    0.67
  -4   0   2   13.86    0.67
  -3   0   2    0.01    0.02
  -3   0   2    0.02    0.02
  -3   0   2    0.00    0.02
   3   0  -2    0.02    0.01
   3   0  -2    0.01    0.02
   3   0  -2    0.01    0.02
  -3   0   2    0.01    0.01
  -2   0   2    0.16    0.02
   2   0  -2    0.15    0.02
  -2   0   2    0.13    0.02
   2   0  -2    0.16    0.02
   2   0  -2    0.15    0.02
  -2   0   2    0.10    0.02
  -1   0   2   12.41    0.58
   1   0  -2   12.23    0.58
  -1   0   2   12.94    0.58
  -1   0   2   12.29    0.58
   1   0  -2   12.01    0.58
   1   0  -2   12.26    0.58
   0   0  -2    8.14    0.36
   0   0   2    7.35    0.36
   0   0   2    7.57    0.36
   0   0  -2    7.58    0.36
  -1   0  -2    4.83    0.23
  -1   0  -2    4.84    0.23
  -1   0  -2    4.64    0.23
   1   0   2    4.83    0.23
   1   0   2    4.84    0.23
  -1   0  -2    4.69    0.23
   1   0   2    4.67    0.23
   1   0   2    4.69    0.23
   2   0   2   12.50    0.57
   2   0   2   12.11    0.57
   2   0   2   12.07    0.57
  -2   0  -2   12.20    0.57
  -2   0  -2   11.92    0.57
  -2   0  -2   11.96    0.57
  -2   0  -2   12.04    0.57
  -3   0  -2    0.55    0.05
  -3   0  -2    0.75    0.04
  -3   0  -2    0.68    0.05
   3   0   2    0.73    0.05
  -3   0  -2    0.62    0.05
   4   0   2    0.31    0.03
  -4   0  -2    0.32    0.03
   4   0   2    0.40    0.04
  -4   0  -2    0.34    0.04
  -4   0  -2    0.20    0.03
  -4   0  -2    0.22    0.03
   5   0   2    0.05    0.03
   5   0   2    0.04    0.03
  -5   0  -2    0.06    0.03
  -5   0  -2    0.04    0.03
  -5   0  -2    0.05    0.03
  -5   0  -2    0.03    0.03
   5   0   2    0.08    0.04
  -6   0  -2    0.08    0.04
   6   0   2    0.10    0.05
   6   0   2    0.23    0.04
  -6   0  -2    0.16    0.05
   6   0   2    0.25    0.05
  -6   0  -2    0.06    0.04
  -7   0  -2   13.25    0.65
  -7   0  -2   13.54    0.64
   7   0   2   12.53    0.65
  -7   0  -2   13.65    0.64
   8   0   2    0.65    0.10
  -8   0  -2    0.82    0.08
  -8   0  -2    0.81    0.10
  -9   0  -2   11.38    0.56
   9   0   2   11.07    0.57
 -10   0  -2   -0.03    0.09
  10   0   2    0.02    0.11
 -10  -1   2    0.66    0.12
 -10  -1   2    0.68    0.10
  10  -1  -2    0.73    0.12
 -10   1   2    0.66    0.09
  10   1  -2    0.72    0.12
   9  -1  -2    1.92    0.14
  -9  -1   2    1.67    0.13
  -9  -1   2    1.71    0.14
  -9   1   2    1.59    0.13
   9   1  -2    1.59    0.14
  -9   1   2    1.77    0.15
   8  -1  -2    0.13    0.06
  -8  -1   2    0.07    0.07
  -8  -1   2    0.10    0.06
   8  -1  -2    0.14    0.06
  -8   1   2    0.17    0.07
   8   1  -2    0.08    0.06
  -8   1   2    0.00    0.05
  -8   1   2    0.07    0.05
  -7  -1   2    0.08    0.05
  -7  -1   2    0.22    0.05
  -7  -1   2    0.17    0.05
   7  -1  -2    0.15    0.06
  -7   1   2    0.10    0.05
  -7   1   2    0.16    0.05
   7   1  -2    0.23    0.05
  -7   1   2    0.15    0.05
   7   1  -2    0.23    0.06
   6  -1  -2    0.81    0.07
  -6  -1   2    0.78    0.07
  -6  -1   2    0.73    0.07
  -6  -1   2    1.01    0.08
   6  -1  -2    0.83    0.07
   6   1  -2    0.99    0.08
   6   1  -2    0.78    0.08
   6   1  -2    0.80    0.08
  -6   1   2    0.80    0.07
  -6   1   2    0.83    0.07
  -6   1   2    0.80    0.07
  -5  -1   2    0.20    0.04
   5  -1  -2    0.19    0.04
  -5  -1   2    0.15    0.04
  -5  -1   2    0.17    0.03
  -5  -1   2    0.19    0.03
   5  -1  -2    0.16    0.03
   5  -1  -2    0.20    0.04
  -5   1   2    0.13    0.03
   5   1  -2    0.16    0.03
   5   1  -2    0.27    0.04
   5   1  -2    0.18    0.04
  -5   1   2    0.23    0.03
  -5   1   2    0.21    0.03
  -4  -1   2    1.88    0.10
   4  -1  -2    1.82    0.09
  -4  -1   2    1.59    0.09
  -4  -1   2    1.80    0.10
   4  -1  -2    1.65    0.10
   4  -1  -2    1.63    0.10
  -4  -1   2    1.67    0.09
   4   1  -2    1.69    0.10
   4   1  -2    1.61    0.09
  -4   1   2    1.73    0.10
  -4   1   2    1.70    0.09
  -4   1   2    1.58    0.09
   4   1  -2    1.76    0.09
  -3  -1   2    1.39    0.08
  -3  -1   2    1.34    0.08
   3  -1  -2    1.37    0.08
  -3  -1   2    1.43    0.08
   3  -1  -2    1.43    0.07
  -3  -1   2    1.37    0.07
  -3   1   2    1.25    0.07
   3   1  -2    1.42    0.08
  -3   1   2    1.42    0.07
   3   1  -2    1.45    0.08
  -3   1   2    1.30    0.08
   3   1  -2    1.38    0.08
   2  -1  -2  406.95   18.74
  -2  -1   2  411.43   18.73
   2  -1  -2  398.77   18.73
  -2  -1   2  406.09   18.73
  -2  -1   2  384.14   18.74
  -2  -1   2  404.22   18.73
  -2   1   2  393.14   18.73
   2   1  -2  406.28   18.74
   2   1  -2  400.60   18.74
   2   1  -2  406.95   18.74
  -2   1   2  387.35   18.73
  -2   1   2  393.45   18.74
  -1  -1   2    1.50    0.08
   1  -1  -2    1.54    0.08
  -1  -1   2    1.54    0.08
   1  -1  -2    1.51    0.07
  -1  -1   2    1.51    0.08
  -1   1   2    1.62    0.08
  -1   1   2    1.60    0.07
   1   1  -2    1.54    0.08
  -1   1   2    1.60    0.08
  -1   1   2    1.55    0.08
   1   1  -2    1.62    0.08
   1   1  -2    1.48    0.08
   1   1  -2    1.52    0.08
   0  -1   2   10.84    0.52
   0  -1  -2   11.04    0.52
   0  -1   2   10.92    0.52
   0  -1  -2   10.70    0.52
   0   1   2   10.89    0.52
   0   1   2   10.84    0.52
   0   1  -2   11.38    0.52
   0   1  -2   10.98    0.52
   0   1  -2   11.24    0.52
  -1  -1  -2    0.43    0.03
   1  -1   2    0.50    0.03
  -1  -1  -2    0.38    0.03
   1  -1   2    0.43    0.03
  -1  -1  -2    0.48    0.03
  -1   1  -2    0.43    0.03
   1   1   2    0.43    0.03
  -1   1  -2    0.42    0.03
  -1   1  -2    0.48    0.02
   1   1   2    0.44    0.03
  -1   1  -2    0.46    0.03
   1   1   2    0.50    0.03
  -2  -1  -2    1.36    0.07
   2  -1   2    1.31    0.07
   2  -1   2    1.47    0.07
   2  -1   2    1.35    0.07
  -2  -1  -2    1.35    0.07
  -2  -1  -2    1.19    0.07
  -2  -1  -2    1.11    0.07
  -2   1  -2    1.35    0.07
   2   1   2    1.45    0.07
  -2   1  -2    1.17    0.07
   2   1   2    1.60    0.07
  -2   1  -2    1.28    0.07
  -2   1  -2    1.31    0.07
  -3  -1  -2    1.22    0.07
  -3  -1  -2    1.13    0.07
  -3  -1  -2    1.16    0.07
  -3  -1  -2    1.32    0.07
   3  -1   2    1.30    0.07
   3  -1   2    1.27    0.07
   3  -1   2    1.23    0.07
  -3   1  -2    1.05    0.07
   3   1   2    1.14    0.07
  -3   1  -2    1.31    0.07
  -3   1  -2    1.20    0.07
   3   1   2    1.32    0.07
  -3   1  -2    1.16    0.07
   3   1   2    1.25    0.07
  -4  -1  -2    0.01    0.02
   4  -1   2    0.05    0.03
  -4  -1  -2    0.00    0.02
   4  -1   2    0.02    0.02
  -4  -1  -2    0.01    0.03
  -4  -1  -2    0.02    0.03
   4  -1   2    0.00    0.03
   4   1   2    0.01    0.03
  -4   1  -2    0.00    0.02
  -4   1  -2    0.03    0.03
   4   1   2    0.02    0.02
  -4   1  -2    0.02    0.02
   4   1   2    0.04    0.03
  -4   1  -2    0.01    0.03
  -5  -1  -2    0.11    0.04
   5  -1   2    0.14    0.04
   5  -1   2    0.13    0.03
   5  -1   2    0.14    0.04
  -5  -1  -2    0.13    0.04
  -5  -1  -2    0.10    0.04
  -5  -1  -2    0.10    0.03
   5   1   2    0.20    0.04
   5   1   2    0.16    0.04
   5   1   2    0.06    0.04
  -5   1  -2    0.09    0.03
  -5   1  -2    0.07    0.03
  -5   1  -2    0.08    0.03
  -6  -1  -2    0.07    0.05
   6  -1   2    0.13    0.04
  -6  -1  -2    0.02    0.04
  -6  -1  -2    0.01    0.04
   6  -1   2    0.12    0.04
   6   1   2    0.15    0.04
  -6   1  -2    0.06    0.04
  -6   1  -2    0.01    0.04
   6   1   2    0.11    0.05
  -6   1  -2    0.05    0.04
  -7  -1  -2    1.25    0.11
  -7  -1  -2    1.22    0.10
   7  -1   2    1.26    0.10
   7  -1   2    1.29    0.10
  -7  -1  -2    1.30    0.10
   7   1   2    1.18    0.11
  -7   1  -2    1.05    0.11
  -7   1  -2    1.19    0.10
  -7   1  -2    1.37    0.10
   8  -1   2    0.26    0.07
  -8  -1  -2    0.24    0.07
  -8  -1  -2    0.29    0.08
  -8  -1  -2    0.22    0.07
  -8   1  -2    0.25    0.06
   8   1   2    0.24    0.08
  -8   1  -2    0.35    0.08
   9  -1   2    1.97    0.16
  -9  -1  -2    2.17    0.16
   9   1   2    1.99    0.17
  -9   1  -2    1.79    0.15
  -9   1  -2    2.10    0.17
 -10  -1  -2    0.06    0.10
  10  -1   2    0.07    0.11
 -10   1  -2    0.05    0.09
  10   1   2   -0.07    0.11
 -10  -2   2    0.48    0.11
 -10  -2   2    0.58    0.11
  10  -2  -2    0.53    0.12
 -10   2   2    0.67    0.12
 -10   2   2    0.57    0.09
  10   2  -2    0.56    0.12
   9  -2  -2    0.05    0.07
   9  -2  -2    0.06    0.08
  -9  -2   2    0.01    0.08
  -9  -2   2    0.06    0.08
  -9   2   2    0.02    0.08
  -9   2   2    0.04    0.05
   9   2  -2    0.00    0.08
   8  -2  -2    1.41    0.12
  -8  -2   2    1.41    0.12
  -8  -2   2    1.64    0.12
   8  -2  -2    1.25    0.12
  -8   2   2    1.36    0.12
  -8   2   2    1.55    0.11
  -8   2   2    1.68    0.12
   8   2  -2    1.67    0.12
  -7  -2   2    2.96    0.17
   7  -2  -2    2.87    0.17
   7  -2  -2    2.81    0.17
  -7  -2   2    2.98    0.17
  -7   2   2    2.94    0.16
  -7   2   2    3.02    0.16
   7   2  -2    3.30    0.18
  -7   2   2    2.89    0.17
   7   2  -2    2.74    0.17
   6  -2  -2    0.26    0.04
  -6  -2   2    0.33    0.05
  -6  -2   2    0.18    0.04
  -6  -2   2    0.21    0.04
   6  -2  -2    0.32    0.05
  -6   2   2    0.30    0.04
   6   2  -2    0.24    0.05
   6   2  -2    0.20    0.04
  -6   2   2    0.27    0.04
   6   2  -2    0.30    0.05
  -6   2   2    0.18    0.05
  -5  -2   2    0.69    0.06
  -5  -2   2    0.73    0.06
  -5  -2   2    0.70    0.06
   5  -2  -2    0.68    0.05
  -5   2   2    0.63    0.05
  -5   2   2    0.51    0.06
   5   2  -2    0.75    0.06
   5   2  -2    0.81    0.06
   4  -2  -2    2.36    0.13
  -4  -2   2    2.47    0.13
   4  -2  -2    2.56    0.13
  -4  -2   2    2.57    0.13
  -4  -2   2    2.68    0.13
  -4  -2   2    2.44    0.13
   4   2  -2    2.41    0.13
  -4   2   2    2.32    0.13
   4   2  -2    2.50    0.13
   4   2  -2    2.56    0.13
  -4   2   2    2.50    0.14
  -4   2   2    2.58    0.13
   3  -2  -2    5.49    0.28
  -3  -2   2    5.66    0.28
  -3  -2   2    5.95    0.28
  -3  -2   2    6.06    0.28
  -3  -2   2    5.88    0.28
   3  -2  -2    5.61    0.28
  -3   2   2    5.74    0.28
  -3   2   2    6.15    0.28
   3   2  -2    5.91    0.28
   3   2  -2    5.65    0.28
  -3   2   2    5.84    0.28
  -3   2   2    5.80    0.28
   2  -2  -2   69.31    3.33
  -2  -2   2   73.68    3.33
   2  -2  -2   70.50    3.33
   2  -2  -2   67.79    3.33
  -2  -2   2   73.93    3.33
  -2  -2   2   69.21    3.33
  -2   2   2   71.90    3.33
  -2   2   2   73.58    3.33
   2   2  -2   71.35    3.33
  -2   2   2   69.36    3.33
   2   2  -2   73.33    3.33
  -2   2   2   70.50    3.33
   2   2  -2   68.90    3.33
   1  -2  -2    0.26    0.01
  -1  -2   2    0.28    0.02
  -1  -2   2    0.28    0.02
   1  -2  -2    0.29    0.02
   1  -2  -2    0.25    0.01
  -1   2   2    0.33    0.02
   1   2  -2    0.30    0.02
  -1   2   2    0.30    0.02
  -1   2   2    0.29    0.02
   1   2  -2    0.27    0.02
   1   2  -2    0.30    0.02
   0  -2  -2  157.11    7.51
   0  -2   2  162.06    7.51
   0  -2  -2  160.18    7.50
   0  -2   2  155.95    7.51
   0  -2  -2  155.12    7.50
   0   2   2  155.28    7.50
   0   2  -2  168.88    7.51
   0   2   2  162.90    7.51
   0   2  -2  161.67    7.50
   0   2  -2  165.13    7.51
   0   2   2  159.15    7.51
   1  -2   2    0.55    0.03
  -1  -2  -2    0.57    0.03
  -1  -2  -2    0.57    0.03
  -1  -2  -2    0.57    0.03
   1   2   2    0.57    0.03
  -1   2  -2    0.51    0.03
   1   2   2    0.47    0.03
   1   2   2    0.48    0.03
  -1   2  -2    0.50    0.03
  -1   2  -2    0.55    0.03
   2  -2   2    3.81    0.19
   2  -2   2    3.93    0.19
  -2  -2  -2    3.92    0.19
  -2  -2  -2    3.80    0.19
   2  -2   2    3.90    0.19
  -2  -2  -2    3.74    0.19
  -2   2  -2    3.81    0.19
   2   2   2    3.96    0.19
  -2   2  -2    3.84    0.19
  -2   2  -2    3.96    0.19
   2   2   2    3.87    0.19
  -2   2  -2    3.96    0.18
  -3  -2  -2    5.99    0.30
   3  -2   2    6.19    0.30
  -3  -2  -2    6.09    0.30
   3  -2   2    6.32    0.30
  -3  -2  -2    5.85    0.30
   3  -2   2    6.32    0.30
  -3  -2  -2    6.15    0.30
  -3   2  -2    5.84    0.30
  -3   2  -2    6.12    0.29
   3   2   2    6.25    0.30
  -3   2  -2    5.68    0.30
   3   2   2    6.84    0.30
   3   2   2    6.48    0.30
  -4  -2  -2    0.59    0.05
  -4  -2  -2    0.56    0.05
   4  -2   2    0.43    0.05
   4  -2   2    0.65    0.05
  -4  -2  -2    0.60    0.05
  -4  -2  -2    0.53    0.05
   4  -2   2    0.49    0.05
   4   2   2    0.57    0.05
  -4   2  -2    0.59    0.04
  -4   2  -2    0.51    0.05
   4   2   2    0.59    0.05
   4   2   2    0.59    0.05
  -4   2  -2    0.66    0.05
  -4   2  -2    0.56    0.05
  -5  -2  -2    2.79    0.15
   5  -2   2    2.78    0.15
   5  -2   2    2.72    0.14
  -5  -2  -2    2.41    0.14
  -5  -2  -2    2.54    0.14
  -5  -2  -2    2.67    0.14
  -5   2  -2    2.41    0.15
  -5   2  -2    2.50    0.14
  -5   2  -2    2.60    0.14
   5   2   2    2.77    0.14
   5   2   2    2.45    0.14
   5   2   2    2.67    0.14
  -6  -2  -2    0.29    0.05
   6  -2   2    0.22    0.04
  -6  -2  -2    0.24    0.05
   6  -2   2    0.24    0.05
  -6  -2  -2    0.33    0.05
   6   2   2    0.30    0.06
  -6   2  -2    0.36    0.05
  -6   2  -2    0.28    0.05
   6   2   2    0.29    0.05
  -6   2  -2    0.32    0.05
  -7  -2  -2    4.03    0.21
  -7  -2  -2    4.13    0.22
  -7  -2  -2    3.92    0.22
   7  -2   2    3.83    0.21
   7  -2   2    3.77    0.21
  -7   2  -2    3.44    0.21
   7   2   2    3.85    0.22
  -7   2  -2    3.79    0.21
   7   2   2    3.98    0.22
  -8  -2  -2    0.83    0.10
  -8  -2  -2    1.04    0.10
   8  -2   2    0.82    0.10
   8   2   2    1.08    0.11
  -8   2  -2    0.92    0.11
  -8   2  -2    0.83    0.09
  -9  -2  -2    0.19    0.09
   9  -2   2    0.26    0.09
  -9   2  -2    0.18    0.07
   9   2   2    0.24    0.08
  -9   2  -2    0.19    0.10
  10  -2   2    0.38    0.12
 -10   2  -2    0.32    0.12
 -10   2  -2    0.43    0.10
  10  -3  -2    0.03    0.10
 -10  -3   2    0.00    0.10
  10   3  -2    0.11    0.10
 -10   3   2    0.02    0.07
 -10   3   2    0.00    0.10
  -9  -3   2    0.12    0.08
   9  -3  -2    0.05    0.08
   9  -3  -2    0.09    0.07
   9   3  -2    0.04    0.08
  -9   3   2    0.08    0.05
  -9   3   2    0.03    0.08
   8  -3  -2    0.05    0.07
  -8  -3   2    0.01    0.06
  -8  -3   2    0.08    0.06
   8  -3  -2    0.00    0.06
  -8   3   2    0.03    0.06
   8   3  -2    0.10    0.06
  -8   3   2    0.04    0.04
  -7  -3   2   -0.03    0.05
   7  -3  -2    0.03    0.05
  -7  -3   2    0.02    0.05
   7  -3  -2    0.03    0.04
  -7   3   2    0.06    0.03
   7   3  -2    0.10    0.05
  -7   3   2    0.02    0.05
  -7   3   2    0.05    0.06
   7   3  -2    0.04    0.05
  -6  -3   2    8.86    0.44
   6  -3  -2    8.71    0.44
  -6  -3   2    9.20    0.44
   6  -3  -2    9.33    0.44
  -6  -3   2    9.81    0.46
   6   3  -2    8.81    0.44
  -6   3   2    9.09    0.45
   6   3  -2    8.80    0.44
  -6   3   2    9.09    0.44
  -6   3   2    8.24    0.43
   5  -3  -2    0.58    0.05
  -5  -3   2    0.59    0.06
  -5  -3   2    0.52    0.05
   5  -3  -2    0.55    0.06
  -5  -3   2    0.68    0.06
  -5  -3   2    0.53    0.05
  -5   3   2    0.48    0.06
  -5   3   2    0.71    0.05
   5   3  -2    0.71    0.06
   5   3  -2    0.56    0.06
  -5   3   2    0.58    0.04
   4  -3  -2    0.96    0.07
  -4  -3   2    1.01    0.07
  -4  -3   2    0.92    0.07
  -4  -3   2    1.03    0.06
  -4  -3   2    1.24    0.07
   4  -3  -2    0.99    0.06
  -4   3   2    1.08    0.06
   4   3  -2    0.93    0.07
  -4   3   2    1.09    0.06
  -4   3   2    1.00    0.07
   4   3  -2    1.07    0.07
  -4   3   2    1.20    0.06
   4   3  -2    1.16    0.07
   3  -3  -2    1.04    0.07
   3  -3  -2    1.15    0.07
  -3  -3   2    1.33    0.07
  -3  -3   2    1.26    0.06
  -3  -3   2    1.20    0.08
  -3  -3   2    1.41    0.07
   3  -3  -2    1.30    0.07
  -3   3   2    1.30    0.06
   3   3  -2    1.20    0.07
  -3   3   2    0.99    0.07
   3   3  -2    1.32    0.07
   3   3  -2    1.20    0.07
  -3   3   2    1.28    0.06
  -3   3   2    1.33    0.07
   2  -3  -2    0.03    0.01
  -2  -3   2    0.02    0.01
  -2  -3   2    0.03    0.02
  -2  -3   2    0.04    0.02
   2  -3  -2    0.02    0.01
   2  -3  -2    0.04    0.02
  -2   3   2    0.04    0.01
   2   3  -2    0.02    0.01
   2   3  -2    0.03    0.01
  -2   3   2    0.03    0.02
   2   3  -2    0.01    0.02
  -2   3   2    0.03    0.02
  -1  -3   2    0.85    0.05
  -1  -3   2    0.77    0.05
  -1   3   2    0.82    0.05
   1   3  -2    0.90    0.05
  -1   3   2    0.81    0.05
   1   3  -2    0.87    0.04
   1   3  -2    0.80    0.05
  -1   3   2    0.80    0.05
   0  -3   2    0.71    0.04
   0  -3   2    0.65    0.04
   0  -3  -2    0.66    0.04
   0   3   2    0.69    0.04
   0   3  -2    0.61    0.04
   0   3   2    0.69    0.04
   0   3   2    0.67    0.04
   0   3  -2    0.62    0.04
   0   3  -2    0.63    0.04
   1  -3   2    2.72    0.13
  -1  -3  -2    2.50    0.13
  -1  -3  -2    2.44    0.13
  -1  -3  -2    2.49    0.13
   1   3   2    2.63    0.13
   1   3   2    2.69    0.13
  -1   3  -2    2.73    0.13
   1   3   2    2.53    0.13
   1   3   2    2.59    0.13
  -1   3  -2    2.73    0.13
  -1   3  -2    2.66    0.13
  -1   3  -2    2.55    0.13
  -2  -3  -2    0.21    0.02
  -2  -3  -2    0.24    0.03
   2  -3   2    0.25    0.03
   2   3   2    0.25    0.02
  -2   3  -2    0.20    0.02
  -2   3  -2    0.26    0.03
  -2   3  -2    0.29    0.03
  -3  -3  -2    2.89    0.14
  -3  -3  -2    2.68    0.14
  -3  -3  -2    2.77    0.14
   3  -3   2    2.95    0.14
   3  -3   2    2.73    0.15
   3  -3   2    2.75    0.14
  -3  -3  -2    2.63    0.14
  -3   3  -2    2.65    0.14
  -3   3  -2    2.88    0.13
  -3   3  -2    2.50    0.14
   3   3   2    2.64    0.14
   3   3   2    2.80    0.14
  -3   3  -2    2.55    0.14
   3   3   2    2.59    0.14
  -4  -3  -2   11.81    0.56
  -4  -3  -2   11.58    0.55
  -4  -3  -2   12.14    0.56
   4  -3   2   11.35    0.56
   4  -3   2   12.11    0.56
  -4  -3  -2   11.15    0.56
   4  -3   2   11.79    0.56
   4   3   2   11.85    0.56
  -4   3  -2   10.81    0.56
  -4   3  -2   11.59    0.55
   4   3   2   11.77    0.56
   4   3   2   11.89    0.56
  -4   3  -2   11.24    0.55
  -5  -3  -2    1.29    0.08
  -5  -3  -2    1.21    0.09
  -5  -3  -2    1.31    0.08
   5  -3   2    1.24    0.08
  -5  -3  -2    1.22    0.09
   5  -3   2    1.24    0.08
   5   3   2    1.32    0.08
  -5   3  -2    1.29    0.07
  -5   3  -2    1.12    0.09
   5   3   2    1.11    0.08
  -5   3  -2    0.91    0.07
   6  -3   2   -0.03    0.04
  -6  -3  -2   -0.01    0.04
  -6  -3  -2   -0.03    0.05
   6  -3   2    0.02    0.04
  -6  -3  -2    0.02    0.04
  -6  -3  -2    0.01    0.04
  -6   3  -2    0.00    0.04
   6   3   2    0.03    0.04
  -6   3  -2    0.00    0.03
   6   3   2    0.01    0.04
  -7  -3  -2    1.74    0.13
   7  -3   2    2.02    0.13
   7  -3   2    1.99    0.13
  -7   3  -2    1.83    0.13
   7   3   2    2.03    0.13
   7   3   2    2.08    0.14
  -7   3  -2    1.93    0.12
   8  -3   2    0.88    0.09
   8  -3   2    0.85    0.10
  -8  -3  -2    0.72    0.09
   8   3   2    1.07    0.10
  -8   3  -2    0.72    0.10
   8   3   2    1.12    0.11
  -8   3  -2    0.85    0.09
   9  -3   2    4.99    0.29
  -9  -3  -2    4.84    0.28
   9   3   2    4.89    0.28
  -9   3  -2    4.74    0.27
  -9   3  -2    5.15    0.29
  10  -3   2    0.58    0.14
 -10   3  -2    0.67    0.13
  10  -4  -2    0.00    0.09
 -10  -4   2    0.09    0.12
  10  -4  -2    0.07    0.10
  10   4  -2    0.08    0.11
 -10   4   2    0.07    0.06
 -10   4   2    0.05    0.10
   9  -4  -2    0.00    0.07
   9  -4  -2    0.02    0.08
  -9  -4   2    0.07    0.08
   9   4  -2    0.06    0.07
  -9   4   2   -0.01    0.08
  -9   4   2    0.05    0.05
   8  -4  -2    1.20    0.10
   8  -4  -2    1.04    0.11
   8   4  -2    1.35    0.12
   8   4  -2    1.15    0.11
  -8   4   2    0.99    0.11
  -8   4   2    1.12    0.08
   7  -4  -2    0.00    0.04
  -7  -4   2    0.03    0.05
   7  -4  -2   -0.03    0.05
  -7   4   2   -0.01    0.03
   7   4  -2    0.04    0.05
  -7   4   2    0.03    0.06
   7   4  -2   -0.02    0.05
   6  -4  -2    3.02    0.16
  -6  -4   2    2.54    0.16
  -6  -4   2    2.83    0.16
   6  -4  -2    2.99    0.15
  -6  -4   2    2.81    0.16
   6   4  -2    2.67    0.16
  -6   4   2    2.60    0.16
  -6   4   2    2.76    0.15
   6   4  -2    2.89    0.16
  -6   4   2    2.82    0.14
   5  -4  -2    0.55    0.05
   5  -4  -2    0.50    0.06
  -5  -4   2    0.50    0.06
  -5  -4   2    0.52    0.05
  -5  -4   2    0.46    0.05
  -5   4   2    0.46    0.04
   5   4  -2    0.51    0.05
  -5   4   2    0.50    0.05
  -5   4   2    0.40    0.05
   5   4  -2    0.48    0.05
   4  -4  -2    8.03    0.40
  -4  -4   2    7.88    0.40
  -4  -4   2    8.33    0.40
   4  -4  -2    8.41    0.40
  -4  -4   2    8.61    0.39
  -4   4   2    7.99    0.41
  -4   4   2    8.13    0.39
  -4   4   2    8.20    0.40
  -4   4   2    8.46    0.39
   4   4  -2    8.29    0.40
   4   4  -2    8.51    0.40
   4   4  -2    8.19    0.40
   3  -4  -2    0.64    0.04
  -3  -4   2    0.65    0.05
  -3  -4   2    0.73    0.05
   3  -4  -2    0.61    0.05
  -3  -4   2    0.66    0.04
   3  -4  -2    0.57    0.04
   3   4  -2    0.66    0.05
   3   4  -2    0.62    0.05
   3   4  -2    0.74    0.05
  -3   4   2    0.73    0.05
   3   4  -2    0.72    0.04
  -3   4   2    0.71    0.04
  -3   4   2    0.61    0.05
   2  -4  -2    3.34    0.18
   2  -4  -2    3.52    0.17
  -2  -4   2    3.58    0.18
  -2  -4   2    3.62    0.18
   2  -4  -2    3.34    0.17
  -2  -4   2    3.85    0.18
  -2   4   2    3.63    0.18
   2   4  -2    3.52    0.17
  -2   4   2    3.61    0.17
  -2   4   2    3.75    0.18
   2   4  -2    3.53    0.18
  -1  -4   2    2.90    0.15
  -1  -4   2    2.94    0.14
  -1   4   2    2.97    0.15
   1   4  -2    2.91    0.14
   1   4  -2    2.81    0.15
   1   4  -2    2.82    0.14
  -1   4   2    3.09    0.15
   1   4  -2    3.11    0.14
  -1   4   2    2.79    0.15
   0  -4  -2    6.22    0.30
   0  -4  -2    6.31    0.31
   0  -4   2    6.16    0.30
   0  -4   2    6.42    0.30
   0   4   2    6.38    0.30
   0   4  -2    6.52    0.30
   0   4  -2    6.27    0.31
   0   4  -2    6.27    0.30
   0   4   2    6.42    0.31
   0   4   2    6.46    0.30
   0   4  -2    6.40    0.30
  -1  -4  -2    0.40    0.04
   1  -4   2    0.47    0.03
  -1  -4  -2    0.42    0.03
   1  -4   2    0.41    0.03
  -1  -4  -2    0.45    0.03
  -1  -4  -2    0.47    0.03
   1   4   2    0.50    0.03
   1   4   2    0.47    0.03
  -1   4  -2    0.54    0.03
  -1   4  -2    0.51    0.04
   1   4   2    0.49    0.03
   1   4   2    0.50    0.04
  -1   4  -2    0.53    0.03
  -1   4  -2    0.36    0.03
  -2  -4  -2    0.50    0.05
  -2  -4  -2    0.56    0.04
  -2  -4  -2    0.56    0.04
   2  -4   2    0.54    0.04
  -2   4  -2    0.56    0.03
  -2   4  -2    0.42    0.04
   2   4   2    0.60    0.04
  -2   4  -2    0.63    0.04
  -2   4  -2    0.60    0.04
   2   4   2    0.60    0.04
  -3  -4  -2   14.95    0.70
  -3  -4  -2   14.40    0.70
   3  -4   2   14.89    0.70
   3  -4   2   14.59    0.69
  -3  -4  -2   14.79    0.69
  -3  -4  -2   13.57    0.70
   3   4   2   14.07    0.69
  -3   4  -2   15.40    0.69
  -3   4  -2   15.13    0.69
  -3   4  -2   13.97    0.70
  -3   4  -2   14.83    0.70
  -3   4  -2   14.52    0.69
   3   4   2   14.72    0.69
  -4  -4  -2   15.56    0.76
  -4  -4  -2   15.95    0.76
   4  -4   2   15.69    0.76
  -4  -4  -2   16.27    0.76
   4  -4   2   15.93    0.76
  -4  -4  -2   16.34    0.76
  -4   4  -2   16.71    0.75
  -4   4  -2   15.75    0.75
   4   4   2   15.45    0.76
  -4   4  -2   15.91    0.76
  -4   4  -2   15.37    0.76
   4   4   2   16.16    0.76
   5  -4   2    2.95    0.15
  -5  -4  -2    2.80    0.15
  -5  -4  -2    2.70    0.16
   5  -4   2    2.94    0.16
  -5  -4  -2    3.15    0.16
  -5   4  -2    2.88    0.16
   5   4   2    2.85    0.16
  -5   4  -2    2.84    0.15
   5   4   2    2.58    0.15
   6  -4   2    0.83    0.08
   6  -4   2    0.98    0.09
  -6  -4  -2    0.89    0.08
  -6  -4  -2    0.98    0.09
  -6   4  -2    0.83    0.09
   6   4   2    0.74    0.08
  -6   4  -2    0.87    0.07
   6   4   2    0.93    0.08
   7  -4   2    1.05    0.10
   7  -4   2    1.01    0.09
  -7  -4  -2    1.17    0.11
   7   4   2    1.02    0.10
  -7   4  -2    0.92    0.08
  -7   4  -2    1.11    0.11
   7   4   2    1.07    0.10
  -8  -4  -2    1.92    0.15
   8  -4   2    1.72    0.14
   8  -4   2    1.78    0.13
  -8   4  -2    1.67    0.14
  -8   4  -2    1.83    0.12
   8   4   2    1.61    0.14
   8   4   2    1.78    0.14
   9  -4   2    0.07    0.08
  -9  -4  -2    0.17    0.10
  -9   4  -2    0.15    0.07
  -9   4  -2    0.10    0.09
   9   4   2    0.24    0.09
 -10  -5   2    0.00    0.12
  10  -5  -2    0.02    0.10
  10  -5  -2   -0.03    0.09
  10   5  -2    0.05    0.10
 -10   5   2    0.01    0.11
 -10   5   2    0.02    0.06
  -9  -5   2    0.89    0.11
   9  -5  -2    0.90    0.10
   9  -5  -2    0.68    0.11
   9   5  -2    0.73    0.10
  -9   5   2    0.60    0.07
  -9   5   2    0.90    0.12
   9   5  -2    1.01    0.12
   8  -5  -2    0.02    0.05
  -8  -5   2   -0.03    0.06
   8  -5  -2    0.03    0.06
   8   5  -2    0.02    0.07
   8   5  -2    0.00    0.06
  -8   5   2   -0.01    0.06
  -8   5   2    0.04    0.04
  -7  -5   2    3.00    0.18
   7  -5  -2    2.93    0.16
   7  -5  -2    2.58    0.17
   7   5  -2    2.60    0.17
  -7   5   2    2.64    0.17
  -7   5   2    2.77    0.14
   7   5  -2    2.69    0.17
  -6  -5   2    1.24    0.11
   6  -5  -2    1.36    0.10
  -6  -5   2    1.25    0.10
   6  -5  -2    1.36    0.09
   6   5  -2    1.28    0.10
  -6   5   2    1.23    0.10
   6   5  -2    1.37    0.10
  -6   5   2    1.29    0.07
   5  -5  -2    8.38    0.40
   5  -5  -2    8.00    0.40
  -5  -5   2    8.29    0.41
  -5  -5   2    8.09    0.40
  -5   5   2    8.42    0.40
  -5   5   2    8.38    0.39
   5   5  -2    7.87    0.40
  -5   5   2    8.01    0.41
  -5   5   2    8.05    0.39
   5   5  -2    8.04    0.40
   4  -5  -2    4.27    0.22
  -4  -5   2    4.64    0.23
  -4  -5   2    4.72    0.23
  -4  -5   2    4.41    0.23
   4  -5  -2    4.56    0.23
  -4   5   2    4.65    0.23
   4   5  -2    4.46    0.23
  -4   5   2    4.69    0.22
   4   5  -2    4.44    0.23
   3  -5  -2    0.10    0.02
  -3  -5   2    0.10    0.02
   3  -5  -2    0.07    0.03
  -3  -5   2    0.07    0.03
  -3  -5   2    0.15    0.03
   3  -5  -2    0.06    0.02
  -3   5   2    0.09    0.02
   3   5  -2    0.07    0.02
  -3   5   2    0.13    0.03
   3   5  -2    0.12    0.03
  -3   5   2    0.07    0.03
  -2  -5   2    1.29    0.08
   2  -5  -2    1.17    0.08
  -2  -5   2    1.38    0.07
   2  -5  -2    1.22    0.06
   2  -5  -2    1.24    0.06
   2   5  -2    1.45    0.08
  -2   5   2    1.41    0.07
   2   5  -2    1.24    0.07
  -2   5   2    1.43    0.08
   2   5  -2    1.00    0.08
  -2   5   2    1.30    0.07
  -1  -5   2    0.22    0.03
  -1  -5   2    0.27    0.02
  -1   5   2    0.25    0.03
   1   5  -2    0.25    0.03
   1   5  -2    0.26    0.02
   1   5  -2    0.23    0.02
  -1   5   2    0.26    0.03
   1   5  -2    0.24    0.02
  -1   5   2    0.30    0.03
   0  -5  -2    0.15    0.02
   0  -5   2    0.26    0.03
   0   5   2    0.27    0.03
   0   5  -2    0.10    0.02
   0   5   2    0.24    0.03
   1  -5   2    1.87    0.10
  -1  -5  -2    1.90    0.10
   1  -5   2    2.06    0.10
  -1  -5  -2    1.86    0.10
  -1  -5  -2    2.01    0.10
   1  -5   2    2.02    0.10
  -1  -5  -2    1.86    0.10
  -1   5  -2    1.99    0.10
   1   5   2    1.93    0.10
  -1   5  -2    1.98    0.10
  -1   5  -2    1.81    0.10
  -1   5  -2    2.06    0.10
  -2  -5  -2    4.17    0.20
  -2  -5  -2    4.02    0.20
   2  -5   2    3.96    0.20
   2  -5   2    3.98    0.20
   2  -5   2    4.13    0.19
  -2  -5  -2    3.64    0.20
   2   5   2    4.16    0.20
  -2   5  -2    3.90    0.20
  -2   5  -2    4.32    0.21
   2   5   2    4.21    0.20
  -2   5  -2    4.11    0.20
  -2   5  -2    4.27    0.20
   2   5   2    3.79    0.20
   3  -5   2   11.13    0.55
  -3  -5  -2   11.38    0.55
  -3  -5  -2   11.32    0.55
   3  -5   2   11.09    0.54
  -3  -5  -2   11.62    0.54
  -3   5  -2   11.66    0.55
   3   5   2   12.01    0.55
  -3   5  -2   11.84    0.54
  -3   5  -2   11.56    0.54
  -3   5  -2   11.43    0.54
   3   5   2   10.58    0.54
   3   5   2   11.33    0.55
  -3   5  -2   11.56    0.55
  -4  -5  -2    0.05    0.04
  -4  -5  -2    0.01    0.03
   4  -5   2    0.05    0.02
   4  -5   2    0.02    0.03
  -4   5  -2    0.01    0.03
  -4   5  -2    0.01    0.03
  -4   5  -2    0.02    0.02
   4   5   2    0.03    0.03
   4   5   2    0.04    0.03
  -5  -5  -2    1.70    0.11
   5  -5   2    1.56    0.10
   5  -5   2    1.52    0.10
  -5  -5  -2    1.48    0.10
  -5   5  -2    1.48    0.09
  -5   5  -2    1.69    0.11
   5   5   2    1.49    0.10
   5   5   2    1.59    0.10
  -6  -5  -2    0.70    0.08
   6  -5   2    0.70    0.08
  -6  -5  -2    0.68    0.07
   6  -5   2    0.68    0.07
   6   5   2    0.75    0.07
   6   5   2    0.63    0.07
  -6   5  -2    0.67    0.06
  -6   5  -2    0.55    0.08
   7  -5   2    0.40    0.06
   7  -5   2    0.28    0.07
  -7  -5  -2    0.40    0.07
   7   5   2    0.41    0.07
  -7   5  -2    0.33    0.05
  -7   5  -2    0.37    0.08
   7   5   2    0.34    0.06
   8  -5   2    0.24    0.06
   8  -5   2    0.19    0.08
  -8  -5  -2    0.35    0.08
  -8   5  -2    0.14    0.08
   8   5   2    0.19    0.07
   8   5   2    0.18    0.07
  -8   5  -2    0.16    0.05
   9  -5   2    0.01    0.09
   9  -5   2    0.00    0.08
  -9  -5  -2   -0.04    0.09
  -9   5  -2   -0.02    0.08
  -9   5  -2    0.00    0.06
   9   5   2   -0.03    0.08
  -9  -6   2    0.16    0.09
   9  -6  -2    0.20    0.07
   9  -6  -2    0.18    0.09
   9   6  -2    0.33    0.10
   9   6  -2    0.25    0.08
  -9   6   2    0.32    0.10
  -9   6   2    0.31    0.05
  -8  -6   2    1.83    0.15
   8  -6  -2    1.94    0.15
   8  -6  -2    1.90    0.13
   8   6  -2    2.02    0.14
  -8   6   2    1.73    0.10
   8   6  -2    1.89    0.14
  -8   6   2    2.03    0.15
   7  -6  -2    0.04    0.06
  -7  -6   2    0.08    0.07
   7  -6  -2    0.05    0.04
   7   6  -2    0.01    0.05
  -7   6   2    0.09    0.06
  -7   6   2    0.04    0.02
   7   6  -2    0.05    0.06
   6  -6  -2    2.64    0.14
  -6  -6   2    2.49    0.15
   6  -6  -2    2.51    0.16
  -6  -6   2    2.80    0.15
  -6   6   2    2.49    0.12
   6   6  -2    2.36    0.15
   6   6  -2    2.56    0.15
  -6   6   2    2.27    0.15
   5  -6  -2    0.34    0.04
  -5  -6   2    0.23    0.04
  -5  -6   2    0.30    0.06
   5  -6  -2    0.22    0.05
  -5   6   2    0.27    0.05
   5   6  -2    0.31    0.05
   5   6  -2    0.29    0.04
  -5   6   2    0.30    0.05
  -4  -6   2    1.49    0.10
   4  -6  -2    1.29    0.08
  -4  -6   2    1.34    0.09
   4  -6  -2    1.35    0.10
  -4   6   2    1.63    0.10
   4   6  -2    1.55    0.09
   4   6  -2    1.40    0.09
  -4   6   2    1.61    0.10
  -4   6   2    1.60    0.09
   3  -6  -2    2.60    0.15
   3  -6  -2    2.81    0.14
  -3  -6   2    2.84    0.15
  -3  -6   2    3.09    0.15
  -3   6   2    3.01    0.15
   3   6  -2    2.69    0.15
   3   6  -2    2.70    0.15
  -3   6   2    3.00    0.15
  -3   6   2    3.02    0.15
   2  -6  -2    0.79    0.04
  -2  -6   2    0.85    0.05
  -2  -6   2    0.72    0.06
   2  -6  -2    0.81    0.04
   2   6  -2    0.89    0.05
  -2   6   2    0.92    0.06
  -2   6   2    0.85    0.06
  -2   6   2    0.85    0.05
   2   6  -2    0.86    0.05
   2   6  -2    0.88    0.06
  -1  -6   2    0.01    0.02
  -1  -6   2    0.02    0.02
  -1  -6   2    0.03    0.02
   1   6  -2    0.01    0.02
  -1   6   2    0.03    0.02
   1   6  -2    0.02    0.01
   1   6  -2    0.03    0.02
   1   6  -2    0.03    0.01
  -1   6   2    0.03    0.02
  -1   6   2    0.02    0.02
   0  -6   2    1.90    0.09
   0  -6  -2    1.62    0.08
   0  -6   2    1.66    0.09
   0  -6  -2    1.74    0.08
   0  -6  -2    1.70    0.10
   0  -6   2    1.69    0.09
   0   6   2    1.81    0.10
   0   6   2    2.00    0.09
   0   6  -2    1.64    0.08
   0   6  -2    1.79    0.10
   0   6   2    1.89    0.10
   0   6  -2    1.76    0.08
   0   6  -2    1.91    0.09
   1  -6   2    3.69    0.18
   1  -6   2    3.75    0.18
  -1  -6  -2    3.68    0.18
  -1  -6  -2    3.59    0.19
  -1  -6  -2    3.66    0.18
   1  -6   2    3.81    0.18
  -1  -6  -2    3.76    0.18
  -1   6  -2    3.76    0.19
  -1   6  -2    3.95    0.19
   1   6   2    3.89    0.19
   2  -6   2    2.85    0.14
  -2  -6  -2    2.69    0.15
   2  -6   2    2.78    0.13
  -2  -6  -2    2.78    0.14
  -2  -6  -2    2.75    0.14
   2  -6   2    2.63    0.14
  -2  -6  -2    2.71    0.14
  -2   6  -2    2.94    0.15
   2   6   2    2.65    0.13
  -2   6  -2    2.84    0.13
  -2   6  -2    2.82    0.13
  -2   6  -2    2.48    0.14
   2   6   2    2.72    0.13
   2   6   2    2.81    0.14
   3  -6   2    0.10    0.02
  -3  -6  -2    0.04    0.03
   3  -6   2    0.03    0.03
  -3  -6  -2    0.10    0.03
  -3   6  -2    0.05    0.01
   3   6   2    0.09    0.02
  -3   6  -2    0.05    0.03
  -3   6  -2    0.04    0.03
   3   6   2    0.04    0.03
  -4  -6  -2    5.34    0.28
  -4  -6  -2    5.63    0.27
   4  -6   2    5.73    0.28
   4  -6   2    5.50    0.27
   4   6   2    5.77    0.27
  -4   6  -2    5.43    0.28
   4   6   2    5.14    0.27
  -4   6  -2    5.36    0.26
  -4   6  -2    5.46    0.28
  -5  -6  -2    1.80    0.12
  -5  -6  -2    1.84    0.12
   5  -6   2    1.90    0.12
   5  -6   2    1.82    0.11
   5   6   2    1.92    0.11
   5   6   2    1.70    0.11
  -5   6  -2    1.71    0.12
  -5   6  -2    1.81    0.10
   6  -6   2    1.28    0.10
   6  -6   2    1.22    0.10
  -6  -6  -2    1.52    0.11
  -6  -6  -2    1.18    0.10
  -6   6  -2    1.16    0.08
  -6   6  -2    1.34    0.11
   6   6   2    1.49    0.10
   6   6   2    1.16    0.10
   7  -6   2    0.69    0.07
  -7  -6  -2    0.64    0.09
   7  -6   2    0.57    0.09
  -7   6  -2    0.64    0.07
   7   6   2    0.60    0.07
  -7   6  -2    0.49    0.08
   7   6   2    0.58    0.08
   8  -6   2    4.17    0.25
  -8  -6  -2    4.42    0.26
   8  -6   2    4.60    0.25
  -8   6  -2    4.17    0.23
  -8   6  -2    4.38    0.26
   8   6   2    4.43    0.25
   9  -6   2    0.17    0.11
  -9  -6  -2    0.18    0.10
   9  -6   2    0.20    0.09
   9   6   2    0.22    0.09
  -9   6  -2    0.20    0.06
  -9   6  -2    0.14    0.11
   9  -7  -2    1.53    0.14
  -9  -7   2    1.77    0.18
   9  -7  -2    1.84    0.18
   9   7  -2    1.90    0.16
   9   7  -2    1.64    0.16
  -9   7   2    1.49    0.16
   8  -7  -2    3.59    0.20
   8  -7  -2    3.63    0.23
  -8  -7   2    3.54    0.22
   8   7  -2    3.47    0.21
   8   7  -2    3.42    0.22
  -8   7   2    3.15    0.22
   7  -7  -2    0.04    0.06
   7  -7  -2    0.08    0.05
  -7  -7   2    0.11    0.07
   7   7  -2    0.03    0.05
  -7   7   2    0.03    0.06
   7   7  -2    0.12    0.06
  -6  -7   2    6.30    0.30
   6  -7  -2    5.80    0.29
   6  -7  -2    5.55    0.30
  -6  -7   2    6.00    0.31
  -6   7   2    5.45    0.30
   6   7  -2    5.71    0.29
   6   7  -2    5.62    0.30
  -5  -7   2    0.02    0.04
  -5  -7   2    0.09    0.06
   5  -7  -2    0.01    0.05
   5  -7  -2    0.02    0.03
  -5   7   2   -0.01    0.05
   5   7  -2    0.00    0.04
   5   7  -2   -0.01    0.03
   4  -7  -2    0.58    0.05
  -4  -7   2    0.66    0.06
   4  -7  -2    0.62    0.06
  -4  -7   2    0.55    0.06
  -4   7   2    0.48    0.06
   4   7  -2    0.62    0.06
   4   7  -2    0.65    0.06
  -4   7   2    0.51    0.06
  -4   7   2    0.56    0.05
   3  -7  -2    0.09    0.03
  -3  -7   2    0.09    0.03
  -3  -7   2    0.12    0.04
   3  -7  -2    0.08    0.02
   3   7  -2    0.15    0.04
  -3   7   2    0.13    0.04
  -3   7   2    0.10    0.04
  -2  -7   2    5.92    0.30
   2  -7  -2    5.91    0.29
   2  -7  -2    6.05    0.29
  -2  -7   2    5.95    0.30
  -2   7   2    6.47    0.30
   2   7  -2    6.29    0.29
  -2   7   2    6.22    0.30
  -2   7   2    6.23    0.30
   2   7  -2    6.07    0.30
   2   7  -2    6.06    0.29
  -1  -7   2   50.57    2.31
  -1  -7   2   48.15    2.31
  -1  -7   2   48.89    2.31
   1  -7  -2   48.57    2.31
   1   7  -2   48.18    2.32
  -1   7   2   49.15    2.31
   1   7  -2   47.08    2.31
   1   7  -2   51.14    2.31
   1   7  -2   49.52    2.31
  -1   7   2   49.19    2.31
  -1   7   2   50.75    2.31
   0  -7  -2    3.03    0.17
   0  -7  -2    3.42    0.17
   0  -7   2    3.21    0.17
   0  -7  -2    3.32    0.16
   0  -7  -2    3.25    0.16
   0  -7   2    3.54    0.17
   0  -7   2    3.54    0.17
   0   7  -2    3.66    0.17
   0   7   2    3.36    0.17
   0   7   2    3.55    0.17
   0   7   2    3.48    0.17
   0   7  -2    3.32    0.18
  -1  -7  -2   11.60    0.56
   1  -7   2   11.71    0.56
  -1  -7  -2   11.52    0.56
   1  -7   2   12.20    0.56
  -1  -7  -2   11.85    0.57
  -1  -7  -2   11.64    0.56
   1  -7   2   12.18    0.56
  -1   7  -2   12.27    0.57
  -1   7  -2   11.59    0.57
   1   7   2   11.46    0.56
  -2  -7  -2    1.20    0.08
  -2  -7  -2    1.24    0.09
   2  -7   2    1.34    0.08
  -2   7  -2    1.50    0.09
  -2   7  -2    1.54    0.09
   2   7   2    1.48    0.08
   3  -7   2    3.53    0.18
  -3  -7  -2    3.63    0.19
  -3  -7  -2    3.48    0.19
   3   7   2    3.82    0.19
   3   7   2    3.70    0.18
  -3   7  -2    3.77    0.19
  -3   7  -2    3.46    0.19
   4  -7   2    2.45    0.14
  -4  -7  -2    2.54    0.14
  -4  -7  -2    2.25    0.14
   4  -7   2    2.51    0.13
  -4   7  -2    2.54    0.12
   4   7   2    2.43    0.13
   4   7   2    2.31    0.14
  -4   7  -2    2.48    0.12
  -4   7  -2    2.35    0.14
  -4   7  -2    2.66    0.15
  -5  -7  -2    1.34    0.11
   5  -7   2    1.55    0.10
  -5  -7  -2    1.53    0.11
   5  -7   2    1.51    0.11
  -5   7  -2    1.55    0.11
  -5   7  -2    1.52    0.08
   5   7   2    1.34    0.09
  -5   7  -2    1.60    0.11
   5   7   2    1.69    0.11
  -6  -7  -2   10.97    0.51
   6  -7   2   10.70    0.51
   6  -7   2   10.60    0.50
  -6  -7  -2    9.99    0.51
   6   7   2   10.35    0.51
  -6   7  -2   10.11    0.49
   6   7   2   10.07    0.50
  -6   7  -2    9.50    0.51
   7  -7   2    0.97    0.09
  -7  -7  -2    1.13    0.11
  -7  -7  -2    1.16    0.12
   7  -7   2    1.13    0.11
  -7   7  -2    0.96    0.07
   7   7   2    1.23    0.12
  -7   7  -2    1.17    0.12
   7   7   2    0.93    0.10
   8  -7   2    0.90    0.11
   8  -7   2    0.48    0.08
  -8  -7  -2    0.68    0.12
   8   7   2    0.52    0.08
  -8   7  -2    0.69    0.07
  -8   7  -2    0.71    0.12
   9  -7   2    0.45    0.11
   9  -7   2    0.45    0.10
  -9  -7  -2    0.44    0.12
   9   7   2    0.42    0.09
  -9   7  -2    0.46    0.06
  -9   7  -2    0.46    0.11
   9  -8  -2    0.54    0.09
  -9  -8   2    0.39    0.13
   9  -8  -2    0.33    0.12
   9   8  -2    0.50    0.10
   9   8  -2    0.48    0.12
  -9   8   2    0.42    0.12
   8  -8  -2    1.29    0.11
   8  -8  -2    1.29    0.14
  -8  -8   2    1.24    0.14
  -8   8   2    1.04    0.13
   8   8  -2    1.40    0.13
   8   8  -2    1.22    0.13
   7  -8  -2    9.66    0.48
  -7  -8   2    9.14    0.48
   7  -8  -2    9.38    0.46
   7   8  -2    9.18    0.48
  -7   8   2    9.57    0.49
   7   8  -2    9.55    0.47
  -6  -8   2    0.22    0.07
   6  -8  -2    0.33    0.07
  -6  -8   2    0.15    0.06
   6  -8  -2    0.09    0.04
  -6   8   2    0.24    0.07
   6   8  -2    0.13    0.05
   6   8  -2    0.17    0.06
  -5  -8   2    1.28    0.10
  -5  -8   2    1.30    0.10
   5  -8  -2    1.09    0.08
   5  -8  -2    1.20    0.10
  -5   8   2    1.47    0.11
   5   8  -2    1.38    0.09
   5   8  -2    1.11    0.10
  -4  -8   2    0.29    0.06
   4  -8  -2    0.39    0.03
  -4  -8   2    0.28    0.04
   4  -8  -2    0.37    0.06
  -4   8   2    0.49    0.06
  -4   8   2    0.34    0.05
   4   8  -2    0.35    0.04
   4   8  -2    0.32    0.05
  -3  -8   2    1.75    0.10
   3  -8  -2    1.62    0.09
  -3  -8   2    1.59    0.11
   3  -8  -2    1.47    0.08
   3  -8  -2    1.65    0.10
  -3   8   2    1.71    0.10
   3   8  -2    1.74    0.09
  -3   8   2    1.70    0.10
  -3   8   2    1.68    0.10
   3   8  -2    1.52    0.10
  -2  -8   2    2.98    0.16
  -2  -8   2    3.17    0.17
   2  -8  -2    2.88    0.15
   2  -8  -2    2.95    0.15
   2  -8  -2    3.11    0.16
  -2   8   2    3.26    0.16
   2   8  -2    3.41    0.15
   2   8  -2    3.18    0.17
  -2   8   2    3.17    0.17
  -2   8   2    3.24    0.17
   1  -8  -2    0.16    0.04
  -1  -8   2    0.18    0.03
  -1  -8   2    0.19    0.04
   1   8  -2    0.17    0.04
  -1   8   2    0.22    0.04
  -1   8   2    0.26    0.04
  -1   8   2    0.27    0.04
   0  -8  -2    8.30    0.39
   0  -8   2    8.21    0.40
   0  -8   2    8.16    0.40
   0  -8  -2    8.22    0.39
   0  -8  -2    8.10    0.40
   0  -8  -2    8.29    0.40
   0   8   2    8.93    0.40
   0   8   2    8.45    0.40
   0   8  -2    8.54    0.40
   0   8  -2    8.36    0.41
   0   8   2    7.85    0.40
   1  -8   2    3.82    0.20
   1  -8   2    4.32    0.20
  -1  -8  -2    3.92    0.21
  -1  -8  -2    4.16    0.21
  -1  -8  -2    3.97    0.20
  -1   8  -2    4.32    0.21
  -1   8  -2    4.24    0.21
   1   8   2    4.39    0.21
  -2  -8  -2    1.35    0.10
  -2  -8  -2    1.53    0.09
   2  -8   2    1.63    0.09
  -2   8  -2    1.58    0.10
  -2   8  -2    1.48    0.09
   2   8   2    1.50    0.09
  -3  -8  -2    5.88    0.30
   3  -8   2    6.32    0.29
  -3  -8  -2    5.87    0.30
  -3   8  -2    5.99    0.30
  -3   8  -2    5.85    0.30
   3   8   2    6.17    0.29
   3   8   2    5.60    0.30
  -4  -8  -2    0.31    0.07
  -4  -8  -2    0.39    0.05
   4  -8   2    0.32    0.04
   4  -8   2    0.37    0.06
   4   8   2    0.34    0.04
   4   8   2    0.30    0.05
  -4   8  -2    0.22    0.05
  -4   8  -2    0.43    0.07
   5  -8   2    4.72    0.24
  -5  -8  -2    4.78    0.24
   5  -8   2    4.57    0.25
  -5  -8  -2    4.67    0.25
  -5   8  -2    4.90    0.25
  -5   8  -2    4.12    0.25
   5   8   2    4.66    0.24
   5   8   2    4.46    0.23
   6  -8   2    0.40    0.08
   6  -8   2    0.36    0.06
  -6  -8  -2    0.45    0.07
  -6  -8  -2    0.35    0.07
   6   8   2    0.38    0.05
   6   8   2    0.34    0.07
  -6   8  -2    0.27    0.07
  -7  -8  -2    0.03    0.08
   7  -8   2    0.05    0.07
   7  -8   2    0.10    0.06
  -7  -8  -2    0.05    0.07
   7   8   2    0.09    0.06
  -7   8  -2    0.12    0.08
   8  -8   2    0.48    0.08
   8  -8   2    0.37    0.10
  -8  -8  -2    0.57    0.11
   8   8   2    0.55    0.09
  -8   8  -2    0.59    0.05
  -8   8  -2    0.54    0.10
   8  -9  -2    0.31    0.07
   8  -9  -2    0.34    0.10
  -8  -9   2    0.32    0.11
   8   9  -2    0.30    0.09
   8   9  -2    0.46    0.08
  -8   9   2    0.27    0.10
   7  -9  -2    0.66    0.11
   7  -9  -2    0.60    0.07
  -7  -9   2    0.47    0.10
  -7  -9   2    0.45    0.09
  -7   9   2    0.56    0.09
   7   9  -2    0.65    0.09
   7   9  -2    0.64    0.08
  -6  -9   2    3.06    0.18
   6  -9  -2    3.09    0.16
  -6  -9   2    3.17    0.19
   6  -9  -2    2.85    0.18
   6   9  -2    3.00    0.17
  -6   9   2    2.83    0.18
   6   9  -2    2.80    0.18
  -5  -9   2    1.06    0.10
   5  -9  -2    0.89    0.09
   5  -9  -2    0.88    0.07
   5   9  -2    0.83    0.08
  -5   9   2    0.91    0.09
   5   9  -2    0.94    0.09
  -5   9   2    0.93    0.09
  -4  -9   2    0.13    0.04
   4  -9  -2    0.17    0.06
  -4  -9   2    0.20    0.06
   4  -9  -2    0.17    0.03
  -4   9   2    0.20    0.05
   4   9  -2    0.19    0.03
  -4   9   2    0.15    0.06
   4   9  -2    0.11    0.05
   3  -9  -2    0.04    0.02
  -3  -9   2    0.06    0.05
   3  -9  -2    0.07    0.04
  -3  -9   2    0.02    0.03
  -3   9   2    0.01    0.05
   3   9  -2    0.03    0.02
   3   9  -2    0.02    0.04
  -3   9   2    0.09    0.05
   2  -9  -2    0.03    0.01
  -2  -9   2   -0.01    0.04
   2  -9  -2    0.01    0.04
   2  -9  -2    0.01    0.02
  -2  -9   2   -0.01    0.03
  -2   9   2    0.07    0.04
  -2   9   2    0.01    0.04
   2   9  -2    0.01    0.01
   2   9  -2    0.01    0.03
  -2   9   2    0.01    0.03
   2   9  -2    0.01    0.01
   1  -9  -2   10.71    0.51
   1  -9  -2   10.35    0.49
  -1  -9   2   10.05    0.50
   1  -9  -2   10.20    0.49
  -1  -9   2   10.63    0.51
  -1   9   2   10.38    0.51
  -1   9   2   11.01    0.51
   1   9  -2   10.69    0.51
  -1   9   2   10.53    0.51
   0  -9  -2    0.93    0.05
   0  -9  -2    0.78    0.07
   0  -9  -2    0.97    0.07
   0  -9   2    1.04    0.07
   0  -9   2    0.99    0.06
   0  -9  -2    0.91    0.05
   0   9  -2    1.01    0.07
   0   9  -2    0.86    0.08
   0   9   2    0.98    0.07
   0   9   2    0.89    0.07
   1  -9   2    0.05    0.02
  -1  -9  -2    0.01    0.04
  -1  -9  -2    0.05    0.02
   1   9   2    0.07    0.04
  -1   9  -2    0.06    0.03
  -1   9  -2    0.05    0.04
   2  -9   2    1.77    0.10
  -2  -9  -2    1.76    0.10
  -2  -9  -2    1.86    0.11
  -2   9  -2    1.61    0.11
   2   9   2    1.76    0.11
  -2   9  -2    1.62    0.11
  -3  -9  -2    1.58    0.10
  -3  -9  -2    1.76    0.12
   3  -9   2    1.72    0.10
  -3   9  -2    1.71    0.11
   3   9   2    1.52    0.10
  -3   9  -2    1.67    0.11
   4  -9   2    0.99    0.09
  -4  -9  -2    0.89    0.08
  -4  -9  -2    0.88    0.10
   4  -9   2    1.11    0.08
   4   9   2    0.98    0.07
   4   9   2    0.97    0.09
  -4   9  -2    1.03    0.10
  -4   9  -2    1.04    0.10
   5  -9   2    0.78    0.07
   5  -9   2    0.68    0.08
  -5  -9  -2    0.76    0.08
  -5  -9  -2    0.82    0.10
   5   9   2    0.68    0.08
   5   9   2    0.78    0.07
  -5   9  -2    0.63    0.08
  -5   9  -2    0.83    0.09
  -6  -9  -2    1.55    0.12
  -6  -9  -2    1.26    0.12
   6  -9   2    1.47    0.13
   6  -9   2    1.28    0.10
   6   9   2    1.29    0.10
  -6   9  -2    1.40    0.12
   7  -9   2   -0.02    0.08
  -7  -9  -2    0.02    0.09
  -7  -9  -2   -0.01    0.08
   7  -9   2    0.02    0.06
  -7   9  -2   -0.02    0.08
   7   9   2    0.00    0.05
   8  -9   2    0.03    0.07
   8  -9   2    0.17    0.11
  -8  -9  -2    0.03    0.12
  -8   9  -2    0.05    0.09
   8   9   2    0.02    0.07
   8 -10  -2    0.29    0.11
  -8 -10   2    0.36    0.13
   8 -10  -2    0.28    0.07
   8  10  -2    0.31    0.08
   8  10  -2    0.46    0.10
  -8  10   2    0.17    0.10
   7 -10  -2    0.11    0.05
  -7 -10   2    0.10    0.10
  -7 -10   2    0.08    0.08
   7 -10  -2    0.11    0.10
   7  10  -2    0.15    0.06
   7  10  -2    0.14    0.09
  -7  10   2    0.07    0.08
   6 -10  -2    1.32    0.10
  -6 -10   2    1.29    0.13
   6 -10  -2    1.51    0.14
  -6  10   2    1.39    0.13
   6  10  -2    1.50    0.10
   6  10  -2    1.37    0.12
   5 -10  -2    2.23    0.12
  -5 -10   2    2.23    0.15
   5 -10  -2    2.23    0.16
  -5  10   2    2.15    0.15
  -5  10   2    2.09    0.15
   5  10  -2    2.16    0.13
   5  10  -2    2.05    0.14
  -4 -10   2    0.02    0.06
  -4 -10   2    0.04    0.04
   4 -10  -2    0.02    0.06
   4  10  -2    0.06    0.03
   4  10  -2   -0.01    0.05
  -4  10   2    0.08    0.05
  -4  10   2    0.05    0.05
   3 -10  -2    3.36    0.16
  -3 -10   2    3.46    0.19
   3 -10  -2    3.46    0.19
  -3 -10   2    3.13    0.18
  -3  10   2    3.36    0.19
   3  10  -2    3.17    0.16
   3  10  -2    3.35    0.18
  -3  10   2    3.37    0.19
   2 -10  -2    0.07    0.02
  -2 -10   2    0.05    0.03
  -2 -10   2    0.07    0.05
  -2  10   2    0.03    0.04
   2  10  -2    0.08    0.04
  -2  10   2    0.11    0.04
   1 -10  -2    1.44    0.10
  -1 -10   2    1.52    0.09
  -1 -10   2    1.47    0.11
   1 -10  -2    1.52    0.08
   1  10  -2    1.76    0.11
  -1  10   2    1.59    0.11
  -1  10   2    1.48    0.10
   0 -10  -2    0.84    0.05
   0 -10   2    0.86    0.06
   0 -10  -2    0.94    0.08
   0  10  -2    0.74    0.07
   0  10   2    0.87    0.08
  -1 -10  -2    2.67    0.13
  -1 -10  -2    2.61    0.15
   1 -10   2    2.50    0.13
   1  10   2    2.62    0.15
  -1  10  -2    2.51    0.14
  -1  10  -2    2.27    0.15
   2 -10   2    2.59    0.14
  -2 -10  -2    2.58    0.16
  -2 -10  -2    2.59    0.14
  -2  10  -2    2.51    0.15
  -2  10  -2    2.51    0.15
   2  10   2    2.75    0.15
  -3 -10  -2    1.92    0.13
   3 -10   2    1.78    0.10
  -3 -10  -2    1.49    0.10
  -3  10  -2    1.70    0.12
   3  10   2    1.73    0.11
  -3  10  -2    1.69    0.11
   4 -10   2    0.29    0.04
  -4 -10  -2    0.23    0.07
   4 -10   2    0.35    0.07
  -4 -10  -2    0.26    0.05
  -4  10  -2    0.30    0.06
   4  10   2    0.35    0.06
   4  10   2    0.25    0.03
  -4  10  -2    0.35    0.07
  -5 -10  -2    0.27    0.06
   5 -10   2    0.38    0.07
   5 -10   2    0.38    0.05
  -5 -10  -2    0.31    0.09
  -5  10  -2    0.41    0.08
   5  10   2    0.38    0.04
  -5  10  -2    0.31    0.08
   6 -10   2    0.01    0.05
   6 -10   2    0.02    0.07
  -6 -10  -2    0.05    0.08
  -6 -10  -2    0.00    0.06
  -6  10  -2    0.05    0.07
  -6  10  -2    0.01    0.07
   6  10   2    0.00    0.04
  -7 -10  -2    0.27    0.09
   7 -10   2    0.16    0.07
   7 -10   2    0.30    0.10
  -7 -10  -2    0.17    0.11
   7  10   2    0.09    0.06
  -7  10  -2    0.25    0.09
   7 -11  -2    1.52    0.12
   7 -11  -2    1.56    0.16
  -7 -11   2    1.11    0.15
  -7 -11   2    1.49    0.16
  -7  11   2    1.30    0.15
   7  11  -2    1.39    0.14
   7  11  -2    1.47    0.12
   6 -11  -2    0.22    0.09
  -6 -11   2    0.04    0.09
  -6 -11   2    0.08    0.07
   6 -11  -2    0.17    0.05
   6  11  -2    0.13    0.07
   6  11  -2    0.12    0.05
  -6  11   2    0.17    0.09
  -5 -11   2    0.30    0.07
   5 -11  -2    0.57    0.09
   5 -11  -2    0.39    0.05
  -5 -11   2    0.36    0.09
   5  11  -2    0.32    0.04
   5  11  -2    0.30    0.07
  -5  11   2    0.26    0.08
  -5  11   2    0.27    0.07
   4 -11  -2    0.17    0.07
  -4 -11   2    0.12    0.07
  -4 -11   2    0.16    0.05
  -4  11   2    0.10    0.06
   4  11  -2    0.22    0.06
  -4  11   2    0.20    0.07
  -3 -11   2    0.27    0.07
  -3 -11   2    0.15    0.04
   3 -11  -2    0.14    0.03
   3 -11  -2    0.17    0.06
  -3  11   2    0.15    0.06
  -3  11   2    0.12    0.06
   3  11  -2    0.06    0.06
  -2 -11   2    1.43    0.11
   2 -11  -2    1.59    0.08
  -2 -11   2    1.37    0.10
  -2  11   2    1.32    0.11
   2  11  -2    1.46    0.11
  -2  11   2    1.55    0.11
   1 -11  -2    3.29    0.16
  -1 -11   2    3.25    0.17
  -1 -11   2    3.11    0.18
   1 -11  -2    2.90    0.18
   1  11  -2    3.17    0.18
  -1  11   2    3.24    0.18
   0 -11   2    1.72    0.10
   0 -11  -2    1.61    0.09
   0 -11  -2    1.90    0.12
   0  11  -2    1.76    0.11
   0  11   2    1.40    0.11
   1 -11   2    0.01    0.03
  -1 -11  -2    0.01    0.06
  -1 -11  -2    0.01    0.03
  -1  11  -2    0.03    0.05
   1  11   2    0.01    0.05
  -2 -11  -2    1.12    0.08
  -2 -11  -2    1.16    0.10
   2 -11   2    1.09    0.08
  -2  11  -2    1.19    0.10
  -2  11  -2    0.97    0.09
   2  11   2    1.24    0.09
  -3 -11  -2   -0.01    0.04
  -3 -11  -2   -0.06    0.06
   3 -11   2    0.02    0.03
   3  11   2    0.02    0.05
  -3  11  -2    0.02    0.06
  -3  11  -2   -0.04    0.06
   4 -11   2    0.15    0.06
  -4 -11  -2    0.23    0.07
  -4 -11  -2    0.19    0.05
   4 -11   2    0.18    0.04
  -4  11  -2    0.15    0.06
  -4  11  -2    0.13    0.07
   4  11   2    0.10    0.06
  -5 -11  -2    1.24    0.13
   5 -11   2    1.37    0.10
   5 -11   2    1.43    0.13
  -5 -11  -2    1.27    0.11
  -5  11  -2    1.53    0.13
  -5  11  -2    1.33    0.13
   5  11   2    1.40    0.08
   6 -11   2    0.01    0.09
  -6 -11  -2   -0.01    0.09
   6 -11   2    0.01    0.05
  -6 -11  -2    0.02    0.07
   6  11   2    0.00    0.04
  -6  11  -2   -0.03    0.08
  -6  11  -2   -0.05    0.09
  -7 -11  -2    0.24    0.10
   7 -11   2    0.42    0.12
   7 -11   2    0.18    0.07
  -7 -11  -2    0.19    0.11
  -7  11  -2    0.21    0.11
   7  11   2    0.22    0.06
   7 -12  -2    0.07    0.07
   7 -12  -2    0.05    0.11
  -7 -12   2    0.11    0.12
  -7 -12   2    0.06    0.10
  -7  12   2    0.08    0.10
   7  12  -2    0.08    0.06
   7  12  -2    0.08    0.11
  -6 -12   2    0.52    0.11
  -6 -12   2    0.40    0.09
   6 -12  -2    0.53    0.11
   6 -12  -2    0.59    0.07
  -6  12   2    0.48    0.10
   6  12  -2    0.52    0.10
   6  12  -2    0.42    0.06
   5 -12  -2    0.06    0.08
  -5 -12   2    0.07    0.09
   5 -12  -2    0.08    0.04
  -5 -12   2    0.01    0.06
   5  12  -2    0.10    0.08
  -5  12   2    0.01    0.08
  -5  12   2    0.06    0.08
  -4 -12   2    0.04    0.07
  -4 -12   2    0.01    0.05
   4 -12  -2    0.01    0.07
  -4  12   2    0.04    0.07
  -4  12   2   -0.01    0.07
   4  12  -2   -0.02    0.06
   3 -12  -2    0.06    0.03
  -3 -12   2    0.04    0.04
   3 -12  -2    0.04    0.06
  -3 -12   2    0.16    0.08
  -3  12   2    0.06    0.07
   3  12  -2    0.06    0.06
  -3  12   2    0.05    0.06
   2 -12  -2    0.17    0.03
  -2 -12   2    0.15    0.04
  -2 -12   2    0.19    0.07
  -2  12   2    0.27    0.07
   2  12  -2    0.24    0.06
  -1 -12   2    0.26    0.04
   1 -12  -2    0.26    0.03
  -1  12   2    0.31    0.06
   1  12  -2    0.36    0.06
   0 -12  -2    1.23    0.11
   0 -12  -2    1.22    0.07
   0 -12   2    1.00    0.08
   0  12  -2    1.06    0.10
   0  12   2    1.27    0.10
   1 -12   2    0.47    0.05
  -1 -12  -2    0.51    0.05
  -1 -12  -2    0.63    0.08
  -1  12  -2    0.51    0.07
   1  12   2    0.52    0.07
  -2 -12  -2    1.21    0.12
  -2 -12  -2    1.27    0.09
   2 -12   2    1.16    0.08
  -2  12  -2    1.15    0.11
   2  12   2    0.98    0.10
   3 -12   2    0.02    0.04
  -3 -12  -2    0.00    0.04
  -3 -12  -2    0.05    0.07
  -3  12  -2   -0.01    0.06
  -3  12  -2    0.03    0.07
   3  12   2    0.06    0.06
  -4 -12  -2    1.30    0.11
   4 -12   2    1.62    0.13
   4 -12   2    1.23    0.10
  -4 -12  -2    1.47    0.14
  -4  12  -2    1.58    0.13
  -4  12  -2    1.42    0.13
   5 -12   2    0.05    0.05
  -5 -12  -2    0.03    0.09
   5 -12   2    0.03    0.09
  -5 -12  -2    0.10    0.07
  -5  12  -2    0.05    0.07
  -5  12  -2    0.01    0.08
  -6 -12  -2    0.09    0.08
   6 -12   2    0.05    0.06
   6 -12   2    0.08    0.11
  -6 -12  -2    0.07    0.10
  -6  12  -2    0.03    0.10
  -6  12  -2   -0.01    0.09
   6 -13  -2    0.02    0.10
   6 -13  -2    0.01    0.06
  -6 -13   2    0.03    0.11
  -6 -13   2    0.03    0.09
  -6  13   2    0.01    0.11
   6  13  -2   -0.01    0.09
   5 -13  -2    0.51    0.06
  -5 -13   2    0.40    0.08
   5 -13  -2    0.36    0.10
  -5 -13   2    0.40    0.12
  -5  13   2    0.34    0.11
   5  13  -2    0.28    0.09
  -5  13   2    0.34    0.09
   4 -13  -2    0.86    0.11
  -4 -13   2    0.81    0.11
  -4 -13   2    0.55    0.08
  -4  13   2    0.65    0.09
  -4  13   2    0.78    0.11
   4  13  -2    0.79    0.10
   3 -13  -2    0.76    0.06
  -3 -13   2    0.96    0.11
   3 -13  -2    0.85    0.10
  -3 -13   2    0.69    0.07
  -3  13   2    0.71    0.10
   3  13  -2    0.68    0.09
  -2 -13   2    2.62    0.15
   2 -13  -2    2.80    0.14
   2  13  -2    2.40    0.16
  -2  13   2    2.56    0.17
  -1 -13   2    0.59    0.06
   1 -13  -2    0.64    0.05
  -1  13   2    0.71    0.09
   1  13  -2    0.48    0.08
   0 -13   2    0.27    0.04
   0 -13  -2    0.40    0.04
   0  13  -2    0.30    0.07
   0  13   2    0.43    0.08
   1 -13   2    0.27    0.04
  -1 -13  -2    0.25    0.04
  -1 -13  -2    0.42    0.08
   1  13   2    0.33    0.07
  -1  13  -2    0.35    0.07
  -2 -13  -2    0.06    0.07
   2 -13   2    0.10    0.04
  -2 -13  -2    0.12    0.04
   2  13   2    0.12    0.07
  -2  13  -2    0.13    0.07
   3 -13   2    0.66    0.06
  -3 -13  -2    0.68    0.07
  -3 -13  -2    0.90    0.11
  -3  13  -2    0.63    0.10
   4 -13   2    0.20    0.06
  -4 -13  -2    0.11    0.06
   4 -13   2    0.13    0.08
  -4 -13  -2    0.03    0.10
  -4  13  -2    0.18    0.09
  -4  13  -2    0.21    0.08
   5 -13   2    0.44    0.07
  -5 -13  -2    0.23    0.11
   5 -13   2    0.44    0.11
  -5 -13  -2    0.35    0.08
  -5  13  -2    0.54    0.11
  -5  13  -2    0.36    0.10
  -6 -13  -2    0.20    0.09
  -6  13  -2    0.20    0.12
  -5 -14   2    1.07    0.16
   5 -14  -2    1.14    0.10
   5 -14  -2    0.93    0.15
  -5 -14   2    0.92    0.11
  -5  14   2    0.98    0.13
  -5  14   2    1.35    0.22
   5  14  -2    0.72    0.12
   4 -14  -2    0.25    0.11
  -4 -14   2    0.11    0.07
  -4 -14   2    0.09    0.11
   4  14  -2    0.06    0.08
  -4  14   2    0.14    0.09
   3 -14  -2    0.40    0.05
   3 -14  -2    0.42    0.09
  -3 -14   2    0.22    0.06
   3  14  -2    0.47    0.09
  -3  14   2    0.42    0.09
   2 -14  -2    0.08    0.03
  -2 -14   2    0.07    0.05
  -2  14   2    0.06    0.07
   2  14  -2    0.00    0.07
  -1 -14   2    0.05    0.05
   1 -14  -2    0.05    0.03
  -1  14   2    0.00    0.07
   1  14  -2    0.05    0.08
   0 -14   2    0.14    0.04
   0 -14  -2    0.10    0.04
   0  14  -2    0.08    0.07
   0  14   2    0.07    0.07
   1 -14   2    0.96    0.08
  -1 -14  -2    0.91    0.08
  -1  14  -2    0.83    0.10
   1  14   2    0.98    0.10
  -2 -14  -2    0.70    0.11
   2 -14   2    0.45    0.06
  -2 -14  -2    0.40    0.06
  -2  14  -2    0.39    0.09
   3 -14   2    1.17    0.10
  -3 -14  -2    1.34    0.11
  -3 -14  -2    1.16    0.14
  -3  14  -2    1.22    0.13
   4 -14   2    2.93    0.20
   4 -14   2    2.82    0.17
  -4 -14  -2    3.06    0.22
  -4 -14  -2    2.62    0.18
  -4  14  -2    2.65    0.20
  -5 -14  -2    0.41    0.13
   4 -15  -2    0.99    0.15
   4  15  -2    0.81    0.12
  -4  15   2    0.61    0.13
   3 -15  -2    0.65    0.06
  -3 -15   2    0.48    0.08
   3 -15  -2    0.63    0.12
   3  15  -2    0.67    0.11
  -3  15   2    0.62    0.12
   2 -15  -2    0.04    0.04
  -2 -15   2   -0.02    0.06
   2  15  -2    0.10    0.09
  -2  15   2   -0.05    0.09
   1 -15  -2    1.17    0.09
  -1 -15   2    1.19    0.11
  -1  15   2    1.51    0.14
   1  15  -2    1.22    0.13
   0 -15  -2    0.01    0.04
   0 -15   2    0.06    0.05
   0  15  -2   -0.01    0.08
   0  15   2    0.05    0.09
   1 -15   2    0.33    0.06
  -1 -15  -2    0.28    0.05
  -1  15  -2    0.29    0.10
   2 -15   2    1.02    0.10
  -2 -15  -2    0.83    0.09
  -2  15  -2    0.94    0.13
  -3 -15  -2    0.95    0.10
  -3 -15  -2    1.07    0.15
   3 -15   2    1.29    0.14
   3 -15   2    1.16    0.10
  -3  15  -2    0.89    0.12
   1 -16  -2    0.01    0.05
   1  16  -2    0.03    0.10
  -1  16   2    0.04    0.11
   0 -16   2    0.21    0.10
   0 -16  -2    0.26    0.06
   0  16  -2    0.22    0.11
  -1 -16  -2    2.28    0.18
  -1  16  -2    1.47    0.16
 -10   0   3   -0.05    0.07
  10   0  -3    0.01    0.09
   9   0  -3   -0.02    0.07
  -9   0   3   -0.03    0.06
  -9   0   3    0.03    0.07
  -8   0   3   -0.01    0.05
  -8   0   3    0.04    0.05
  -8   0   3    0.00    0.06
   8   0  -3   -0.01    0.06
   8   0  -3   -0.01    0.06
  -7   0   3   -0.02    0.04
  -7   0   3   -0.01    0.04
   7   0  -3    0.02    0.04
   7   0  -3   -0.01    0.05
  -7   0   3    0.00    0.05
  -6   0   3    0.00    0.03
   6   0  -3   -0.01    0.04
   6   0  -3    0.00    0.04
  -6   0   3    0.01    0.03
  -6   0   3    0.00    0.03
  -5   0   3   -0.01    0.03
  -5   0   3    0.00    0.03
  -5   0   3    0.01    0.02
   5   0  -3    0.00    0.03
   5   0  -3    0.00    0.03
   5   0  -3   -0.01    0.03
  -4   0   3   -0.01    0.02
   4   0  -3   -0.01    0.02
   4   0  -3    0.01    0.02
  -4   0   3    0.00    0.02
   4   0  -3    0.00    0.02
  -4   0   3   -0.01    0.02
  -4   0   3    0.00    0.02
  -3   0   3    0.00    0.01
   3   0  -3    0.00    0.02
   3   0  -3    0.00    0.01
  -3   0   3    0.00    0.02
  -3   0   3    0.00    0.02
  -3   0   3    0.01    0.02
   3   0  -3   -0.01    0.02
   2   0  -3    0.03    0.02
  -2   0   3    0.03    0.01
   2   0  -3    0.00    0.01
  -2   0   3    0.00    0.01
  -2   0   3    0.00    0.01
   2   0  -3   -0.01    0.01
  -1   0   3    0.00    0.01
   1   0  -3    0.01    0.01
   1   0  -3    0.01    0.01
   1   0  -3   -0.01    0.01
  -1   0   3   -0.01    0.01
  -1   0   3    0.00    0.01
   0   0  -3    0.00    0.01
   0   0  -3    0.00    0.01
   0   0  -3    0.00    0.01
   0   0  -3   -0.01    0.01
   0   0   3    0.01    0.01
   0   0   3    0.00    0.01
   1   0   3    0.01    0.01
  -1   0  -3    0.00    0.01
  -1   0  -3    0.02    0.01
  -1   0  -3   -0.01    0.01
   1   0   3    0.01    0.01
   1   0   3   -0.01    0.01
   1   0   3    0.00    0.01
  -1   0  -3    0.00    0.01
  -1   0  -3    0.02    0.01
  -2   0  -3    0.01    0.01
  -2   0  -3    0.00    0.01
  -2   0  -3    0.02    0.02
   2   0   3    0.01    0.01
   2   0   3    0.01    0.02
   2   0   3    0.01    0.01
  -2   0  -3    0.00    0.01
   3   0   3   -0.01    0.02
  -3   0  -3    0.00    0.02
  -3   0  -3    0.00    0.02
   3   0   3    0.00    0.02
  -3   0  -3    0.01    0.02
   3   0   3    0.01    0.02
  -3   0  -3    0.00    0.02
   4   0   3    0.00    0.03
  -4   0  -3   -0.02    0.03
   4   0   3    0.01    0.02
   4   0   3    0.00    0.03
  -4   0  -3    0.02    0.02
  -4   0  -3    0.01    0.02
  -4   0  -3    0.00    0.02
   5   0   3    0.00    0.04
   5   0   3    0.02    0.03
  -5   0  -3   -0.01    0.04
   5   0   3    0.00    0.03
  -5   0  -3    0.02    0.03
  -5   0  -3    0.00    0.04
  -5   0  -3   -0.02    0.03
  -6   0  -3    0.02    0.04
   6   0   3    0.01    0.04
   6   0   3    0.01    0.04
  -6   0  -3   -0.03    0.04
  -6   0  -3    0.00    0.04
   6   0   3    0.00    0.04
   7   0   3    0.00    0.05
  -7   0  -3    0.02    0.05
  -7   0  -3    0.04    0.06
  -7   0  -3   -0.03    0.05
  -8   0  -3   -0.05    0.07
  -8   0  -3    0.00    0.06
   8   0   3    0.01    0.07
   9   0   3   -0.01    0.09
  -9   0  -3   -0.03    0.07
 -10   0  -3   -0.01    0.10
  10  -1  -3    0.10    0.09
 -10  -1   3    0.02    0.08
 -10  -1   3    0.10    0.10
  10   1  -3    0.02    0.09
 -10   1   3    0.04    0.07
  -9  -1   3    1.50    0.13
   9  -1  -3    1.61    0.14
  -9  -1   3    1.79    0.14
  -9   1   3    1.47    0.12
  -9   1   3    1.58    0.13
  -9   1   3    1.63    0.14
   9   1  -3    1.56    0.14
   8  -1  -3    1.04    0.10
   8  -1  -3    0.73    0.08
  -8  -1   3    0.83    0.08
  -8  -1   3    0.77    0.08
  -8   1   3    0.83    0.08
  -8   1   3    0.77    0.08
   8   1  -3    0.80    0.09
  -8   1   3    0.74    0.09
   7  -1  -3    1.14    0.10
   7  -1  -3    1.10    0.09
  -7  -1   3    1.17    0.09
  -7  -1   3    1.09    0.09
  -7  -1   3    0.85    0.09
  -7   1   3    1.07    0.10
  -7   1   3    1.11    0.08
   7   1  -3    1.19    0.09
  -7   1   3    1.12    0.09
   7   1  -3    1.10    0.09
   6  -1  -3    4.67    0.25
  -6  -1   3    4.92    0.25
  -6  -1   3    4.64    0.24
   6  -1  -3    4.92    0.24
  -6  -1   3    4.74    0.24
  -6   1   3    4.53    0.25
   6   1  -3    5.03    0.25
   6   1  -3    5.17    0.25
   6   1  -3    4.64    0.25
  -6   1   3    4.73    0.24
  -6   1   3    4.65    0.24
   5  -1  -3   -0.01    0.02
  -5  -1   3    0.02    0.03
   5  -1  -3    0.03    0.03
  -5  -1   3    0.04    0.03
  -5  -1   3    0.03    0.03
  -5  -1   3    0.03    0.03
   5  -1  -3    0.01    0.03
   5   1  -3    0.02    0.03
  -5   1   3    0.01    0.03
   5   1  -3    0.02    0.03
   5   1  -3    0.00    0.03
  -5   1   3    0.00    0.02
  -5   1   3    0.03    0.03
  -4  -1   3    6.12    0.30
   4  -1  -3    5.96    0.30
  -4  -1   3    6.07    0.30
   4  -1  -3    6.25    0.30
  -4  -1   3    6.38    0.30
  -4  -1   3    6.26    0.30
   4  -1  -3    6.15    0.30
  -4   1   3    5.98    0.30
  -4   1   3    5.83    0.29
  -4   1   3    5.79    0.30
   4   1  -3    6.14    0.30
   4   1  -3    6.29    0.30
   4   1  -3    5.89    0.30
  -3  -1   3    9.10    0.41
  -3  -1   3    8.63    0.41
   3  -1  -3    8.38    0.41
  -3  -1   3    8.46    0.41
  -3  -1   3    8.86    0.41
   3  -1  -3    8.49    0.41
  -3   1   3    8.63    0.41
  -3   1   3    8.15    0.41
  -3   1   3    8.61    0.41
   3   1  -3    8.61    0.41
   3   1  -3    8.36    0.41
  -2  -1   3  139.94    6.43
  -2  -1   3  140.47    6.42
  -2  -1   3  139.11    6.42
  -2  -1   3  137.39    6.42
   2  -1  -3  137.50    6.42
   2  -1  -3  135.97    6.42
  -2   1   3  137.43    6.42
   2   1  -3  140.08    6.43
  -2   1   3  134.26    6.42
   2   1  -3  137.61    6.42
   2   1  -3  136.76    6.42
  -2   1   3  129.45    6.42
   1  -1  -3    1.03    0.05
  -1  -1   3    1.02    0.05
  -1  -1   3    0.96    0.05
   1  -1  -3    1.09    0.06
   1  -1  -3    0.96    0.05
  -1  -1   3    0.94    0.05
  -1   1   3    0.93    0.05
   1   1  -3    1.02    0.05
   1   1  -3    1.00    0.05
   1   1  -3    0.96    0.05
   1   1  -3    1.04    0.05
  -1   1   3    0.96    0.05
  -1   1   3    0.99    0.05
   0  -1   3   40.05    1.94
   0  -1   3   39.91    1.94
   0  -1   3   42.09    1.94
   0  -1  -3   41.45    1.94
   0  -1  -3   41.57    1.94
   0   1  -3   43.00    1.94
   0   1   3   39.42    1.94
   0   1  -3   42.95    1.94
   0   1  -3   43.12    1.94
   0   1  -3   41.66    1.94
   0   1   3   40.77    1.94
   1  -1   3    0.30    0.02
  -1  -1  -3    0.32    0.02
  -1  -1  -3    0.31    0.03
   1  -1   3    0.31    0.03
   1  -1   3    0.34    0.03
  -1  -1  -3    0.30    0.03
  -1  -1  -3    0.32    0.03
   1   1   3    0.32    0.02
  -1   1  -3    0.38    0.02
  -1   1  -3    0.31    0.03
  -1   1  -3    0.30    0.02
  -1   1  -3    0.34    0.03
   1   1   3    0.38    0.02
  -1   1  -3    0.31    0.03
   1   1   3    0.30    0.03
  -2  -1  -3    9.00    0.42
   2  -1   3    9.11    0.42
   2  -1   3    8.78    0.42
  -2  -1  -3    8.31    0.41
  -2  -1  -3    8.80    0.42
  -2  -1  -3    8.66    0.42
   2  -1   3    8.69    0.41
  -2   1  -3    8.50    0.42
   2   1   3    8.88    0.42
  -2   1  -3    8.87    0.42
   2   1   3    8.78    0.41
  -2   1  -3    8.40    0.42
  -2   1  -3    8.56    0.41
  -2   1  -3    8.60    0.41
   2   1   3    8.82    0.42
   3  -1   3    1.38    0.08
  -3  -1  -3    1.20    0.07
  -3  -1  -3    1.27    0.07
  -3  -1  -3    1.28    0.08
  -3  -1  -3    1.18    0.07
   3  -1   3    1.43    0.07
   3  -1   3    1.32    0.07
  -3   1  -3    1.19    0.07
   3   1   3    1.25    0.08
  -3   1  -3    1.26    0.07
  -3   1  -3    1.35    0.08
   3   1   3    1.37    0.07
   3   1   3    1.28    0.07
  -3   1  -3    1.23    0.08
  -4  -1  -3    1.16    0.07
   4  -1   3    1.12    0.07
   4  -1   3    0.99    0.07
  -4  -1  -3    1.01    0.07
  -4  -1  -3    0.90    0.07
   4  -1   3    1.12    0.07
  -4  -1  -3    1.05    0.07
  -4   1  -3    0.95    0.07
  -4   1  -3    1.09    0.06
   4   1   3    0.97    0.07
  -4   1  -3    1.20    0.07
   4   1   3    1.01    0.07
   4   1   3    1.09    0.07
  -4   1  -3    1.01    0.07
  -5  -1  -3    0.01    0.03
   5  -1   3    0.10    0.04
   5  -1   3    0.12    0.04
  -5  -1  -3    0.10    0.04
  -5  -1  -3    0.11    0.04
   5  -1   3    0.05    0.04
  -5  -1  -3    0.11    0.04
   5   1   3    0.07    0.03
  -5   1  -3    0.10    0.04
   5   1   3    0.11    0.04
  -5   1  -3    0.11    0.03
  -5   1  -3    0.08    0.04
   5   1   3    0.06    0.03
   6  -1   3    6.77    0.33
  -6  -1  -3    6.22    0.33
  -6  -1  -3    6.15    0.33
   6  -1   3    6.35    0.33
  -6  -1  -3    6.40    0.33
  -6   1  -3    6.79    0.34
   6   1   3    6.91    0.33
   6   1   3    6.41    0.33
  -6   1  -3    6.83    0.33
  -6   1  -3    6.83    0.33
  -7  -1  -3    1.67    0.12
  -7  -1  -3    1.54    0.12
  -7  -1  -3    1.56    0.12
   7  -1   3    1.61    0.11
  -7   1  -3    1.54    0.12
   7   1   3    1.49    0.12
  -7   1  -3    1.46    0.11
   8  -1   3    1.05    0.11
  -8  -1  -3    0.91    0.14
  -8  -1  -3    0.86    0.10
  -8  -1  -3    0.99    0.10
  -8   1  -3    0.93    0.10
   8   1   3    0.70    0.10
  -8   1  -3    0.86    0.09
  -9  -1  -3    0.18    0.08
   9  -1   3    0.23    0.10
  -9   1  -3    0.25    0.09
   9   1   3    0.32    0.10
  -9   1  -3    0.28    0.08
 -10  -1  -3    0.10    0.11
  10  -1   3   -0.08    0.12
 -10   1  -3    0.09    0.10
 -10  -2   3    0.85    0.13
 -10  -2   3    0.97    0.11
  10  -2  -3    1.03    0.13
  10   2  -3    0.86    0.12
 -10   2   3    1.12    0.12
 -10   2   3    0.96    0.14
  -9  -2   3    0.03    0.07
   9  -2  -3   -0.01    0.08
  -9  -2   3   -0.01    0.07
   9  -2  -3    0.00    0.07
  -9   2   3    0.00    0.08
   9   2  -3   -0.01    0.07
  -9   2   3    0.01    0.05
   8  -2  -3    0.14    0.06
  -8  -2   3    0.05    0.06
   8  -2  -3    0.07    0.05
  -8  -2   3    0.04    0.06
   8   2  -3    0.04    0.06
  -8   2   3    0.09    0.05
  -8   2   3    0.03    0.06
  -8   2   3    0.07    0.06
  -7  -2   3    3.42    0.18
   7  -2  -3    3.20    0.18
   7  -2  -3    3.15    0.18
  -7  -2   3    3.20    0.18
  -7   2   3    3.11    0.18
  -7   2   3    3.36    0.18
  -7   2   3    3.07    0.17
   6  -2  -3    4.16    0.21
   6  -2  -3    3.96    0.20
  -6  -2   3    3.88    0.21
  -6  -2   3    3.92    0.20
  -6  -2   3    3.83    0.21
  -6   2   3    4.00    0.20
  -6   2   3    4.08    0.21
   6   2  -3    4.00    0.21
  -6   2   3    3.79    0.21
   6   2  -3    3.95    0.21
   5  -2  -3    0.09    0.03
  -5  -2   3    0.10    0.03
  -5  -2   3    0.03    0.03
  -5  -2   3    0.10    0.04
  -5  -2   3    0.05    0.03
   5  -2  -3    0.06    0.03
   5   2  -3    0.11    0.03
  -5   2   3    0.06    0.04
  -5   2   3    0.06    0.03
   5   2  -3    0.05    0.03
  -5   2   3    0.07    0.02
   5   2  -3    0.10    0.03
  -4  -2   3    1.48    0.09
   4  -2  -3    1.38    0.09
   4  -2  -3    1.80    0.09
  -4  -2   3    1.54    0.09
  -4  -2   3    1.62    0.09
  -4  -2   3    1.54    0.09
   4   2  -3    1.50    0.09
  -4   2   3    1.41    0.09
  -4   2   3    1.70    0.09
   4   2  -3    1.67    0.09
  -4   2   3    1.71    0.09
   4   2  -3    1.67    0.09
  -4   2   3    1.47    0.08
  -3  -2   3    0.92    0.05
  -3  -2   3    0.78    0.06
  -3  -2   3    0.87    0.06
   3  -2  -3    0.95    0.05
  -3  -2   3    0.93    0.06
   3  -2  -3    0.89    0.06
   3   2  -3    1.05    0.06
   3   2  -3    0.91    0.06
  -3   2   3    1.02    0.05
   3   2  -3    1.01    0.06
  -3   2   3    0.85    0.06
  -3   2   3    0.95    0.06
  -3   2   3    1.09    0.05
   2  -2  -3   11.71    0.55
  -2  -2   3   12.23    0.55
  -2  -2   3   12.16    0.56
  -2  -2   3   11.89    0.56
  -2  -2   3   11.37    0.56
   2  -2  -3   11.65    0.56
   2  -2  -3   11.31    0.55
  -2   2   3   11.29    0.56
   2   2  -3   12.10    0.56
   2   2  -3   12.07    0.55
   2   2  -3   11.60    0.56
  -2   2   3   11.59    0.55
  -2   2   3   11.35    0.56
  -2   2   3   12.11    0.55
   2   2  -3   11.67    0.56
   1  -2  -3   10.55    0.52
  -1  -2   3   11.01    0.52
   1  -2  -3   10.92    0.52
   1  -2  -3   10.96    0.52
  -1  -2   3   10.75    0.52
   1  -2  -3   10.86    0.52
  -1  -2   3   11.04    0.52
   1   2  -3   11.13    0.52
   1   2  -3   11.44    0.52
  -1   2   3   11.04    0.52
   1   2  -3   10.95    0.52
   1   2  -3   11.16    0.52
  -1   2   3   10.93    0.52
   0  -2  -3    3.53    0.17
   0  -2   3    3.54    0.17
   0  -2   3    3.60    0.17
   0  -2  -3    3.36    0.17
   0  -2   3    3.56    0.17
   0  -2  -3    3.49    0.17
   0   2  -3    3.81    0.17
   0   2  -3    3.69    0.17
   0   2   3    3.65    0.17
   0   2  -3    3.73    0.17
   0   2   3    3.55    0.17
   0   2   3    3.70    0.17
   0   2   3    3.60    0.17
  -1  -2  -3   18.57    0.88
   1  -2   3   18.60    0.88
  -1  -2  -3   18.16    0.88
  -1  -2  -3   18.25    0.88
   1  -2   3   18.12    0.88
  -1   2  -3   18.88    0.88
   1   2   3   18.29    0.88
   1   2   3   18.70    0.88
   1   2   3   18.96    0.87
  -1   2  -3   19.21    0.88
  -1   2  -3   19.10    0.88
   2  -2   3   18.42    0.85
  -2  -2  -3   18.02    0.85
   2  -2   3   17.64    0.85
  -2  -2  -3   17.82    0.85
  -2  -2  -3   18.00    0.85
   2  -2   3   17.60    0.85
  -2  -2  -3   17.47    0.85
  -2   2  -3   18.29    0.85
   2   2   3   16.84    0.85
  -2   2  -3   17.75    0.85
   2   2   3   18.08    0.85
  -2   2  -3   18.22    0.85
  -2   2  -3   18.27    0.84
  -2   2  -3   18.94    0.85
  -3  -2  -3   47.37    2.20
  -3  -2  -3   46.07    2.20
  -3  -2  -3   46.14    2.20
   3  -2   3   46.78    2.20
  -3  -2  -3   47.17    2.20
   3  -2   3   46.62    2.20
   3  -2   3   47.36    2.20
   3   2   3   46.82    2.20
   3   2   3   47.24    2.20
  -3   2  -3   44.66    2.20
  -3   2  -3   47.59    2.19
   3   2   3   45.58    2.20
  -3   2  -3   46.95    2.20
  -3   2  -3   46.20    2.20
  -3   2  -3   48.68    2.20
   4  -2   3    0.51    0.05
  -4  -2  -3    0.40    0.04
  -4  -2  -3    0.47    0.05
  -4  -2  -3    0.43    0.05
   4  -2   3    0.43    0.05
  -4  -2  -3    0.54    0.05
   4  -2   3    0.43    0.05
   4   2   3    0.35    0.04
  -4   2  -3    0.40    0.04
  -4   2  -3    0.60    0.05
   4   2   3    0.50    0.05
  -4   2  -3    0.47    0.05
  -4   2  -3    0.52    0.04
   4   2   3    0.43    0.04
   5  -2   3    0.04    0.03
   5  -2   3    0.05    0.04
  -5  -2  -3    0.01    0.03
  -5  -2  -3    0.03    0.04
  -5  -2  -3    0.02    0.04
  -5  -2  -3    0.02    0.04
   5   2   3    0.01    0.03
   5   2   3    0.01    0.03
  -5   2  -3    0.01    0.03
  -5   2  -3    0.02    0.03
  -5   2  -3    0.01    0.03
   6  -2   3    0.27    0.05
   6  -2   3    0.31    0.06
  -6  -2  -3    0.31    0.06
  -6  -2  -3    0.22    0.05
  -6  -2  -3    0.19    0.05
  -6   2  -3    0.25    0.04
   6   2   3    0.35    0.06
  -6   2  -3    0.29    0.06
   6   2   3    0.21    0.05
  -7  -2  -3    2.28    0.14
  -7  -2  -3    2.44    0.15
  -7  -2  -3    2.20    0.15
   7  -2   3    2.07    0.14
   7  -2   3    2.34    0.14
   7   2   3    2.15    0.15
  -7   2  -3    2.08    0.14
   7   2   3    2.14    0.14
  -7   2  -3    2.08    0.14
   8  -2   3    1.44    0.13
  -8  -2  -3    1.34    0.13
   8   2   3    1.70    0.13
  -8   2  -3    1.45    0.14
  -8   2  -3    1.48    0.12
   9  -2   3    2.51    0.19
  -9   2  -3    2.34    0.16
  -9   2  -3    2.23    0.17
  10  -2   3    0.07    0.11
 -10   2  -3    0.05    0.13
 -10   2  -3   -0.05    0.10
 -10  -3   3    0.77    0.12
  10  -3  -3    0.92    0.13
 -10   3   3    0.70    0.12
  10   3  -3    0.86    0.12
 -10   3   3    0.79    0.09
   9  -3  -3    0.01    0.06
  -9  -3   3   -0.02    0.08
   9  -3  -3    0.03    0.08
  -9  -3   3    0.03    0.08
  -9   3   3    0.04    0.08
  -9   3   3    0.01    0.05
   9   3  -3    0.07    0.07
   8  -3  -3    0.07    0.06
  -8  -3   3    0.03    0.06
  -8  -3   3    0.07    0.07
   8  -3  -3    0.07    0.05
   8   3  -3    0.05    0.06
  -8   3   3    0.08    0.04
  -8   3   3    0.09    0.07
   7  -3  -3    0.68    0.08
   7  -3  -3    0.68    0.07
  -7  -3   3    0.88    0.09
  -7  -3   3    0.77    0.08
  -7   3   3    0.82    0.07
  -7   3   3    0.86    0.08
   7   3  -3    0.88    0.09
  -7   3   3    0.81    0.09
   7   3  -3    0.69    0.08
   6  -3  -3    4.41    0.25
  -6  -3   3    4.89    0.25
  -6  -3   3    4.81    0.25
   6  -3  -3    4.80    0.24
  -6   3   3    4.90    0.25
  -6   3   3    4.83    0.24
   6   3  -3    4.42    0.24
  -6   3   3    4.75    0.23
   6   3  -3    4.69    0.25
  -5  -3   3    2.80    0.15
  -5  -3   3    2.66    0.15
   5  -3  -3    2.79    0.14
  -5  -3   3    2.69    0.14
  -5  -3   3    2.72    0.15
  -5   3   3    2.88    0.14
  -5   3   3    2.76    0.15
   5   3  -3    2.78    0.15
  -5   3   3    2.54    0.15
   5   3  -3    2.96    0.15
   5   3  -3    2.81    0.15
  -4  -3   3    1.12    0.06
   4  -3  -3    1.13    0.06
  -4  -3   3    1.13    0.07
  -4  -3   3    0.99    0.07
   4  -3  -3    0.99    0.07
   4   3  -3    1.19    0.07
  -4   3   3    1.12    0.07
   4   3  -3    1.10    0.07
  -4   3   3    0.98    0.07
  -4   3   3    1.20    0.06
  -4   3   3    1.12    0.06
   4   3  -3    0.95    0.07
   3  -3  -3    0.02    0.02
   3  -3  -3    0.01    0.01
  -3  -3   3    0.02    0.02
  -3  -3   3    0.02    0.02
  -3  -3   3    0.01    0.02
   3  -3  -3    0.00    0.02
  -3  -3   3    0.00    0.02
   3   3  -3    0.02    0.02
   3   3  -3    0.02    0.02
   3   3  -3    0.01    0.01
  -3   3   3    0.00    0.02
  -3   3   3    0.00    0.02
  -3   3   3    0.01    0.01
  -3   3   3    0.01    0.01
   3   3  -3    0.02    0.02
   2  -3  -3    0.94    0.05
  -2  -3   3    0.98    0.05
  -2  -3   3    0.98    0.06
   2  -3  -3    0.82    0.05
   2  -3  -3    0.87    0.05
  -2  -3   3    0.91    0.05
   2   3  -3    0.78    0.05
   2   3  -3    0.85    0.05
  -2   3   3    0.92    0.06
   2   3  -3    0.95    0.05
   2   3  -3    0.95    0.05
  -2   3   3    0.88    0.05
   1  -3  -3    7.90    0.39
  -1  -3   3    7.91    0.39
  -1  -3   3    7.95    0.39
  -1  -3   3    8.10    0.39
  -1   3   3    7.92    0.39
   1   3  -3    8.50    0.39
   1   3  -3    8.20    0.39
   1   3  -3    8.78    0.39
  -1   3   3    8.38    0.39
  -1   3   3    8.44    0.39
   0  -3  -3    2.90    0.14
   0  -3   3    3.12    0.15
   0  -3   3    3.09    0.14
   0  -3  -3    2.84    0.15
   0  -3  -3    2.88    0.14
   0   3   3    3.10    0.15
   0   3  -3    3.15    0.15
   0   3  -3    3.18    0.15
   0   3  -3    2.84    0.15
   0   3   3    3.04    0.15
  -1  -3  -3    1.42    0.07
  -1  -3  -3    1.43    0.08
  -1  -3  -3    1.38    0.08
   1  -3   3    1.59    0.08
   1   3   3    1.52    0.07
  -1   3  -3    1.39    0.08
  -1   3  -3    1.40    0.07
   1   3   3    1.47    0.07
   1   3   3    1.41    0.07
   1   3   3    1.31    0.08
  -1   3  -3    1.47    0.08
   2  -3   3   11.77    0.56
  -2  -3  -3   11.73    0.56
  -2  -3  -3   11.51    0.57
   2  -3   3   12.41    0.57
  -2  -3  -3   12.03    0.56
  -2   3  -3   11.98    0.57
  -2   3  -3   12.01    0.57
  -2   3  -3   11.83    0.56
   2   3   3   11.61    0.56
   2   3   3   11.84    0.56
  -3  -3  -3   29.37    1.45
  -3  -3  -3   32.21    1.45
   3  -3   3   32.05    1.45
   3  -3   3   30.44    1.45
  -3  -3  -3   30.87    1.44
   3  -3   3   30.69    1.44
  -3  -3  -3   30.90    1.45
  -3   3  -3   30.12    1.45
   3   3   3   29.97    1.44
   3   3   3   30.00    1.44
  -3   3  -3   31.24    1.44
  -3   3  -3   29.93    1.44
  -3   3  -3   29.36    1.45
   3   3   3   32.07    1.45
  -4  -3  -3    2.44    0.12
   4  -3   3    2.23    0.13
  -4  -3  -3    2.15    0.12
   4  -3   3    2.14    0.12
  -4  -3  -3    2.36    0.13
   4  -3   3    2.40    0.13
  -4  -3  -3    2.32    0.12
  -4   3  -3    2.12    0.11
   4   3   3    2.14    0.12
  -4   3  -3    1.97    0.12
  -4   3  -3    2.14    0.12
   4   3   3    2.28    0.12
  -5  -3  -3    0.54    0.06
   5  -3   3    0.59    0.06
   5  -3   3    0.70    0.06
  -5  -3  -3    0.59    0.06
  -5  -3  -3    0.73    0.07
  -5  -3  -3    0.64    0.06
  -5   3  -3    0.65    0.06
  -5   3  -3    0.62    0.07
   5   3   3    0.59    0.06
   5   3   3    0.60    0.06
  -6  -3  -3    0.24    0.05
  -6  -3  -3    0.32    0.06
   6  -3   3    0.23    0.06
   6  -3   3    0.27    0.05
  -6  -3  -3    0.24    0.05
  -6   3  -3    0.27    0.06
  -6   3  -3    0.29    0.05
   6   3   3    0.36    0.06
   6   3   3    0.19    0.05
  -7  -3  -3    0.00    0.06
   7  -3   3    0.05    0.06
   7  -3   3    0.06    0.06
   7   3   3    0.09    0.06
   7   3   3    0.06    0.05
  -7   3  -3    0.03    0.06
  -7   3  -3    0.01    0.04
   8  -3   3    0.03    0.07
  -8  -3  -3    0.05    0.08
   8   3   3    0.00    0.06
  -8   3  -3   -0.02    0.05
   8   3   3    0.00    0.07
  -8   3  -3    0.04    0.08
   9  -3   3    0.73    0.11
  -9  -3  -3    0.85    0.12
  -9   3  -3    0.60    0.12
  -9   3  -3    0.77    0.09
  10  -4  -3    0.69    0.12
 -10  -4   3    0.64    0.13
  10  -4  -3    0.67    0.11
 -10   4   3    0.85    0.13
  10   4  -3    0.61    0.12
 -10   4   3    0.57    0.08
   9  -4  -3    0.05    0.07
   9  -4  -3    0.04    0.07
  -9  -4   3    0.09    0.09
   9   4  -3    0.03    0.07
  -9   4   3    0.01    0.09
  -9   4   3    0.04    0.05
   8  -4  -3    0.24    0.07
   8  -4  -3    0.17    0.06
  -8  -4   3    0.24    0.07
   8   4  -3    0.23    0.07
  -8   4   3    0.23    0.04
  -8   4   3    0.17    0.07
   8   4  -3    0.19    0.07
   7  -4  -3    3.20    0.19
   7  -4  -3    3.06    0.17
  -7  -4   3    3.02    0.18
  -7   4   3    2.87    0.16
   7   4  -3    3.38    0.18
  -7   4   3    3.27    0.19
   7   4  -3    3.10    0.18
  -7   4   3    3.09    0.17
  -6  -4   3    1.46    0.11
  -6  -4   3    1.52    0.11
   6  -4  -3    1.48    0.11
   6  -4  -3    1.72    0.10
   6   4  -3    1.40    0.10
  -6   4   3    1.58    0.09
  -6   4   3    1.68    0.10
  -6   4   3    1.67    0.11
   6   4  -3    1.70    0.11
   5  -4  -3    1.42    0.10
  -5  -4   3    1.56    0.10
   5  -4  -3    1.72    0.09
  -5  -4   3    1.68    0.10
  -5  -4   3    1.42    0.10
  -5   4   3    1.71    0.09
  -5   4   3    1.64    0.09
   5   4  -3    1.65    0.10
  -5   4   3    1.34    0.10
   5   4  -3    1.59    0.10
   4  -4  -3    0.04    0.02
   4  -4  -3    0.06    0.03
  -4  -4   3    0.04    0.03
  -4  -4   3    0.06    0.02
  -4  -4   3    0.07    0.03
  -4  -4   3    0.06    0.03
   4   4  -3    0.06    0.03
  -4   4   3    0.12    0.03
  -4   4   3    0.06    0.01
   4   4  -3    0.06    0.03
   4   4  -3    0.05    0.02
  -4   4   3    0.05    0.01
   4   4  -3    0.05    0.03
  -4   4   3    0.04    0.03
  -3  -4   3    2.25    0.11
   3  -4  -3    1.89    0.10
  -3  -4   3    1.81    0.11
   3  -4  -3    1.93    0.11
  -3  -4   3    2.04    0.11
   3  -4  -3    1.90    0.10
   3   4  -3    1.92    0.11
  -3   4   3    2.03    0.10
   3   4  -3    2.13    0.10
   3   4  -3    2.02    0.11
  -3   4   3    2.04    0.11
   3   4  -3    2.03    0.11
  -2  -4   3    0.01    0.02
  -2  -4   3    0.00    0.02
  -2  -4   3    0.00    0.02
   2  -4  -3    0.00    0.02
   2  -4  -3    0.01    0.01
   2  -4  -3    0.01    0.01
  -2   4   3    0.00    0.02
  -2   4   3   -0.01    0.02
  -2   4   3    0.00    0.02
   2   4  -3    0.03    0.02
   2   4  -3    0.00    0.01
   2   4  -3    0.01    0.02
  -1  -4   3    4.69    0.23
  -1  -4   3    4.74    0.23
   1   4  -3    4.55    0.23
   1   4  -3    4.85    0.23
  -1   4   3    4.68    0.23
  -1   4   3    4.86    0.23
   1   4  -3    4.71    0.23
  -1   4   3    4.67    0.23
   0  -4  -3    9.56    0.47
   0  -4   3    9.36    0.47
   0  -4  -3    9.90    0.47
   0  -4   3   10.60    0.47
   0  -4  -3    9.95    0.47
   0   4  -3   10.35    0.47
   0   4  -3    9.85    0.47
   0   4  -3   10.20    0.47
   0   4   3    9.79    0.47
   0   4  -3    9.77    0.47
   0   4   3   10.02    0.47
   0   4   3    9.96    0.47
  -1  -4  -3    0.01    0.01
  -1  -4  -3    0.00    0.02
   1  -4   3    0.00    0.01
  -1  -4  -3    0.01    0.02
  -1  -4  -3    0.00    0.01
   1   4   3    0.00    0.01
  -1   4  -3    0.01    0.01
   1   4   3    0.01    0.02
  -1   4  -3    0.00    0.02
  -1   4  -3    0.02    0.02
   1   4   3    0.00    0.01
  -1   4  -3    0.01    0.01
   2  -4   3    0.13    0.02
  -2  -4  -3    0.07    0.03
  -2  -4  -3    0.07    0.02
  -2  -4  -3    0.06    0.02
   2   4   3    0.08    0.02
   2   4   3    0.11    0.02
  -2   4  -3    0.08    0.02
  -2   4  -3    0.08    0.02
  -2   4  -3    0.11    0.02
   2   4   3    0.09    0.02
  -2   4  -3    0.06    0.02
   3  -4   3    1.45    0.09
   3  -4   3    1.57    0.08
  -3  -4  -3    1.41    0.09
  -3  -4  -3    1.26    0.08
  -3  -4  -3    1.42    0.09
  -3  -4  -3    1.43    0.08
   3   4   3    1.49    0.08
  -3   4  -3    1.37    0.09
  -3   4  -3    1.48    0.08
   3   4   3    1.34    0.08
  -3   4  -3    1.46    0.08
  -3   4  -3    1.41    0.09
  -3   4  -3    1.54    0.07
  -4  -4  -3    3.74    0.20
  -4  -4  -3    3.69    0.19
   4  -4   3    3.93    0.19
  -4  -4  -3    3.99    0.20
   4  -4   3    3.99    0.20
  -4   4  -3    3.90    0.20
   4   4   3    3.81    0.19
  -4   4  -3    3.64    0.19
  -4   4  -3    3.66    0.20
   4   4   3    3.87    0.19
   5  -4   3    1.87    0.12
  -5  -4  -3    2.00    0.13
   5  -4   3    1.96    0.12
  -5  -4  -3    2.15    0.12
  -5  -4  -3    1.89    0.11
   5   4   3    2.05    0.12
  -5   4  -3    1.94    0.12
  -5   4  -3    2.06    0.11
  -6  -4  -3    0.16    0.05
   6  -4   3    0.21    0.06
  -6  -4  -3    0.27    0.06
   6  -4   3    0.24    0.05
  -6   4  -3    0.17    0.04
  -6   4  -3    0.19    0.06
   6   4   3    0.16    0.05
   6   4   3    0.19    0.05
   7  -4   3    0.11    0.05
  -7  -4  -3    0.26    0.07
   7  -4   3    0.23    0.07
  -7   4  -3    0.18    0.07
   7   4   3    0.34    0.07
  -7   4  -3    0.18    0.05
   7   4   3    0.21    0.06
  -8  -4  -3    1.82    0.16
   8  -4   3    2.09    0.15
   8  -4   3    2.09    0.15
   8   4   3    2.11    0.15
  -8   4  -3    1.95    0.15
  -8   4  -3    2.04    0.13
   9  -4   3    0.82    0.12
  -9  -4  -3    0.95    0.12
   9   4   3    0.92    0.11
  -9   4  -3    1.02    0.10
  -9   4  -3    0.81    0.12
 -10  -5   3    0.22    0.12
  10  -5  -3    0.06    0.11
  10  -5  -3    0.06    0.09
 -10   5   3    0.24    0.06
 -10   5   3    0.28    0.13
  10   5  -3    0.20    0.11
   9  -5  -3    0.56    0.10
   9  -5  -3    0.77    0.09
  -9  -5   3    0.70    0.11
  -9   5   3    0.84    0.08
   9   5  -3    0.89    0.11
   9   5  -3    0.56    0.10
  -9   5   3    0.85    0.12
  -8  -5   3    1.39    0.12
   8  -5  -3    1.33    0.13
   8  -5  -3    1.31    0.11
   8   5  -3    1.55    0.12
  -8   5   3    1.25    0.09
  -8   5   3    1.40    0.12
   8   5  -3    1.33    0.12
   7  -5  -3    0.09    0.04
  -7  -5   3    0.05    0.06
   7  -5  -3    0.18    0.06
   7   5  -3    0.10    0.05
  -7   5   3    0.11    0.03
  -7   5   3    0.14    0.06
   7   5  -3    0.12    0.06
  -6  -5   3    0.62    0.07
   6  -5  -3    0.40    0.05
  -6  -5   3    0.48    0.06
   6  -5  -3    0.50    0.07
   6   5  -3    0.43    0.06
  -6   5   3    0.46    0.04
  -6   5   3    0.48    0.07
   6   5  -3    0.40    0.05
  -6   5   3    0.46    0.06
   5  -5  -3    0.14    0.03
   5  -5  -3    0.10    0.04
  -5  -5   3    0.06    0.04
  -5  -5   3    0.13    0.05
   5   5  -3    0.13    0.04
  -5   5   3    0.09    0.03
  -5   5   3    0.11    0.02
   5   5  -3    0.08    0.04
  -5   5   3    0.09    0.01
  -5   5   3    0.07    0.04
  -4  -5   3    2.14    0.12
  -4  -5   3    2.12    0.12
   4  -5  -3    2.02    0.11
  -4  -5   3    2.14    0.12
   4  -5  -3    1.90    0.12
   4   5  -3    2.01    0.12
  -4   5   3    2.27    0.11
   4   5  -3    2.10    0.12
  -4   5   3    2.10    0.12
  -3  -5   3    0.68    0.06
   3  -5  -3    0.67    0.04
  -3  -5   3    0.68    0.06
  -3  -5   3    0.78    0.05
   3  -5  -3    0.82    0.06
   3  -5  -3    0.67    0.04
  -3   5   3    0.78    0.06
  -3   5   3    0.71    0.05
  -3   5   3    0.66    0.05
   3   5  -3    0.71    0.06
   3   5  -3    0.66    0.05
   2  -5  -3    2.75    0.15
  -2  -5   3    2.88    0.15
  -2  -5   3    3.08    0.15
  -2  -5   3    2.80    0.15
   2   5  -3    3.04    0.14
   2   5  -3    3.06    0.15
  -2   5   3    3.04    0.15
  -2   5   3    3.16    0.15
   2   5  -3    2.80    0.15
  -2   5   3    3.09    0.15
  -1  -5   3   32.62    1.53
  -1  -5   3   31.34    1.53
  -1   5   3   33.30    1.53
  -1   5   3   32.81    1.53
   1   5  -3   33.16    1.53
   1   5  -3   31.42    1.53
   1   5  -3   33.20    1.53
  -1   5   3   32.15    1.53
   1   5  -3   32.43    1.53
   0  -5   3    2.73    0.14
   0  -5  -3    2.60    0.13
   0  -5  -3    2.81    0.14
   0  -5  -3    2.65    0.13
   0  -5   3    2.85    0.14
   0  -5  -3    2.62    0.14
   0   5   3    2.86    0.14
   0   5  -3    2.88    0.13
   0   5   3    2.80    0.14
   0   5   3    2.82    0.14
   0   5  -3    2.90    0.14
   0   5  -3    2.62    0.13
   0   5  -3    2.64    0.14
  -1  -5  -3    0.01    0.02
  -1  -5  -3    0.00    0.02
  -1  -5  -3    0.00    0.01
   1  -5   3    0.01    0.01
   1  -5   3    0.01    0.01
  -1  -5  -3   -0.01    0.01
  -1   5  -3    0.00    0.01
  -1   5  -3    0.00    0.02
  -1   5  -3    0.01    0.01
   1   5   3    0.02    0.02
   1   5   3    0.01    0.02
  -1   5  -3   -0.01    0.02
   2  -5   3   -0.01    0.02
  -2  -5  -3    0.02    0.02
  -2  -5  -3    0.00    0.03
  -2  -5  -3    0.00    0.02
   2   5   3    0.01    0.02
   2   5   3    0.01    0.02
   2   5   3    0.02    0.01
  -2   5  -3    0.00    0.02
  -2   5  -3    0.00    0.01
  -2   5  -3    0.01    0.02
  -2   5  -3    0.02    0.03
   3  -5   3    0.86    0.06
   3  -5   3    0.79    0.06
  -3  -5  -3    0.76    0.06
  -3  -5  -3    0.93    0.06
  -3  -5  -3    0.78    0.06
  -3   5  -3    0.92    0.05
  -3   5  -3    0.83    0.06
  -3   5  -3    0.83    0.05
   3   5   3    0.78    0.06
   3   5   3    0.76    0.05
  -3   5  -3    0.70    0.06
  -4  -5  -3    1.43    0.09
  -4  -5  -3    1.31    0.09
  -4  -5  -3    1.37    0.09
   4  -5   3    1.43    0.08
   4  -5   3    1.25    0.09
   4   5   3    1.27    0.08
  -4   5  -3    1.28    0.09
  -4   5  -3    1.48    0.08
  -4   5  -3    1.35    0.09
   4   5   3    1.38    0.09
  -5  -5  -3    0.18    0.05
  -5  -5  -3    0.14    0.05
   5  -5   3    0.16    0.04
   5  -5   3    0.04    0.04
   5   5   3    0.11    0.04
  -5   5  -3    0.08    0.03
  -5   5  -3    0.14    0.05
   5   5   3    0.08    0.04
   6  -5   3    2.06    0.13
  -6  -5  -3    2.13    0.14
  -6  -5  -3    2.27    0.14
   6  -5   3    2.35    0.15
   6   5   3    2.32    0.14
  -6   5  -3    2.06    0.12
  -6   5  -3    2.22    0.14
   6   5   3    2.31    0.14
  -7  -5  -3    0.05    0.07
   7  -5   3    0.02    0.05
   7  -5   3   -0.01    0.06
   7   5   3    0.03    0.06
  -7   5  -3    0.02    0.04
   7   5   3    0.01    0.05
  -7   5  -3    0.02    0.06
   8  -5   3    1.67    0.13
   8  -5   3    1.57    0.14
  -8  -5  -3    1.66    0.14
  -8   5  -3    1.59    0.11
  -8   5  -3    1.65    0.15
   8   5   3    1.54    0.14
  -9  -5  -3    0.03    0.11
   9  -5   3    0.02    0.10
  -9   5  -3    0.04    0.07
   9   5   3    0.00    0.08
  -9   5  -3    0.02    0.11
  -9  -6   3    0.25    0.10
   9  -6  -3    0.23    0.08
   9  -6  -3    0.15    0.09
   9   6  -3    0.26    0.09
   9   6  -3    0.30    0.10
  -9   6   3    0.31    0.04
  -9   6   3    0.22    0.09
   8  -6  -3    0.03    0.05
  -8  -6   3    0.03    0.07
   8  -6  -3    0.02    0.07
  -8   6   3    0.01    0.03
  -8   6   3   -0.03    0.08
   8   6  -3    0.02    0.07
   8   6  -3    0.02    0.06
   7  -6  -3    1.81    0.14
   7  -6  -3    1.62    0.11
  -7  -6   3    1.60    0.13
   7   6  -3    1.97    0.14
  -7   6   3    1.74    0.09
   7   6  -3    1.81    0.13
  -7   6   3    1.64    0.14
  -6  -6   3    0.03    0.04
   6  -6  -3    0.02    0.03
   6  -6  -3    0.00    0.05
  -6  -6   3   -0.01    0.05
  -6   6   3   -0.01    0.05
   6   6  -3    0.00    0.04
   6   6  -3    0.00    0.05
   5  -6  -3    1.00    0.09
   5  -6  -3    1.07    0.07
  -5   6   3    1.07    0.08
   5   6  -3    0.92    0.08
  -5   6   3    1.11    0.09
   5   6  -3    1.01    0.09
   4  -6  -3    4.72    0.25
   4  -6  -3    4.59    0.24
  -4  -6   3    4.85    0.25
  -4  -6   3    5.03    0.25
  -4   6   3    4.96    0.25
  -4   6   3    5.05    0.24
   4   6  -3    4.81    0.25
   4   6  -3    4.85    0.24
  -3  -6   3   31.73    1.53
   3  -6  -3   30.75    1.53
  -3  -6   3   33.02    1.53
   3  -6  -3   32.73    1.52
   3  -6  -3   31.45    1.52
   3   6  -3   32.57    1.53
   3   6  -3   32.45    1.53
  -3   6   3   33.07    1.53
  -3   6   3   34.11    1.53
  -3   6   3   32.21    1.53
  -2  -6   3    3.94    0.19
   2  -6  -3    3.69    0.20
  -2  -6   3    3.59    0.20
   2   6  -3    3.97    0.20
   2   6  -3    3.79    0.19
   2   6  -3    4.18    0.19
  -2   6   3    4.06    0.20
  -2   6   3    3.94    0.20
  -2   6   3    3.94    0.19
  -1  -6   3    0.86    0.06
  -1  -6   3    0.86    0.06
   1   6  -3    0.97    0.05
   1   6  -3    1.06    0.05
  -1   6   3    0.91    0.06
  -1   6   3    0.92    0.06
  -1   6   3    0.88    0.06
   1   6  -3    0.97    0.06
   1   6  -3    0.88    0.05
   0  -6  -3    0.05    0.01
   0  -6  -3    0.09    0.03
   0  -6   3    0.03    0.02
   0  -6   3    0.10    0.02
   0  -6   3    0.06    0.02
   0  -6  -3    0.05    0.03
   0  -6  -3    0.06    0.01
   0   6  -3    0.08    0.02
   0   6   3    0.05    0.02
   0   6   3    0.08    0.02
   0   6  -3    0.06    0.02
   0   6  -3    0.07    0.01
   0   6  -3    0.10    0.02
   0   6   3    0.10    0.03
   1  -6   3    2.25    0.12
   1  -6   3    2.48    0.12
  -1  -6  -3    2.26    0.12
  -1  -6  -3    2.23    0.12
  -1  -6  -3    2.27    0.13
   1  -6   3    2.29    0.12
  -1  -6  -3    2.36    0.12
  -1   6  -3    2.44    0.12
  -1   6  -3    2.49    0.12
  -1   6  -3    2.51    0.13
   1   6   3    2.44    0.12
  -1   6  -3    2.32    0.13
   1   6   3    2.46    0.13
  -2  -6  -3    6.20    0.31
  -2  -6  -3    6.66    0.31
  -2  -6  -3    6.20    0.32
   2  -6   3    6.51    0.31
   2   6   3    6.74    0.32
  -2   6  -3    6.15    0.32
   2   6   3    6.73    0.31
  -2   6  -3    6.84    0.31
  -2   6  -3    6.48    0.32
   2   6   3    6.30    0.31
  -2   6  -3    6.60    0.31
  -3  -6  -3    3.04    0.16
  -3  -6  -3    2.89    0.16
   3  -6   3    2.97    0.16
   3  -6   3    3.08    0.16
  -3   6  -3    3.16    0.15
  -3   6  -3    3.40    0.17
   3   6   3    3.04    0.16
  -3   6  -3    2.90    0.16
   3   6   3    2.87    0.15
  -3   6  -3    3.28    0.15
  -4  -6  -3    4.33    0.23
  -4  -6  -3    4.27    0.23
   4  -6   3    4.50    0.23
  -4   6  -3    4.54    0.23
   4   6   3    4.44    0.22
  -4   6  -3    4.47    0.22
   4   6   3    4.26    0.22
  -4   6  -3    4.43    0.23
   5  -6   3    0.40    0.06
   5  -6   3    0.33    0.05
  -5  -6  -3    0.31    0.06
  -5  -6  -3    0.35    0.06
   5   6   3    0.38    0.05
  -5   6  -3    0.32    0.06
  -5   6  -3    0.41    0.06
  -5   6  -3    0.35    0.04
   5   6   3    0.37    0.05
   6  -6   3    1.17    0.09
  -6  -6  -3    1.09    0.10
  -6  -6  -3    1.32    0.10
   6  -6   3    1.23    0.11
  -6   6  -3    1.12    0.08
   6   6   3    1.03    0.09
  -6   6  -3    1.04    0.10
   6   6   3    1.29    0.10
  -7  -6  -3    2.49    0.17
   7  -6   3    2.69    0.16
   7  -6   3    2.59    0.17
  -7   6  -3    2.45    0.14
  -7   6  -3    2.64    0.17
   7   6   3    2.77    0.16
   8  -6   3    0.10    0.08
  -8  -6  -3    0.14    0.09
   8  -6   3    0.07    0.07
  -8   6  -3    0.13    0.05
   8   6   3    0.10    0.07
  -8   6  -3    0.10    0.09
  -9  -6  -3   -0.04    0.12
   9  -6   3   -0.03    0.09
   9  -6   3    0.01    0.10
  -9   6  -3   -0.04    0.06
  -9   6  -3    0.07    0.11
   9   6   3    0.01    0.08
   9  -7  -3    0.44    0.08
  -9  -7   3    0.33    0.11
   9  -7  -3    0.61    0.12
   9   7  -3    0.52    0.09
  -9   7   3    0.53    0.12
   9   7  -3    0.58    0.12
   8  -7  -3    5.14    0.27
  -8  -7   3    4.97    0.29
   8  -7  -3    5.22    0.29
   8   7  -3    5.22    0.29
   8   7  -3    5.45    0.28
  -8   7   3    4.91    0.30
   7  -7  -3    0.75    0.08
  -7  -7   3    0.92    0.10
   7  -7  -3    0.79    0.09
   7   7  -3    0.62    0.09
   7   7  -3    0.77    0.08
  -7   7   3    0.80    0.10
  -6  -7   3    1.06    0.10
   6  -7  -3    0.98    0.10
   6  -7  -3    0.98    0.07
  -6  -7   3    0.85    0.09
   6   7  -3    0.87    0.09
  -6   7   3    0.86    0.09
   6   7  -3    1.03    0.09
   5  -7  -3    6.31    0.34
  -5  -7   3    6.84    0.34
   5  -7  -3    6.77    0.33
  -5  -7   3    6.91    0.34
  -5   7   3    6.61    0.34
   5   7  -3    6.72    0.34
   5   7  -3    7.02    0.34
   4  -7  -3    0.13    0.02
  -4  -7   3    0.12    0.04
   4  -7  -3    0.15    0.04
  -4  -7   3    0.20    0.05
   4   7  -3    0.11    0.04
  -4   7   3    0.11    0.04
   4   7  -3    0.13    0.03
  -4   7   3    0.18    0.05
  -4   7   3    0.16    0.04
   3  -7  -3    1.40    0.10
  -3  -7   3    1.62    0.10
  -3  -7   3    1.60    0.10
   3  -7  -3    1.67    0.08
   3   7  -3    1.72    0.10
   3   7  -3    1.52    0.09
  -3   7   3    1.75    0.10
  -3   7   3    1.49    0.09
  -3   7   3    1.79    0.10
  -2  -7   3    0.83    0.06
  -2  -7   3    0.72    0.06
   2   7  -3    0.83    0.05
  -2   7   3    0.82    0.07
  -2   7   3    0.86    0.06
  -2   7   3    0.67    0.06
   2   7  -3    0.77    0.06
   2   7  -3    0.90    0.06
  -1  -7   3    0.19    0.03
  -1  -7   3    0.13    0.03
   1  -7  -3    0.15    0.03
   1   7  -3    0.22    0.03
   1   7  -3    0.15    0.02
   1   7  -3    0.18    0.02
   1   7  -3    0.23    0.04
  -1   7   3    0.14    0.03
  -1   7   3    0.15    0.03
  -1   7   3    0.19    0.03
   0  -7   3    7.97    0.37
   0  -7  -3    7.31    0.36
   0  -7   3    7.49    0.37
   0  -7  -3    7.39    0.36
   0  -7  -3    7.39    0.37
   0  -7  -3    7.65    0.37
   0   7  -3    8.06    0.36
   0   7   3    7.33    0.37
   0   7   3    7.77    0.37
   0   7   3    7.88    0.37
   0   7  -3    7.80    0.37
   0   7  -3    7.59    0.36
   0   7  -3    7.60    0.37
  -1  -7  -3    2.81    0.14
   1  -7   3    2.80    0.14
  -1  -7  -3    2.61    0.14
  -1  -7  -3    2.76    0.14
   1  -7   3    2.73    0.14
  -1  -7  -3    2.90    0.15
  -1   7  -3    2.94    0.13
   1   7   3    2.90    0.15
  -1   7  -3    2.80    0.13
  -1   7  -3    2.94    0.15
  -1   7  -3    2.62    0.15
   2  -7   3    0.39    0.04
  -2  -7  -3    0.33    0.05
  -2  -7  -3    0.46    0.06
  -2  -7  -3    0.39    0.04
   2   7   3    0.51    0.05
  -2   7  -3    0.45    0.03
  -2   7  -3    0.32    0.05
  -2   7  -3    0.53    0.05
  -2   7  -3    0.50    0.03
   3  -7   3    0.66    0.06
  -3  -7  -3    0.91    0.06
  -3  -7  -3    0.82    0.07
   3   7   3    0.70    0.06
  -3   7  -3    0.75    0.07
   3   7   3    0.82    0.05
  -3   7  -3    0.87    0.07
  -3   7  -3    0.77    0.05
  -3   7  -3    0.80    0.05
   4  -7   3    1.99    0.12
  -4  -7  -3    2.07    0.12
  -4  -7  -3    1.85    0.13
   4  -7   3    2.24    0.13
   4   7   3    2.04    0.11
   4   7   3    2.06    0.12
  -4   7  -3    2.22    0.11
  -4   7  -3    2.13    0.13
  -4   7  -3    1.86    0.13
  -5  -7  -3    2.08    0.13
  -5  -7  -3    2.16    0.13
   5  -7   3    2.08    0.13
   5  -7   3    2.30    0.12
   5   7   3    1.91    0.12
  -5   7  -3    1.97    0.11
  -5   7  -3    1.95    0.13
  -5   7  -3    1.90    0.13
   5   7   3    2.00    0.13
   6  -7   3    1.05    0.09
   6  -7   3    1.09    0.11
  -6  -7  -3    1.12    0.10
  -6  -7  -3    1.03    0.10
   6   7   3    1.03    0.09
  -6   7  -3    1.11    0.10
  -6   7  -3    0.92    0.07
   7  -7   3    0.15    0.06
   7  -7   3    0.10    0.08
  -7  -7  -3    0.20    0.08
  -7  -7  -3    0.19    0.08
  -7   7  -3    0.08    0.07
   7   7   3    0.13    0.05
  -7   7  -3    0.25    0.04
  -8  -7  -3    0.03    0.09
   8  -7   3    0.03    0.07
   8  -7   3    0.09    0.09
   8   7   3    0.04    0.06
  -8   7  -3    0.03    0.05
  -8   7  -3    0.05    0.09
   9  -7   3    0.02    0.09
   9  -7   3    0.02    0.11
  -9  -7  -3    0.08    0.12
   9   7   3    0.04    0.08
  -9   7  -3    0.06    0.05
   9  -8  -3    0.52    0.13
  -9  -8   3    0.56    0.12
   9  -8  -3    0.45    0.09
   9   8  -3    0.55    0.10
   9   8  -3    0.56    0.12
  -9   8   3    0.64    0.13
   8  -8  -3   -0.01    0.05
   8  -8  -3    0.03    0.08
  -8  -8   3    0.08    0.09
   8   8  -3    0.05    0.09
  -8   8   3    0.10    0.08
   8   8  -3    0.04    0.07
   7  -8  -3    0.03    0.07
  -7  -8   3   -0.05    0.07
   7  -8  -3    0.00    0.04
  -7   8   3    0.05    0.07
   7   8  -3    0.00    0.05
   7   8  -3   -0.01    0.07
   6  -8  -3    0.17    0.04
  -6  -8   3    0.24    0.06
   6  -8  -3    0.19    0.07
  -6  -8   3    0.40    0.07
   6   8  -3    0.36    0.07
  -6   8   3    0.26    0.07
   6   8  -3    0.22    0.05
  -5  -8   3    0.82    0.07
   5  -8  -3    0.61    0.06
  -5  -8   3    0.76    0.08
   5  -8  -3    0.50    0.07
   5   8  -3    0.68    0.08
   5   8  -3    0.60    0.06
  -5   8   3    0.49    0.07
  -4  -8   3    0.24    0.05
   4  -8  -3    0.20    0.05
  -4  -8   3    0.26    0.06
   4  -8  -3    0.21    0.03
  -4   8   3    0.25    0.06
  -4   8   3    0.24    0.05
   4   8  -3    0.17    0.05
   4   8  -3    0.27    0.04
  -4   8   3    0.24    0.05
   3  -8  -3    0.17    0.02
   3  -8  -3    0.15    0.04
  -3  -8   3    0.06    0.04
   3  -8  -3    0.16    0.02
  -3  -8   3    0.12    0.03
  -3   8   3    0.16    0.04
   3   8  -3    0.14    0.04
   3   8  -3    0.15    0.03
  -3   8   3    0.23    0.05
  -3   8   3    0.23    0.04
  -2  -8   3    1.69    0.11
  -2  -8   3    1.83    0.10
  -2   8   3    1.88    0.11
   2   8  -3    1.65    0.11
  -2   8   3    1.75    0.10
  -2   8   3    1.81    0.11
  -1  -8   3    0.69    0.05
  -1  -8   3    0.62    0.06
   1  -8  -3    0.76    0.06
   1   8  -3    0.67    0.04
  -1   8   3    0.88    0.06
  -1   8   3    0.69    0.06
  -1   8   3    0.80    0.06
   1   8  -3    0.74    0.06
   1   8  -3    0.77    0.04
   0  -8   3   -0.01    0.02
   0  -8  -3    0.00    0.01
   0  -8  -3    0.01    0.03
   0  -8  -3    0.00    0.01
   0  -8   3   -0.01    0.03
   0  -8  -3    0.00    0.03
   0   8   3    0.01    0.03
   0   8  -3    0.00    0.03
   0   8   3   -0.02    0.03
   0   8  -3   -0.01    0.03
   0   8   3    0.00    0.03
  -1  -8  -3   14.01    0.68
  -1  -8  -3   13.71    0.67
  -1  -8  -3   13.99    0.68
   1  -8   3   13.57    0.67
   1   8   3   14.82    0.68
  -1   8  -3   14.47    0.68
  -1   8  -3   15.13    0.68
  -2  -8  -3    0.62    0.06
  -2  -8  -3    0.53    0.05
   2  -8   3    0.58    0.05
   2   8   3    0.54    0.05
  -2   8  -3    0.56    0.06
  -2   8  -3    0.57    0.06
  -3  -8  -3    3.49    0.18
   3  -8   3    3.30    0.17
  -3  -8  -3    3.40    0.17
  -3   8  -3    3.07    0.18
  -3   8  -3    3.10    0.18
   3   8   3    3.35    0.18
   3   8   3    3.31    0.16
  -4  -8  -3   29.52    1.41
   4  -8   3   30.16    1.40
  -4  -8  -3   29.06    1.40
   4  -8   3   30.23    1.41
   4   8   3   29.15    1.39
  -4   8  -3   29.42    1.41
   4   8   3   29.49    1.40
  -4   8  -3   28.96    1.40
   5  -8   3    4.15    0.22
  -5  -8  -3    4.04    0.23
   5  -8   3    4.68    0.24
  -5  -8  -3    4.38    0.24
  -5   8  -3    4.83    0.24
  -5   8  -3    4.24    0.24
   5   8   3    4.43    0.23
  -5   8  -3    4.25    0.21
   5   8   3    4.06    0.22
  -6  -8  -3    0.89    0.09
   6  -8   3    0.94    0.10
  -6  -8  -3    0.79    0.10
   6  -8   3    0.91    0.09
   6   8   3    0.80    0.08
  -6   8  -3    0.94    0.10
  -6   8  -3    0.81    0.06
  -7  -8  -3    0.05    0.08
   7  -8   3    0.06    0.06
   7  -8   3   -0.01    0.07
  -7  -8  -3   -0.01    0.07
   7   8   3    0.03    0.05
  -7   8  -3    0.08    0.07
  -7   8  -3    0.04    0.03
   8  -8   3    0.09    0.10
   8  -8   3   -0.02    0.07
  -8  -8  -3   -0.03    0.10
  -8   8  -3    0.03    0.04
  -8   8  -3   -0.08    0.11
   8   8   3    0.00    0.06
  -8  -9   3    3.94    0.25
   8  -9  -3    4.07    0.22
   8  -9  -3    3.91    0.25
  -8   9   3    3.92    0.26
   8   9  -3    3.84    0.24
   8   9  -3    3.92    0.23
  -7  -9   3    6.25    0.33
  -7  -9   3    6.17    0.34
   7  -9  -3    6.31    0.33
   7  -9  -3    6.11    0.31
   7   9  -3    5.95    0.32
  -7   9   3    5.74    0.33
   7   9  -3    5.83    0.32
  -6  -9   3    1.37    0.12
  -6  -9   3    1.61    0.13
   6  -9  -3    1.41    0.12
   6  -9  -3    1.31    0.09
   6   9  -3    1.45    0.13
  -6   9   3    1.42    0.12
   6   9  -3    1.60    0.11
   5  -9  -3   13.70    0.65
   5  -9  -3   13.84    0.67
  -5  -9   3   13.51    0.66
  -5  -9   3   14.27    0.67
   5   9  -3   13.19    0.66
  -5   9   3   13.38    0.67
   5   9  -3   13.74    0.67
  -4  -9   3    4.17    0.22
   4  -9  -3    4.11    0.20
  -4  -9   3    4.06    0.21
   4  -9  -3    4.23    0.22
  -4   9   3    3.93    0.22
   4   9  -3    3.86    0.22
   4   9  -3    3.90    0.20
  -4   9   3    3.96    0.22
   3  -9  -3    0.98    0.08
   3  -9  -3    0.94    0.05
  -3  -9   3    0.84    0.08
  -3  -9   3    1.09    0.08
   3   9  -3    1.15    0.08
   3   9  -3    0.94    0.06
  -3   9   3    0.88    0.08
  -3   9   3    1.00    0.09
  -3   9   3    1.00    0.07
   2  -9  -3    1.54    0.10
  -2  -9   3    1.47    0.10
  -2  -9   3    1.46    0.09
   2   9  -3    1.53    0.08
  -2   9   3    1.44    0.10
   2   9  -3    1.45    0.10
  -2   9   3    1.37    0.09
  -2   9   3    1.33    0.10
  -1  -9   3    1.04    0.08
   1  -9  -3    0.90    0.07
  -1  -9   3    1.10    0.07
  -1   9   3    1.17    0.08
  -1   9   3    1.16    0.08
   1   9  -3    1.21    0.08
  -1   9   3    1.06    0.08
   0  -9  -3    0.08    0.04
   0  -9  -3    0.08    0.02
   0  -9  -3    0.09    0.02
   0  -9  -3    0.09    0.04
   0  -9   3    0.10    0.06
   0  -9   3    0.08    0.03
   0   9   3    0.08    0.04
   0   9  -3    0.09    0.04
   0   9   3    0.07    0.04
   0   9   3    0.09    0.03
   0   9  -3    0.11    0.04
  -1  -9  -3    0.09    0.02
  -1  -9  -3    0.04    0.04
   1  -9   3    0.03    0.02
  -1   9  -3    0.05    0.04
  -1   9  -3    0.06    0.04
   1   9   3    0.02    0.04
  -2  -9  -3    1.54    0.11
   2  -9   3    1.60    0.09
  -2  -9  -3    1.69    0.10
  -2   9  -3    1.47    0.10
   2   9   3    1.61    0.10
  -2   9  -3    1.59    0.11
   3  -9   3   12.38    0.58
  -3  -9  -3   12.34    0.59
  -3  -9  -3   11.95    0.60
   3   9   3   12.18    0.59
  -3   9  -3   12.19    0.60
  -3   9  -3   11.90    0.59
   4  -9   3    0.32    0.05
   4  -9   3    0.40    0.06
  -4  -9  -3    0.35    0.05
  -4  -9  -3    0.39    0.07
   4   9   3    0.35    0.06
  -4   9  -3    0.35    0.06
  -4   9  -3    0.36    0.06
   4   9   3    0.37    0.04
   5  -9   3    1.34    0.11
  -5  -9  -3    1.26    0.11
   5  -9   3    1.24    0.09
  -5  -9  -3    1.34    0.11
   5   9   3    1.35    0.09
  -5   9  -3    1.24    0.11
  -5   9  -3    1.27    0.11
  -6  -9  -3    0.74    0.10
   6  -9   3    0.69    0.08
   6  -9   3    0.75    0.10
  -6  -9  -3    0.63    0.08
  -6   9  -3    0.64    0.09
   6   9   3    0.75    0.08
   7  -9   3    0.62    0.08
  -7  -9  -3    0.58    0.09
  -7  -9  -3    0.58    0.11
   7  -9   3    0.67    0.10
  -7   9  -3    0.54    0.11
   7   9   3    0.56    0.07
  -8  -9  -3    0.12    0.11
   8  -9   3    0.21    0.08
   8  -9   3    0.16    0.10
   8   9   3    0.11    0.07
  -8   9  -3    0.05    0.09
   8 -10  -3    0.08    0.07
  -8 -10   3   -0.05    0.11
   8 -10  -3    0.01    0.12
  -8  10   3    0.06    0.11
   8  10  -3   -0.01    0.07
   8  10  -3    0.08    0.09
   7 -10  -3    3.77    0.23
  -7 -10   3    3.65    0.23
  -7 -10   3    4.25    0.24
   7 -10  -3    4.04    0.21
   7  10  -3    3.50    0.23
   7  10  -3    3.60    0.21
  -7  10   3    3.51    0.23
  -6 -10   3    3.79    0.23
   6 -10  -3    3.90    0.20
  -6 -10   3    3.82    0.22
   6 -10  -3    3.68    0.22
   6  10  -3    3.58    0.20
  -6  10   3    3.66    0.23
   6  10  -3    3.69    0.22
   5 -10  -3    2.77    0.15
  -5 -10   3    2.88    0.17
   5 -10  -3    3.05    0.17
  -5 -10   3    3.12    0.18
   5  10  -3    2.78    0.15
  -5  10   3    2.63    0.18
   5  10  -3    2.50    0.17
  -5  10   3    2.52    0.17
   4 -10  -3    0.03    0.02
   4 -10  -3    0.02    0.05
  -4 -10   3    0.02    0.06
  -4 -10   3    0.08    0.05
  -4  10   3    0.06    0.05
   4  10  -3    0.06    0.03
   4  10  -3    0.02    0.05
  -4  10   3    0.00    0.06
   3 -10  -3    6.06    0.29
   3 -10  -3    5.51    0.26
  -3 -10   3    5.60    0.28
  -3 -10   3    5.65    0.28
   3  10  -3    5.14    0.28
   3  10  -3    5.24    0.26
  -3  10   3    5.31    0.28
  -3  10   3    5.32    0.29
  -2 -10   3    5.85    0.29
  -2 -10   3    5.46    0.28
   2 -10  -3    5.19    0.26
   2 -10  -3    5.20    0.28
  -2  10   3    6.19    0.28
   2  10  -3    5.97    0.29
  -2  10   3    5.73    0.29
  -2  10   3    5.93    0.29
  -1 -10   3    0.41    0.06
  -1 -10   3    0.34    0.04
   1 -10  -3    0.37    0.03
   1 -10  -3    0.32    0.03
   1 -10  -3    0.38    0.06
  -1  10   3    0.31    0.05
  -1  10   3    0.38    0.06
  -1  10   3    0.38    0.06
   1  10  -3    0.35    0.06
   0 -10   3   12.85    0.62
   0 -10  -3   12.96    0.61
   0 -10  -3   13.89    0.63
   0  10  -3   12.57    0.63
   0  10   3   12.81    0.63
  -1 -10  -3    5.60    0.28
   1 -10   3    5.55    0.28
  -1 -10  -3    5.98    0.29
  -1  10  -3    5.42    0.29
   1  10   3    5.69    0.29
  -1  10  -3    5.95    0.29
  -2 -10  -3    2.30    0.14
   2 -10   3    2.20    0.12
  -2 -10  -3    2.34    0.12
  -2  10  -3    2.12    0.14
  -2  10  -3    2.26    0.14
   2  10   3    2.17    0.13
   3 -10   3    0.48    0.05
  -3 -10  -3    0.37    0.07
  -3 -10  -3    0.50    0.05
  -3  10  -3    0.54    0.07
  -3  10  -3    0.55    0.07
   3  10   3    0.51    0.06
   4 -10   3    0.47    0.06
  -4 -10  -3    0.54    0.06
  -4 -10  -3    0.65    0.08
   4 -10   3    0.42    0.07
  -4  10  -3    0.51    0.07
  -4  10  -3    0.62    0.08
   5 -10   3    0.08    0.05
   5 -10   3    0.09    0.06
  -5 -10  -3    0.11    0.07
  -5 -10  -3    0.08    0.06
  -5  10  -3    0.08    0.06
  -5  10  -3    0.10    0.07
   5  10   3    0.09    0.03
   6 -10   3    0.22    0.08
   6 -10   3    0.07    0.05
  -6 -10  -3    0.16    0.09
  -6 -10  -3    0.03    0.07
  -6  10  -3    0.09    0.08
   6  10   3    0.09    0.04
  -6  10  -3    0.07    0.09
  -7 -10  -3    0.16    0.10
   7 -10   3    0.12    0.10
   7 -10   3    0.22    0.07
  -7 -10  -3    0.19    0.09
   7  10   3    0.16    0.06
  -7  10  -3    0.16    0.09
   7 -11  -3    0.05    0.06
  -7 -11   3   -0.01    0.09
  -7 -11   3    0.05    0.10
   7 -11  -3    0.06    0.09
  -7  11   3    0.02    0.09
   7  11  -3    0.02    0.06
   7  11  -3   -0.03    0.09
  -6 -11   3    0.03    0.07
   6 -11  -3   -0.03    0.04
   6 -11  -3   -0.01    0.07
  -6 -11   3    0.00    0.08
  -6  11   3   -0.03    0.07
   6  11  -3    0.01    0.08
   6  11  -3    0.01    0.05
   5 -11  -3    0.16    0.07
   5 -11  -3    0.15    0.04
  -5 -11   3    0.11    0.06
  -5 -11   3    0.20    0.08
   5  11  -3    0.18    0.04
  -5  11   3    0.15    0.08
  -5  11   3    0.16    0.07
   5  11  -3    0.12    0.07
   4 -11  -3    0.24    0.07
   4 -11  -3    0.35    0.04
  -4 -11   3    0.26    0.08
  -4 -11   3    0.25    0.06
  -4  11   3    0.36    0.07
   4  11  -3    0.25    0.07
  -4  11   3    0.26    0.07
  -3 -11   3    0.40    0.06
   3 -11  -3    0.44    0.04
  -3 -11   3    0.40    0.07
   3 -11  -3    0.43    0.08
  -3  11   3    0.44    0.07
   3  11  -3    0.38    0.03
  -3  11   3    0.54    0.07
   3  11  -3    0.43    0.07
  -2 -11   3   -0.03    0.03
  -2 -11   3    0.00    0.06
   2 -11  -3    0.01    0.02
  -2  11   3    0.04    0.05
   2  11  -3   -0.01    0.05
  -2  11   3   -0.01    0.05
  -1 -11   3    0.72    0.06
   1 -11  -3    0.81    0.08
   1 -11  -3    0.76    0.05
  -1  11   3    0.87    0.09
   1  11  -3    0.79    0.08
   0 -11  -3    2.87    0.15
   0 -11  -3    3.10    0.17
   0 -11   3    2.80    0.15
   0  11   3    2.98    0.17
   0  11  -3    2.95    0.17
  -1 -11  -3    1.85    0.11
   1 -11   3    1.96    0.11
  -1 -11  -3    1.87    0.13
  -1  11  -3    2.06    0.13
   1  11   3    2.06    0.12
   2 -11   3    3.00    0.16
  -2 -11  -3    2.85    0.18
  -2 -11  -3    2.89    0.16
  -2  11  -3    3.35    0.18
  -2  11  -3    3.35    0.18
   2  11   3    2.98    0.17
  -3 -11  -3    2.82    0.15
   3 -11   3    2.55    0.15
  -3 -11  -3    2.46    0.17
  -3  11  -3    2.77    0.17
  -3  11  -3    3.01    0.17
  -4 -11  -3    0.43    0.08
   4 -11   3    0.38    0.07
   4 -11   3    0.48    0.06
  -4 -11  -3    0.48    0.06
  -4  11  -3    0.39    0.07
  -4  11  -3    0.31    0.07
   5 -11   3    1.33    0.10
  -5 -11  -3    1.19    0.11
   5 -11   3    1.35    0.13
  -5 -11  -3    1.42    0.14
  -5  11  -3    1.36    0.14
  -5  11  -3    1.23    0.13
   6 -11   3    0.73    0.12
  -6 -11  -3    0.67    0.09
   6 -11   3    0.86    0.09
  -6 -11  -3    0.79    0.13
  -6  11  -3    0.66    0.11
   6  11   3    0.68    0.07
  -6  11  -3    0.67    0.11
   7 -11   3    0.57    0.09
  -7 -11  -3    0.47    0.11
   7 -11   3    0.50    0.12
  -7 -11  -3    0.36    0.13
  -7  11  -3    0.42    0.11
   7  11   3    0.49    0.07
  -7 -12   3    0.16    0.12
   7 -12  -3    0.11    0.07
  -7 -12   3    0.15    0.11
   7 -12  -3    0.31    0.12
  -7  12   3    0.18    0.12
   7  12  -3    0.14    0.10
   7  12  -3    0.14    0.06
  -6 -12   3    0.05    0.08
   6 -12  -3    0.01    0.05
   6 -12  -3    0.05    0.09
  -6 -12   3    0.07    0.11
   6  12  -3    0.02    0.05
   6  12  -3   -0.03    0.08
  -6  12   3    0.02    0.09
  -5 -12   3    0.07    0.07
   5 -12  -3    0.08    0.09
  -5 -12   3    0.04    0.08
   5 -12  -3    0.07    0.04
  -5  12   3    0.07    0.08
   5  12  -3    0.08    0.07
  -5  12   3    0.06    0.08
   4 -12  -3    3.19    0.15
  -4 -12   3    2.91    0.19
   4 -12  -3    3.18    0.19
  -4 -12   3    2.99    0.18
   4  12  -3    2.89    0.18
  -4  12   3    3.08    0.19
  -4  12   3    2.56    0.18
  -3 -12   3    0.07    0.07
   3 -12  -3    0.10    0.07
   3 -12  -3    0.11    0.03
  -3 -12   3    0.08    0.05
  -3  12   3    0.09    0.07
  -3  12   3    0.07    0.06
   3  12  -3    0.09    0.06
   2 -12  -3    1.16    0.07
  -2 -12   3    1.38    0.09
  -2  12   3    1.03    0.11
   2  12  -3    1.11    0.11
  -1 -12   3    0.96    0.08
   1 -12  -3    0.99    0.06
   1  12  -3    0.93    0.09
  -1  12   3    0.98    0.09
   0 -12   3    0.09    0.04
   0 -12  -3    0.08    0.03
   0 -12  -3    0.06    0.06
   0  12  -3    0.10    0.06
   0  12   3    0.06    0.06
   1 -12   3    0.00    0.03
  -1 -12  -3   -0.03    0.06
  -1 -12  -3    0.00    0.03
  -1  12  -3    0.01    0.05
   1  12   3    0.00    0.05
   2 -12   3    0.10    0.04
  -2 -12  -3    0.08    0.04
  -2 -12  -3    0.01    0.06
   2  12   3    0.08    0.06
  -2  12  -3    0.15    0.06
  -3 -12  -3    0.02    0.04
  -3 -12  -3    0.00    0.07
   3 -12   3   -0.02    0.04
  -3  12  -3    0.06    0.07
  -3  12  -3    0.02    0.06
   4 -12   3    0.77    0.07
  -4 -12  -3    0.70    0.10
   4 -12   3    0.66    0.10
  -4 -12  -3    0.98    0.09
  -4  12  -3    0.68    0.10
  -4  12  -3    0.69    0.09
  -5 -12  -3    0.00    0.06
   5 -12   3    0.01    0.05
   5 -12   3    0.07    0.08
  -5 -12  -3    0.01    0.10
  -5  12  -3    0.00    0.09
  -5  12  -3    0.01    0.08
  -6 -12  -3    0.22    0.11
  -6 -12  -3    0.35    0.09
   6 -12   3    0.39    0.08
   6 -12   3    0.31    0.12
  -6  12  -3    0.43    0.11
  -6  12  -3    0.31    0.10
  -6 -13   3    0.03    0.13
   6 -13  -3   -0.05    0.10
   6 -13  -3   -0.02    0.05
  -6 -13   3    0.00    0.08
  -6  13   3    0.05    0.11
   6  13  -3    0.05    0.10
   5 -13  -3    1.39    0.14
   5 -13  -3    1.49    0.10
  -5 -13   3    1.22    0.15
  -5 -13   3    1.48    0.13
   5  13  -3    1.47    0.14
  -5  13   3    1.41    0.14
  -5  13   3    1.38    0.14
   4 -13  -3    0.08    0.03
  -4 -13   3    0.12    0.09
  -4 -13   3    0.07    0.06
   4 -13  -3    0.08    0.08
  -4  13   3    0.08    0.08
   4  13  -3    0.05    0.08
  -4  13   3    0.07    0.08
   3 -13  -3    0.24    0.07
   3 -13  -3    0.22    0.03
  -3 -13   3    0.09    0.05
  -3  13   3    0.27    0.07
   3  13  -3    0.20    0.07
   2 -13  -3    0.04    0.02
  -2 -13   3    0.00    0.04
   2  13  -3    0.02    0.07
  -2  13   3    0.00    0.07
   1 -13  -3    1.44    0.08
  -1 -13   3    1.36    0.10
  -1  13   3    1.40    0.11
   1  13  -3    1.32    0.11
   0 -13   3    0.65    0.06
   0 -13  -3    0.60    0.06
   0  13  -3    0.56    0.08
   0  13   3    0.61    0.08
  -1 -13  -3    0.01    0.03
   1 -13   3    0.00    0.04
  -1 -13  -3    0.03    0.08
   1  13   3   -0.03    0.06
  -1  13  -3    0.02    0.06
  -2 -13  -3    2.40    0.16
   2 -13   3    2.05    0.13
  -2 -13  -3    2.05    0.13
  -2  13  -3    2.07    0.15
  -3 -13  -3    1.91    0.13
  -3 -13  -3    2.05    0.16
   3 -13   3    1.83    0.12
  -3  13  -3    2.09    0.15
  -4 -13  -3    0.06    0.10
   4 -13   3    0.07    0.08
   4 -13   3    0.07    0.06
  -4 -13  -3    0.06    0.06
  -4  13  -3    0.05    0.08
  -5 -13  -3    0.69    0.13
   5 -13   3    0.78    0.09
   5 -13   3    0.63    0.12
  -5 -13  -3    0.75    0.10
  -5  13  -3    0.72    0.12
  -5  13  -3    0.73    0.12
  -5 -14   3    0.07    0.13
   5 -14  -3   -0.01    0.10
   5 -14  -3    0.09    0.05
  -5 -14   3    0.01    0.08
   5  14  -3    0.04    0.10
  -5  14   3    0.07    0.10
  -5  14   3    0.04    0.10
   4 -14  -3    0.32    0.05
  -4 -14   3    0.31    0.08
   4 -14  -3    0.41    0.11
   4  14  -3    0.40    0.09
  -4  14   3    0.35    0.10
  -3 -14   3    0.01    0.05
   3 -14  -3   -0.01    0.09
   3 -14  -3    0.01    0.03
   3  14  -3    0.04    0.08
  -3  14   3    0.03    0.08
   2 -14  -3    0.88    0.06
  -2 -14   3    0.79    0.08
  -2  14   3    1.01    0.11
   2  14  -3    1.08    0.11
  -1 -14   3    0.01    0.05
   1 -14  -3    0.01    0.03
  -1  14   3    0.04    0.07
   1  14  -3    0.06    0.07
   0 -14  -3    0.27    0.04
   0 -14   3    0.17    0.05
   0  14   3    0.24    0.07
   0  14  -3    0.23    0.07
   1 -14   3    0.61    0.07
  -1 -14  -3    0.52    0.06
  -1  14  -3    0.76    0.10
  -2 -14  -3    0.65    0.10
  -2 -14  -3    0.43    0.06
   2 -14   3    0.53    0.07
  -2  14  -3    0.54    0.09
  -3 -14  -3    0.00    0.10
   3 -14   3    0.02    0.05
  -3 -14  -3    0.02    0.06
  -3  14  -3   -0.06    0.08
  -4 -14  -3    0.86    0.09
  -4 -14  -3    1.16    0.14
   4 -14   3    1.00    0.09
   4 -14   3    0.99    0.13
  -4  14  -3    0.62    0.11
   4 -15  -3    0.51    0.06
   4 -15  -3    0.56    0.13
  -4  15   3    0.49    0.12
   4  15  -3    0.47    0.11
   3 -15  -3    0.53    0.12
   3 -15  -3    0.54    0.05
  -3 -15   3    0.40    0.08
  -3  15   3    0.40    0.11
   3  15  -3    0.46    0.10
  -2 -15   3    0.78    0.09
   2 -15  -3    0.92    0.12
   2 -15  -3    0.98    0.07
   2  15  -3    0.71    0.11
  -2  15   3    0.99    0.12
   1 -15  -3    0.01    0.04
  -1 -15   3   -0.01    0.05
   1  15  -3   -0.01    0.09
  -1  15   3   -0.02    0.09
   0 -15  -3    0.47    0.05
   0 -15   3    0.32    0.07
   0  15  -3    0.32    0.09
  -1 -15  -3    0.01    0.05
   1 -15   3   -0.02    0.05
  -1  15  -3   -0.02    0.08
  -2 -15  -3   -0.04    0.06
   2 -15   3    0.05    0.06
  -2  15  -3    0.04    0.10
   3 -15   3    0.01    0.06
  -3 -15  -3    0.04    0.13
  -3 -15  -3   -0.01    0.08
  -3  15  -3    0.02    0.09
   1 -16  -3    1.06    0.09
   1  16  -3    0.91    0.13
   0 -16  -3    3.72    0.20
   0  16  -3    3.60    0.24
  10   0  -4    1.62    0.16
 -10   0   4    1.99    0.15
 -10   0   4    1.62    0.16
  -9   0   4    0.10    0.08
   9   0  -4    0.20    0.08
  -9   0   4    0.21    0.06
  -8   0   4    0.43    0.07
  -8   0   4    0.51    0.08
   8   0  -4    0.37    0.07
   8   0  -4    0.55    0.08
  -8   0   4    0.54    0.08
  -7   0   4    0.05    0.04
   7   0  -4    0.02    0.05
   7   0  -4    0.03    0.05
  -7   0   4    0.04    0.05
  -7   0   4    0.07    0.05
  -6   0   4    0.57    0.06
   6   0  -4    0.63    0.07
  -6   0   4    0.49    0.06
   6   0  -4    0.68    0.06
  -6   0   4    0.55    0.06
   5   0  -4    2.02    0.11
  -5   0   4    1.84    0.11
  -5   0   4    2.09    0.11
   5   0  -4    1.74    0.11
   5   0  -4    2.10    0.11
  -5   0   4    1.70    0.11
  -4   0   4   28.59    1.33
   4   0  -4   28.01    1.34
   4   0  -4   29.46    1.33
   4   0  -4   27.35    1.33
  -4   0   4   28.08    1.33
  -4   0   4   28.18    1.34
  -4   0   4   28.20    1.33
   3   0  -4   21.07    1.00
   3   0  -4   21.40    1.00
  -3   0   4   20.93    1.00
   3   0  -4   21.87    1.00
  -3   0   4   21.76    1.00
  -3   0   4   20.43    0.99
  -3   0   4   20.27    1.00
   2   0  -4  950.89   44.63
   2   0  -4  935.62   44.62
  -2   0   4  965.30   44.64
  -2   0   4  938.00   44.62
  -2   0   4  946.82   44.64
   2   0  -4 1000.00   44.63
   2   0  -4  935.00   44.64
  -1   0   4    0.76    0.04
   1   0  -4    0.79    0.05
  -1   0   4    0.76    0.04
   1   0  -4    0.75    0.04
   1   0  -4    0.78    0.04
   1   0  -4    0.78    0.05
   0   0   4   34.06    1.60
   0   0   4   33.22    1.60
   0   0  -4   34.69    1.60
   0   0   4   34.68    1.60
   0   0  -4   34.47    1.60
   0   0  -4   34.09    1.60
   0   0  -4   33.69    1.60
  -1   0  -4    0.08    0.02
  -1   0  -4    0.06    0.02
  -1   0  -4    0.09    0.02
   1   0   4    0.06    0.01
  -2   0  -4    0.05    0.02
  -2   0  -4    0.07    0.02
   2   0   4    0.06    0.02
  -2   0  -4    0.06    0.02
  -2   0  -4    0.06    0.02
   2   0   4    0.07    0.02
   2   0   4    0.05    0.02
  -3   0  -4    0.01    0.02
   3   0   4    0.06    0.02
  -3   0  -4   -0.01    0.02
  -3   0  -4    0.01    0.02
   3   0   4    0.08    0.02
  -3   0  -4    0.01    0.02
  -4   0  -4    3.70    0.19
   4   0   4    3.90    0.19
  -4   0  -4    3.47    0.19
  -4   0  -4    3.80    0.19
   4   0   4    4.01    0.19
  -4   0  -4    3.62    0.19
   4   0   4    3.54    0.19
   5   0   4    4.29    0.22
   5   0   4    3.98    0.21
  -5   0  -4    3.99    0.21
   5   0   4    4.34    0.21
  -5   0  -4    3.92    0.21
  -5   0  -4    4.09    0.21
   6   0   4    0.03    0.04
  -6   0  -4    0.04    0.05
  -6   0  -4    0.00    0.04
  -6   0  -4    0.04    0.05
   6   0   4   -0.02    0.05
   7   0   4   13.52    0.66
  -7   0  -4   13.53    0.66
  -7   0  -4   13.56    0.66
   8   0   4    0.00    0.07
  -8   0  -4   -0.01    0.06
  -8   0  -4   -0.03    0.07
  -9   0  -4    2.13    0.16
 -10  -1   4    0.07    0.08
 -10  -1   4    0.04    0.10
  10  -1  -4    0.02    0.09
 -10   1   4    0.11    0.07
  10   1  -4    0.04    0.10
   9  -1  -4    0.33    0.09
  -9  -1   4    0.45    0.08
  -9  -1   4    0.35    0.08
  -9   1   4    0.52    0.09
  -9   1   4    0.47    0.09
  -9   1   4    0.43    0.07
   9   1  -4    0.32    0.08
   8  -1  -4    0.54    0.08
  -8  -1   4    0.37    0.07
   8  -1  -4    0.41    0.07
  -8  -1   4    0.31    0.07
  -8   1   4    0.36    0.07
  -8   1   4    0.36    0.06
  -8   1   4    0.30    0.07
   8   1  -4    0.45    0.08
   7  -1  -4    0.00    0.04
   7  -1  -4    0.06    0.06
  -7  -1   4    0.01    0.05
  -7  -1   4    0.02    0.05
  -7  -1   4    0.03    0.04
  -7   1   4    0.00    0.05
  -7   1   4    0.02    0.04
   7   1  -4    0.01    0.04
   7   1  -4    0.07    0.05
  -7   1   4    0.02    0.04
  -6  -1   4    0.79    0.07
   6  -1  -4    0.73    0.07
  -6  -1   4    0.71    0.06
  -6  -1   4    0.57    0.06
   6  -1  -4    0.71    0.06
  -6   1   4    0.65    0.07
   6   1  -4    0.81    0.06
   6   1  -4    0.65    0.07
  -6   1   4    0.68    0.06
   6   1  -4    0.63    0.07
  -6   1   4    0.70    0.07
   5  -1  -4    0.29    0.04
  -5  -1   4    0.41    0.04
  -5  -1   4    0.32    0.04
   5  -1  -4    0.31    0.05
  -5  -1   4    0.36    0.04
  -5  -1   4    0.33    0.04
   5   1  -4    0.33    0.05
  -5   1   4    0.34    0.05
   5   1  -4    0.31    0.04
  -5   1   4    0.42    0.04
   5   1  -4    0.35    0.05
  -5   1   4    0.30    0.04
  -4  -1   4    1.00    0.06
  -4  -1   4    1.09    0.06
   4  -1  -4    1.00    0.07
  -4  -1   4    1.09    0.07
   4  -1  -4    0.98    0.07
  -4  -1   4    0.88    0.06
   4  -1  -4    1.21    0.06
   4   1  -4    1.06    0.07
  -4   1   4    0.93    0.06
   4   1  -4    0.90    0.07
  -4   1   4    1.02    0.06
   4   1  -4    0.96    0.07
  -4   1   4    1.01    0.07
   3  -1  -4    4.23    0.21
  -3  -1   4    4.42    0.21
  -3  -1   4    4.24    0.21
   3  -1  -4    4.04    0.21
  -3  -1   4    4.46    0.21
  -3  -1   4    4.39    0.21
  -3   1   4    4.30    0.21
   3   1  -4    4.24    0.21
  -3   1   4    4.39    0.21
  -3   1   4    4.55    0.21
   3   1  -4    4.06    0.21
   3   1  -4    4.39    0.21
   2  -1  -4   94.17    4.58
  -2  -1   4   93.50    4.58
  -2  -1   4   99.91    4.58
  -2  -1   4   99.88    4.58
   2  -1  -4   99.79    4.59
  -2  -1   4  101.97    4.58
   2  -1  -4   99.40    4.58
   2   1  -4   98.11    4.58
   2   1  -4  101.77    4.58
  -2   1   4   97.49    4.59
  -2   1   4   93.66    4.58
   2   1  -4   98.73    4.58
  -2   1   4   95.10    4.58
   2   1  -4   96.06    4.58
  -1  -1   4   13.33    0.61
  -1   1   4   13.07    0.61
  -1   1   4   12.91    0.61
  -1   1   4   12.43    0.61
   0  -1   4   38.34    1.79
   0  -1  -4   37.28    1.79
   0  -1   4   38.83    1.80
   0  -1  -4   38.15    1.80
   0  -1   4   39.09    1.80
   0   1   4   36.90    1.79
   0   1  -4   39.22    1.80
   0   1  -4   38.34    1.80
   0   1   4   37.89    1.80
   0   1  -4   38.27    1.80
   0   1  -4   38.76    1.80
   1  -1   4   17.49    0.80
  -1  -1  -4   17.30    0.81
   1  -1   4   17.09    0.81
  -1  -1  -4   16.44    0.80
  -1  -1  -4   16.65    0.81
   1  -1   4   17.35    0.81
  -1   1  -4   17.81    0.81
  -1   1  -4   17.39    0.80
  -1   1  -4   17.87    0.81
  -1   1  -4   16.96    0.81
   1   1   4   16.67    0.80
   1   1   4   16.27    0.80
   1   1   4   16.71    0.81
   2  -1   4   18.63    0.87
   2  -1   4   18.40    0.87
  -2  -1  -4   18.89    0.87
  -2  -1  -4   18.10    0.87
   2  -1   4   17.84    0.87
  -2  -1  -4   18.04    0.87
  -2  -1  -4   18.34    0.87
  -2   1  -4   18.80    0.86
   2   1   4   18.08    0.87
  -2   1  -4   18.49    0.87
   2   1   4   18.60    0.86
  -2   1  -4   18.48    0.87
   2   1   4   18.35    0.87
  -2   1  -4   18.12    0.87
  -2   1  -4   17.98    0.87
  -3  -1  -4   14.21    0.66
  -3  -1  -4   13.48    0.66
   3  -1   4   13.80    0.66
   3  -1   4   13.51    0.65
  -3  -1  -4   13.59    0.65
  -3  -1  -4   13.89    0.66
   3  -1   4   14.05    0.66
   3   1   4   14.18    0.66
  -3   1  -4   13.18    0.65
  -3   1  -4   13.36    0.66
  -3   1  -4   13.87    0.65
  -3   1  -4   13.84    0.66
   3   1   4   14.07    0.66
   3   1   4   13.70    0.65
  -4  -1  -4    0.21    0.04
   4  -1   4    0.18    0.03
  -4  -1  -4    0.22    0.04
   4  -1   4    0.19    0.04
   4  -1   4    0.24    0.04
  -4  -1  -4    0.18    0.03
  -4  -1  -4    0.27    0.04
   4   1   4    0.26    0.04
   4   1   4    0.25    0.04
   4   1   4    0.24    0.04
  -4   1  -4    0.27    0.04
  -4   1  -4    0.23    0.03
  -4   1  -4    0.19    0.04
  -4   1  -4    0.19    0.03
   5  -1   4    0.07    0.04
   5  -1   4    0.01    0.03
  -5  -1  -4    0.04    0.04
  -5  -1  -4    0.05    0.04
  -5  -1  -4    0.03    0.03
   5  -1   4    0.00    0.04
  -5  -1  -4    0.01    0.04
   5   1   4    0.02    0.03
  -5   1  -4    0.03    0.03
  -5   1  -4    0.02    0.04
   5   1   4    0.05    0.04
  -5   1  -4   -0.01    0.03
   5   1   4    0.05    0.04
  -6  -1  -4    0.20    0.05
  -6  -1  -4    0.16    0.05
   6  -1   4    0.21    0.05
  -6  -1  -4    0.17    0.05
   6  -1   4    0.23    0.05
  -6   1  -4    0.21    0.05
   6   1   4    0.20    0.06
  -6   1  -4    0.20    0.07
   6   1   4    0.23    0.06
  -6   1  -4    0.17    0.05
  -7  -1  -4   47.99    2.22
   7  -1   4   45.87    2.22
  -7  -1  -4   46.92    2.22
  -7  -1  -4   47.58    2.22
  -7   1  -4   46.34    2.22
  -7   1  -4   46.76    2.23
   7   1   4   47.18    2.22
  -8  -1  -4    0.15    0.08
  -8  -1  -4    0.15    0.08
   8  -1   4    0.23    0.08
  -8   1  -4    0.15    0.06
   8   1   4    0.11    0.08
  -8   1  -4    0.18    0.08
   9  -1   4    0.56    0.11
  -9  -1  -4    0.37    0.16
  -9   1  -4    0.40    0.10
  -9   1  -4    0.23    0.08
  10  -2  -4    1.29    0.14
 -10  -2   4    1.43    0.14
 -10  -2   4    1.43    0.15
 -10   2   4    1.31    0.12
 -10   2   4    1.39    0.15
  10   2  -4    1.27    0.14
  -9  -2   4    0.93    0.10
   9  -2  -4    0.82    0.10
  -9  -2   4    0.65    0.10
   9  -2  -4    0.91    0.11
  -9   2   4    0.86    0.10
  -9   2   4    0.92    0.09
  -9   2   4    1.10    0.11
   9   2  -4    1.05    0.11
  -8  -2   4    0.33    0.07
   8  -2  -4    0.45    0.07
  -8  -2   4    0.24    0.07
   8  -2  -4    0.38    0.08
  -8   2   4    0.38    0.07
   8   2  -4    0.36    0.07
  -8   2   4    0.36    0.05
  -8   2   4    0.43    0.07
   7  -2  -4    0.40    0.06
  -7  -2   4    0.37    0.06
   7  -2  -4    0.27    0.05
  -7  -2   4    0.41    0.06
  -7   2   4    0.43    0.06
  -7   2   4    0.37    0.06
   7   2  -4    0.23    0.06
  -7   2   4    0.42    0.05
  -6  -2   4    0.03    0.05
  -6  -2   4    0.05    0.04
   6  -2  -4    0.06    0.04
  -6  -2   4    0.07    0.04
   6  -2  -4    0.03    0.03
  -6   2   4    0.03    0.03
  -6   2   4    0.05    0.04
   6   2  -4    0.02    0.04
   6   2  -4    0.03    0.04
   6   2  -4    0.04    0.04
  -6   2   4    0.10    0.04
  -5  -2   4    0.15    0.04
  -5  -2   4    0.15    0.04
  -5  -2   4    0.18    0.04
  -5  -2   4    0.19    0.03
   5  -2  -4    0.15    0.04
   5  -2  -4    0.17    0.03
  -5   2   4    0.19    0.03
   5   2  -4    0.19    0.04
   5   2  -4    0.18    0.04
  -5   2   4    0.15    0.04
  -5   2   4    0.15    0.03
   5   2  -4    0.14    0.04
  -4  -2   4    5.97    0.31
   4  -2  -4    6.40    0.30
  -4  -2   4    6.59    0.30
  -4  -2   4    6.33    0.30
   4  -2  -4    5.93    0.31
  -4  -2   4    6.04    0.30
   4   2  -4    5.98    0.31
  -4   2   4    6.15    0.30
  -4   2   4    6.77    0.30
   4   2  -4    6.34    0.31
   4   2  -4    6.23    0.30
  -4   2   4    5.86    0.31
  -4   2   4    6.10    0.30
   3  -2  -4    0.18    0.02
  -3  -2   4    0.16    0.03
  -3  -2   4    0.17    0.03
  -3  -2   4    0.26    0.03
   3  -2  -4    0.20    0.03
   3   2  -4    0.21    0.03
   3   2  -4    0.24    0.03
  -3   2   4    0.27    0.03
   3   2  -4    0.11    0.03
   3   2  -4    0.26    0.03
  -3   2   4    0.28    0.02
  -2  -2   4   19.74    0.95
  -2  -2   4   20.37    0.94
   2  -2  -4   19.37    0.94
  -2  -2   4   20.72    0.94
   2  -2  -4   19.88    0.94
   2  -2  -4   19.36    0.94
  -2   2   4   20.22    0.94
   2   2  -4   21.01    0.95
  -2   2   4   20.03    0.94
  -2   2   4   20.16    0.94
  -2   2   4   19.87    0.95
   2   2  -4   19.53    0.94
   2   2  -4   20.20    0.94
   2   2  -4   19.89    0.95
   1  -2  -4    9.21    0.46
   1  -2  -4    9.26    0.46
  -1  -2   4    9.49    0.46
  -1  -2   4   10.53    0.46
   1  -2  -4    9.45    0.46
   1  -2  -4    9.44    0.46
  -1  -2   4    9.73    0.46
  -1   2   4    9.86    0.46
  -1   2   4    9.76    0.46
   1   2  -4    9.85    0.46
  -1   2   4   10.03    0.46
  -1   2   4    9.82    0.46
   1   2  -4    9.45    0.46
   1   2  -4    9.85    0.46
   1   2  -4    9.79    0.46
   0  -2   4    0.64    0.04
   0  -2  -4    0.45    0.03
   0  -2   4    0.56    0.03
   0  -2   4    0.72    0.03
   0  -2  -4    0.46    0.03
   0   2  -4    0.38    0.03
   0   2  -4    0.40    0.03
   0   2  -4    0.41    0.03
   0   2   4    0.57    0.03
   0   2   4    0.54    0.03
   0   2   4    0.54    0.03
   1  -2   4    0.36    0.03
  -1  -2  -4    0.33    0.03
  -1  -2  -4    0.29    0.03
   1  -2   4    0.30    0.03
  -1  -2  -4    0.25    0.03
   1  -2   4    0.29    0.02
   1   2   4    0.33    0.02
  -1   2  -4    0.29    0.03
  -1   2  -4    0.29    0.03
   1   2   4    0.35    0.03
  -1   2  -4    0.33    0.03
  -1   2  -4    0.36    0.03
   1   2   4    0.30    0.03
   2  -2   4   24.94    1.19
   2  -2   4   25.25    1.19
  -2  -2  -4   25.48    1.20
  -2  -2  -4   24.88    1.19
  -2  -2  -4   24.67    1.20
  -2  -2  -4   25.62    1.19
   2  -2   4   26.74    1.20
  -2   2  -4   25.06    1.19
   2   2   4   25.17    1.19
  -2   2  -4   25.03    1.20
  -2   2  -4   25.66    1.19
  -2   2  -4   26.81    1.19
   2   2   4   24.67    1.19
  -2   2  -4   24.82    1.19
   3  -2   4    2.52    0.13
  -3  -2  -4    2.54    0.13
  -3  -2  -4    2.40    0.13
  -3  -2  -4    2.49    0.13
   3  -2   4    2.66    0.13
   3  -2   4    2.40    0.13
  -3  -2  -4    2.49    0.13
   3   2   4    2.50    0.13
   3   2   4    2.66    0.13
  -3   2  -4    2.26    0.13
  -3   2  -4    2.31    0.12
  -3   2  -4    2.35    0.13
  -3   2  -4    2.36    0.13
   3   2   4    2.49    0.13
  -3   2  -4    2.74    0.13
  -4  -2  -4    7.50    0.36
   4  -2   4    7.70    0.37
  -4  -2  -4    7.51    0.36
   4  -2   4    7.70    0.36
  -4  -2  -4    7.80    0.36
   4  -2   4    7.52    0.36
  -4  -2  -4    7.28    0.36
   4   2   4    7.38    0.36
  -4   2  -4    7.08    0.37
   4   2   4    7.72    0.36
   4   2   4    6.61    0.36
  -4   2  -4    7.22    0.36
  -4   2  -4    7.60    0.36
   5  -2   4    1.31    0.09
  -5  -2  -4    1.49    0.10
   5  -2   4    1.22    0.09
  -5  -2  -4    1.20    0.09
  -5  -2  -4    1.32    0.09
  -5  -2  -4    1.10    0.09
  -5   2  -4    1.05    0.08
  -5   2  -4    1.21    0.09
  -5   2  -4    1.24    0.08
   5   2   4    1.12    0.09
   5   2   4    1.36    0.09
  -6  -2  -4    2.67    0.16
   6  -2   4    2.75    0.16
  -6  -2  -4    2.61    0.16
   6  -2   4    2.45    0.16
  -6  -2  -4    2.66    0.16
   6   2   4    2.91    0.16
   6   2   4    3.20    0.17
  -6   2  -4    3.09    0.17
  -6   2  -4    3.00    0.16
  -7  -2  -4    0.93    0.09
   7  -2   4    0.85    0.09
  -7  -2  -4    0.89    0.09
   7  -2   4    1.10    0.14
  -7   2  -4    0.80    0.09
   7   2   4    0.93    0.09
  -7   2  -4    0.68    0.08
   7   2   4    0.79    0.09
  -8  -2  -4    0.00    0.08
   8  -2   4   -0.04    0.06
  -8   2  -4   -0.03    0.05
  -8   2  -4    0.01    0.07
   9  -2   4    0.53    0.11
  -9   2  -4    0.51    0.10
  -9   2  -4    0.45    0.08
 -10  -3   4    0.11    0.10
 -10  -3   4    0.17    0.10
  10  -3  -4    0.11    0.10
 -10   3   4    0.07    0.10
 -10   3   4    0.08    0.07
  10   3  -4    0.08    0.10
  -9  -3   4    0.10    0.07
  -9  -3   4    0.14    0.08
   9  -3  -4    0.10    0.07
   9  -3  -4    0.07    0.08
  -9   3   4    0.13    0.09
   9   3  -4    0.07    0.08
  -9   3   4    0.13    0.05
   8  -3  -4    0.71    0.08
  -8  -3   4    0.67    0.09
   8  -3  -4    0.62    0.08
  -8  -3   4    0.78    0.09
   8   3  -4    0.62    0.08
  -8   3   4    0.71    0.08
  -8   3   4    0.59    0.09
  -8   3   4    0.56    0.06
   7  -3  -4    4.46    0.25
  -7  -3   4    5.01    0.25
   7  -3  -4    4.89    0.25
  -7  -3   4    5.01    0.25
   7   3  -4    4.47    0.25
  -7   3   4    4.62    0.25
   7   3  -4    4.57    0.25
  -7   3   4    4.82    0.24
  -7   3   4    4.83    0.26
   6  -3  -4    0.04    0.03
  -6  -3   4    0.09    0.05
  -6  -3   4    0.10    0.04
   6  -3  -4    0.08    0.04
  -6   3   4    0.05    0.04
  -6   3   4    0.03    0.04
   6   3  -4    0.06    0.04
   6   3  -4    0.07    0.04
  -6   3   4    0.08    0.03
   5  -3  -4    1.56    0.11
  -5  -3   4    1.81    0.11
  -5  -3   4    1.95    0.11
   5  -3  -4    1.82    0.10
  -5  -3   4    1.93    0.10
  -5  -3   4    1.81    0.11
  -5   3   4    1.95    0.10
   5   3  -4    1.90    0.12
  -5   3   4    1.67    0.11
   5   3  -4    2.11    0.11
  -5   3   4    1.94    0.11
   5   3  -4    1.81    0.11
  -4  -3   4    0.08    0.03
  -4  -3   4    0.11    0.03
   4  -3  -4    0.10    0.03
   4  -3  -4    0.17    0.02
  -4  -3   4    0.14    0.04
   4   3  -4    0.15    0.03
   4   3  -4    0.09    0.03
  -4   3   4    0.10    0.03
   4   3  -4    0.13    0.03
   3  -3  -4    0.27    0.03
   3  -3  -4    0.20    0.02
  -3  -3   4    0.28    0.03
  -3  -3   4    0.18    0.03
   3  -3  -4    0.23    0.03
  -3  -3   4    0.22    0.03
   3   3  -4    0.22    0.03
  -3   3   4    0.24    0.02
  -3   3   4    0.19    0.03
  -3   3   4    0.23    0.02
   3   3  -4    0.24    0.02
   3   3  -4    0.19    0.03
  -3   3   4    0.29    0.03
   3   3  -4    0.24    0.03
  -2  -3   4   17.40    0.81
   2  -3  -4   17.35    0.81
   2  -3  -4   16.82    0.81
  -2  -3   4   18.22    0.81
  -2  -3   4   16.84    0.81
   2  -3  -4   17.29    0.81
   2   3  -4   17.41    0.81
  -2   3   4   16.88    0.82
   2   3  -4   16.84    0.81
   2   3  -4   17.14    0.81
  -2   3   4   17.02    0.81
   2   3  -4   17.14    0.81
   1  -3  -4    1.80    0.10
   1  -3  -4    1.80    0.09
  -1  -3   4    1.90    0.10
   1  -3  -4    1.82    0.09
  -1  -3   4    1.83    0.10
   1  -3  -4    1.73    0.09
  -1   3   4    1.92    0.10
  -1   3   4    1.79    0.10
  -1   3   4    1.93    0.09
   1   3  -4    1.82    0.10
   1   3  -4    2.00    0.09
   1   3  -4    1.96    0.10
   1   3  -4    1.86    0.10
   0  -3   4   44.38    2.01
   0  -3  -4   41.84    2.02
   0  -3   4   43.15    2.02
   0  -3  -4   42.58    2.01
   0  -3  -4   41.09    2.01
   0  -3   4   44.34    2.02
   0   3  -4   43.46    2.02
   0   3   4   41.40    2.02
   0   3   4   43.59    2.01
   0   3  -4   43.23    2.02
   0   3  -4   43.32    2.02
   1  -3   4    7.74    0.36
   1  -3   4    7.71    0.36
  -1  -3  -4    7.41    0.36
  -1  -3  -4    7.27    0.36
  -1  -3  -4    7.30    0.36
  -1   3  -4    7.83    0.36
   1   3   4    7.80    0.36
  -1   3  -4    7.77    0.36
   1   3   4    7.33    0.36
   1   3   4    7.67    0.36
   1   3   4    7.46    0.36
  -1   3  -4    7.51    0.36
  -2  -3  -4    7.08    0.36
  -2  -3  -4    7.43    0.36
   2  -3   4    7.40    0.36
   2  -3   4    7.80    0.36
  -2  -3  -4    7.45    0.36
   2   3   4    7.38    0.36
  -2   3  -4    7.44    0.36
  -2   3  -4    7.42    0.36
  -2   3  -4    7.83    0.36
   2   3   4    7.51    0.36
  -3  -3  -4    6.26    0.31
   3  -3   4    6.65    0.32
  -3  -3  -4    6.55    0.31
   3  -3   4    6.32    0.31
   3  -3   4    6.36    0.31
  -3  -3  -4    6.57    0.31
  -3  -3  -4    6.68    0.32
  -3   3  -4    6.03    0.31
   3   3   4    6.68    0.31
  -3   3  -4    6.54    0.31
  -3   3  -4    6.34    0.32
   3   3   4    6.20    0.31
  -3   3  -4    6.45    0.31
  -4  -3  -4    3.13    0.17
   4  -3   4    3.25    0.17
  -4  -3  -4    3.14    0.17
  -4  -3  -4    3.13    0.17
   4  -3   4    3.47    0.17
  -4  -3  -4    3.33    0.17
  -4   3  -4    2.84    0.17
   4   3   4    3.24    0.16
   4   3   4    3.15    0.17
  -4   3  -4    3.20    0.16
  -4   3  -4    2.95    0.16
  -5  -3  -4    0.49    0.05
   5  -3   4    0.49    0.05
  -5  -3  -4    0.51    0.06
   5  -3   4    0.62    0.06
  -5  -3  -4    0.43    0.06
  -5   3  -4    0.55    0.06
   5   3   4    0.48    0.05
  -5   3  -4    0.37    0.06
   5   3   4    0.40    0.05
   6  -3   4   -0.01    0.04
  -6  -3  -4    0.02    0.05
  -6  -3  -4    0.04    0.06
  -6  -3  -4    0.01    0.05
   6  -3   4    0.00    0.05
   6   3   4    0.02    0.04
  -6   3  -4    0.04    0.04
   6   3   4    0.01    0.04
  -6   3  -4   -0.03    0.05
   7  -3   4    0.02    0.05
  -7  -3  -4    0.11    0.07
   7  -3   4    0.01    0.06
   7   3   4    0.06    0.06
  -7   3  -4    0.00    0.06
  -7   3  -4    0.02    0.05
   7   3   4   -0.01    0.05
  -8  -3  -4   -0.03    0.08
   8  -3   4    0.05    0.07
  -8   3  -4    0.02    0.07
  -8   3  -4    0.01    0.05
   8   3   4    0.02    0.07
   9  -3   4    0.01    0.09
  -9   3  -4    0.01    0.10
  -9   3  -4    0.01    0.07
 -10  -4   4    0.17    0.11
  10  -4  -4    0.18    0.10
  10  -4  -4    0.19    0.09
 -10   4   4    0.13    0.06
  10   4  -4    0.22    0.11
 -10   4   4    0.15    0.10
  -9  -4   4    0.08    0.09
   9  -4  -4    0.01    0.08
   9  -4  -4    0.01    0.06
  -9   4   4    0.05    0.05
  -9   4   4    0.02    0.09
   9   4  -4    0.07    0.08
   8  -4  -4    0.20    0.06
  -8  -4   4    0.33    0.07
   8  -4  -4    0.34    0.07
  -8   4   4    0.27    0.08
   8   4  -4    0.31    0.08
   8   4  -4    0.25    0.07
  -8   4   4    0.32    0.05
   7  -4  -4    3.51    0.19
   7  -4  -4    3.53    0.20
  -7  -4   4    3.67    0.21
  -7  -4   4    3.90    0.21
   7   4  -4    3.40    0.20
  -7   4   4    3.52    0.21
  -7   4   4    3.46    0.18
  -7   4   4    3.93    0.20
   7   4  -4    3.70    0.20
  -6  -4   4    0.24    0.05
  -6  -4   4    0.33    0.06
   6  -4  -4    0.22    0.05
   6  -4  -4    0.27    0.04
  -6   4   4    0.21    0.05
   6   4  -4    0.27    0.05
   6   4  -4    0.18    0.04
  -6   4   4    0.25    0.03
  -6   4   4    0.34    0.06
   5  -4  -4    3.33    0.18
  -5  -4   4    3.66    0.19
  -5  -4   4    3.49    0.18
   5  -4  -4    3.16    0.18
  -5  -4   4    3.29    0.19
  -5   4   4    3.53    0.18
   5   4  -4    3.46    0.19
  -5   4   4    3.38    0.19
   5   4  -4    3.33    0.18
  -5   4   4    3.59    0.17
  -5   4   4    3.75    0.17
   4  -4  -4    0.04    0.02
  -4  -4   4    0.02    0.03
  -4  -4   4    0.04    0.03
  -4  -4   4    0.03    0.03
  -4  -4   4    0.03    0.02
   4  -4  -4    0.04    0.03
   4   4  -4    0.02    0.03
  -4   4   4    0.04    0.01
  -4   4   4    0.05    0.03
  -4   4   4    0.03    0.01
   4   4  -4    0.01    0.02
   4   4  -4    0.03    0.02
  -4   4   4    0.05    0.03
   4   4  -4    0.06    0.03
   3  -4  -4    1.10    0.07
  -3  -4   4    1.27    0.08
  -3  -4   4    1.05    0.07
   3  -4  -4    1.16    0.07
  -3  -4   4    1.32    0.07
   3  -4  -4    1.15    0.07
   3   4  -4    1.11    0.07
   3   4  -4    1.47    0.07
  -3   4   4    1.25    0.08
   3   4  -4    1.35    0.07
  -3   4   4    1.33    0.07
   3   4  -4    1.30    0.08
   2  -4  -4   14.94    0.74
  -2  -4   4   15.41    0.74
   2  -4  -4   15.71    0.74
  -2  -4   4   15.70    0.74
   2  -4  -4   15.73    0.74
  -2  -4   4   16.09    0.74
   2   4  -4   15.88    0.74
   2   4  -4   15.65    0.75
  -2   4   4   15.70    0.74
   2   4  -4   15.73    0.74
   2   4  -4   15.97    0.74
  -2   4   4   15.76    0.74
  -2   4   4   15.62    0.75
  -1  -4   4    0.37    0.03
  -1  -4   4    0.38    0.03
   1  -4  -4    0.33    0.04
  -1  -4   4    0.35    0.04
   1  -4  -4    0.35    0.03
   1   4  -4    0.35    0.03
   1   4  -4    0.32    0.03
   1   4  -4    0.31    0.03
  -1   4   4    0.38    0.03
  -1   4   4    0.37    0.03
  -1   4   4    0.37    0.04
   0  -4   4    0.90    0.05
   0  -4   4    0.95    0.05
   0  -4  -4    0.91    0.05
   0  -4  -4    0.94    0.05
   0  -4  -4    0.90    0.06
   0   4   4    0.90    0.06
   0   4   4    1.03    0.05
   0   4  -4    0.94    0.06
   0   4  -4    0.95    0.06
   0   4  -4    0.91    0.05
  -1  -4  -4    0.04    0.01
   1  -4   4    0.04    0.02
  -1  -4  -4    0.05    0.02
  -1  -4  -4    0.05    0.02
  -1  -4  -4    0.05    0.02
   1   4   4    0.03    0.02
   1   4   4    0.06    0.02
  -1   4  -4    0.04    0.02
   1   4   4    0.07    0.01
  -1   4  -4    0.05    0.02
   1   4   4    0.08    0.01
  -1   4  -4    0.06    0.02
   2  -4   4   15.54    0.73
  -2  -4  -4   15.18    0.73
   2  -4   4   15.76    0.73
  -2  -4  -4   14.94    0.74
  -2  -4  -4   15.42    0.73
   2   4   4   15.75    0.73
  -2   4  -4   14.90    0.73
  -2   4  -4   15.57    0.74
   2   4   4   16.22    0.73
   2   4   4   15.24    0.73
  -2   4  -4   15.30    0.73
  -3  -4  -4    3.01    0.16
   3  -4   4    3.07    0.16
  -3  -4  -4    2.93    0.16
   3  -4   4    2.88    0.16
   3  -4   4    3.32    0.16
  -3  -4  -4    3.10    0.16
  -3  -4  -4    3.14    0.16
  -3   4  -4    3.04    0.16
  -3   4  -4    3.11    0.15
   3   4   4    3.06    0.15
   3   4   4    2.80    0.15
  -3   4  -4    2.94    0.16
  -4  -4  -4    0.03    0.03
  -4  -4  -4    0.07    0.03
   4  -4   4    0.09    0.04
  -4  -4  -4    0.08    0.04
   4  -4   4    0.09    0.03
  -4   4  -4    0.06    0.04
   4   4   4    0.11    0.03
  -4   4  -4    0.05    0.04
  -4   4  -4    0.07    0.03
   4   4   4    0.12    0.03
   5  -4   4    5.78    0.29
  -5  -4  -4    5.45    0.28
  -5  -4  -4    5.58    0.28
   5  -4   4    5.32    0.28
  -5  -4  -4    5.89    0.29
   5   4   4    5.49    0.28
   5   4   4    5.51    0.28
  -5   4  -4    5.48    0.29
  -5   4  -4    5.69    0.28
  -6  -4  -4    0.44    0.07
  -6  -4  -4    0.35    0.07
   6  -4   4    0.38    0.06
   6  -4   4    0.50    0.07
  -6   4  -4    0.35    0.05
   6   4   4    0.39    0.06
   6   4   4    0.34    0.05
  -6   4  -4    0.36    0.07
  -7  -4  -4    0.45    0.08
   7  -4   4    0.37    0.08
   7  -4   4    0.40    0.07
  -7   4  -4    0.29    0.07
  -7   4  -4    0.33    0.06
   7   4   4    0.55    0.07
  -8  -4  -4    1.14    0.12
   8  -4   4    1.11    0.16
   8  -4   4    1.12    0.12
   8   4   4    1.07    0.11
  -8   4  -4    0.93    0.11
  -8   4  -4    0.97    0.10
  -9  -4  -4    0.16    0.11
   9  -4   4    0.09    0.09
  -9   4  -4    0.17    0.11
  -9   4  -4    0.14    0.07
   9   4   4    0.14    0.09
 -10  -5   4    0.26    0.12
  10  -5  -4    0.29    0.10
  10  -5  -4    0.33    0.12
 -10   5   4    0.30    0.06
 -10   5   4    0.22    0.12
  10   5  -4    0.29    0.12
   9  -5  -4    0.93    0.13
   9  -5  -4    0.90    0.10
  -9  -5   4    1.13    0.13
  -9   5   4    1.14    0.12
  -9   5   4    0.88    0.08
   9   5  -4    0.84    0.11
   8  -5  -4    0.83    0.08
  -8  -5   4    0.66    0.10
   8  -5  -4    0.83    0.10
   8   5  -4    0.63    0.09
   8   5  -4    0.57    0.08
  -8   5   4    0.59    0.09
  -8   5   4    0.73    0.06
   7  -5  -4    0.10    0.06
   7  -5  -4    0.15    0.04
  -7  -5   4    0.14    0.06
   7   5  -4    0.09    0.06
   7   5  -4    0.04    0.05
  -7   5   4    0.11    0.03
  -7   5   4    0.11    0.06
  -6  -5   4    2.72    0.15
   6  -5  -4    2.19    0.13
   6  -5  -4    2.45    0.15
  -6  -5   4    2.26    0.14
  -6   5   4    2.47    0.14
   6   5  -4    2.31    0.15
  -6   5   4    2.38    0.15
   6   5  -4    2.48    0.14
  -6   5   4    2.33    0.12
  -5  -5   4    0.85    0.07
  -5  -5   4    0.81    0.07
   5  -5  -4    0.82    0.08
   5  -5  -4    0.87    0.06
  -5   5   4    0.67    0.06
   5   5  -4    0.79    0.07
   5   5  -4    0.67    0.07
  -5   5   4    0.82    0.07
   4  -5  -4    0.05    0.03
  -4  -5   4    0.09    0.03
   4  -5  -4    0.07    0.02
  -4  -5   4    0.10    0.04
  -4  -5   4    0.04    0.04
   4   5  -4    0.08    0.03
  -4   5   4    0.09    0.03
  -4   5   4    0.08    0.04
   4   5  -4    0.07    0.04
  -3  -5   4    0.27    0.04
   3  -5  -4    0.18    0.03
  -3  -5   4    0.18    0.04
   3  -5  -4    0.18    0.02
   3  -5  -4    0.20    0.02
  -3  -5   4    0.26    0.03
   3   5  -4    0.14    0.03
  -3   5   4    0.18    0.03
  -3   5   4    0.20    0.04
   3   5  -4    0.22    0.02
   3   5  -4    0.25    0.04
   3   5  -4    0.16    0.03
  -2  -5   4    0.72    0.05
  -2  -5   4    0.88    0.05
   2  -5  -4    0.68    0.04
   2  -5  -4    0.66    0.05
  -2  -5   4    0.86    0.06
  -2   5   4    0.80    0.05
   2   5  -4    0.79    0.04
  -2   5   4    0.71    0.05
   2   5  -4    0.66    0.05
   2   5  -4    0.74    0.05
  -2   5   4    0.86    0.05
  -1  -5   4    9.04    0.42
   1  -5  -4    9.00    0.42
  -1  -5   4    8.65    0.42
   1   5  -4    8.46    0.42
  -1   5   4    8.92    0.42
  -1   5   4    8.97    0.42
  -1   5   4    8.49    0.42
   1   5  -4    9.08    0.42
   1   5  -4    8.52    0.42
   0  -5  -4    0.15    0.03
   0  -5  -4    0.12    0.01
   0  -5   4    0.14    0.02
   0  -5   4    0.16    0.02
   0  -5  -4    0.12    0.01
   0   5   4    0.13    0.02
   0   5  -4    0.14    0.03
   0   5   4    0.21    0.03
   0   5   4    0.13    0.03
   0   5  -4    0.09    0.02
   0   5  -4    0.12    0.02
   0   5  -4    0.19    0.02
  -1  -5  -4    2.25    0.11
   1  -5   4    2.38    0.11
  -1  -5  -4    1.99    0.12
  -1  -5  -4    2.23    0.12
  -1  -5  -4    2.22    0.11
   1  -5   4    2.32    0.12
   1   5   4    2.37    0.12
  -1   5  -4    2.60    0.12
  -1   5  -4    2.30    0.12
   1   5   4    2.23    0.12
  -1   5  -4    2.04    0.12
  -1   5  -4    2.18    0.11
  -2  -5  -4    5.93    0.30
  -2  -5  -4    5.86    0.29
   2  -5   4    5.95    0.29
  -2  -5  -4    5.90    0.29
  -2   5  -4    6.05    0.29
  -2   5  -4    6.05    0.30
   2   5   4    6.07    0.29
  -2   5  -4    6.61    0.29
   2   5   4    6.19    0.29
   2   5   4    5.88    0.29
  -2   5  -4    5.76    0.30
  -3  -5  -4    0.28    0.04
   3  -5   4    0.26    0.04
  -3  -5  -4    0.28    0.04
   3  -5   4    0.20    0.03
  -3  -5  -4    0.23    0.04
   3   5   4    0.29    0.03
  -3   5  -4    0.16    0.04
  -3   5  -4    0.26    0.04
  -3   5  -4    0.18    0.03
   3   5   4    0.21    0.03
   4  -5   4    4.51    0.22
  -4  -5  -4    4.52    0.23
  -4  -5  -4    4.10    0.22
   4  -5   4    4.34    0.22
  -4  -5  -4    4.24    0.22
   4   5   4    4.18    0.22
  -4   5  -4    4.37    0.22
   4   5   4    4.12    0.22
  -4   5  -4    4.34    0.21
  -4   5  -4    4.12    0.22
  -5  -5  -4    0.05    0.05
   5  -5   4    0.04    0.04
   5  -5   4    0.05    0.04
  -5  -5  -4    0.02    0.04
   5   5   4    0.01    0.04
  -5   5  -4   -0.02    0.04
  -5   5  -4    0.02    0.03
   5   5   4    0.02    0.04
  -6  -5  -4    3.70    0.21
   6  -5   4    3.77    0.20
   6  -5   4    3.78    0.21
  -6  -5  -4    3.81    0.21
  -6   5  -4    3.65    0.21
  -6   5  -4    3.73    0.19
   6   5   4    3.63    0.20
   7  -5   4    3.81    0.23
  -7  -5  -4    3.64    0.22
   7  -5   4    3.97    0.22
  -7   5  -4    3.99    0.23
  -7   5  -4    3.82    0.20
   7   5   4    3.67    0.22
  -8  -5  -4    0.00    0.09
   8  -5   4    0.04    0.07
   8  -5   4    0.01    0.07
   8   5   4    0.04    0.07
  -8   5  -4    0.00    0.05
  -8   5  -4    0.00    0.09
   9  -5   4    0.09    0.10
  -9  -5  -4    0.12    0.12
   9   5   4    0.10    0.09
  -9   5  -4    0.11    0.10
  -9   5  -4    0.04    0.07
   9  -6  -4    0.72    0.09
  -9  -6   4    0.70    0.11
   9  -6  -4    0.57    0.12
   9   6  -4    0.64    0.10
   9   6  -4    0.73    0.11
  -9   6   4    0.74    0.06
  -9   6   4    0.72    0.11
   8  -6  -4   -0.02    0.07
  -8  -6   4    0.00    0.07
   8  -6  -4   -0.01    0.05
  -8   6   4    0.00    0.08
   8   6  -4   -0.01    0.06
   8   6  -4    0.01    0.07
   7  -6  -4    2.73    0.15
  -7  -6   4    2.72    0.18
   7  -6  -4    2.55    0.17
   7   6  -4    3.01    0.17
  -7   6   4    2.63    0.17
   7   6  -4    2.58    0.17
   6  -6  -4    0.30    0.04
  -6  -6   4    0.36    0.07
  -6  -6   4    0.23    0.06
   6  -6  -4    0.33    0.06
  -6   6   4    0.35    0.05
   6   6  -4    0.48    0.07
   6   6  -4    0.41    0.06
  -6   6   4    0.36    0.06
  -5  -6   4    0.60    0.07
  -5  -6   4    0.55    0.06
   5  -6  -4    0.60    0.07
   5  -6  -4    0.58    0.05
  -5   6   4    0.61    0.06
   5   6  -4    0.43    0.06
   5   6  -4    0.64    0.06
  -5   6   4    0.60    0.07
   4  -6  -4    0.91    0.06
  -4  -6   4    1.09    0.08
   4  -6  -4    0.93    0.07
  -4  -6   4    0.93    0.08
   4   6  -4    1.09    0.08
  -4   6   4    1.16    0.08
   4   6  -4    0.90    0.07
  -4   6   4    1.13    0.07
  -3  -6   4   24.58    1.17
   3  -6  -4   24.79    1.16
   3  -6  -4   24.27    1.16
  -3  -6   4   24.77    1.17
   3  -6  -4   23.88    1.17
  -3   6   4   24.17    1.17
  -3   6   4   25.68    1.17
   3   6  -4   24.79    1.17
  -3   6   4   25.17    1.17
   3   6  -4   24.74    1.17
  -2  -6   4    1.36    0.08
   2  -6  -4    1.26    0.08
  -2  -6   4    1.28    0.08
  -2  -6   4    1.34    0.08
  -2   6   4    1.41    0.08
   2   6  -4    1.12    0.07
  -2   6   4    1.39    0.08
   2   6  -4    1.35    0.07
   2   6  -4    1.25    0.08
  -2   6   4    1.29    0.08
  -1  -6   4    0.04    0.03
  -1  -6   4    0.05    0.02
   1  -6  -4    0.06    0.03
   1   6  -4    0.05    0.02
   1   6  -4    0.08    0.03
  -1   6   4    0.12    0.03
  -1   6   4    0.05    0.02
  -1   6   4    0.08    0.02
   1   6  -4    0.06    0.02
   1   6  -4    0.08    0.02
   0  -6  -4    1.56    0.08
   0  -6   4    1.70    0.09
   0  -6   4    1.59    0.08
   0  -6  -4    1.43    0.09
   0  -6  -4    1.51    0.09
   0  -6  -4    1.41    0.08
   0   6  -4    1.53    0.08
   0   6   4    1.60    0.09
   0   6  -4    1.68    0.09
   0   6  -4    1.73    0.08
   0   6   4    1.71    0.09
   0   6  -4    1.51    0.09
   0   6   4    1.54    0.09
  -1  -6  -4    1.29    0.08
  -1  -6  -4    1.28    0.08
  -1  -6  -4    1.33    0.08
   1  -6   4    1.45    0.08
  -1  -6  -4    1.35    0.08
   1  -6   4    1.43    0.07
  -1   6  -4    1.57    0.08
  -1   6  -4    1.53    0.09
   1   6   4    1.43    0.09
  -1   6  -4    1.31    0.08
   1   6   4    1.36    0.08
  -1   6  -4    1.51    0.08
  -2  -6  -4    4.29    0.24
  -2  -6  -4    4.57    0.23
  -2  -6  -4    4.90    0.24
   2  -6   4    4.93    0.24
  -2   6  -4    4.82    0.24
   2   6   4    4.70    0.23
   2   6   4    4.83    0.23
   2   6   4    4.77    0.24
  -2   6  -4    4.53    0.24
  -2   6  -4    5.29    0.23
  -2   6  -4    4.81    0.23
   3  -6   4    3.48    0.17
  -3  -6  -4    3.10    0.18
  -3  -6  -4    3.44    0.17
  -3  -6  -4    3.15    0.17
   3   6   4    3.39    0.17
  -3   6  -4    3.42    0.17
  -3   6  -4    3.44    0.18
  -3   6  -4    3.13    0.17
   3   6   4    3.16    0.17
  -4  -6  -4    0.99    0.08
  -4  -6  -4    1.10    0.08
   4  -6   4    1.04    0.09
   4   6   4    1.08    0.08
  -4   6  -4    0.94    0.07
  -4   6  -4    1.09    0.08
   4   6   4    1.08    0.07
  -4   6  -4    1.06    0.08
   5  -6   4    0.00    0.04
  -5  -6  -4    0.00    0.04
   5  -6   4    0.07    0.05
  -5  -6  -4    0.01    0.06
  -5   6  -4    0.00    0.05
  -5   6  -4    0.00    0.03
   5   6   4    0.06    0.04
  -5   6  -4    0.02    0.05
   5   6   4    0.01    0.04
  -6  -6  -4    0.58    0.08
   6  -6   4    0.69    0.07
   6  -6   4    0.53    0.08
  -6  -6  -4    0.82    0.08
   6   6   4    0.51    0.06
  -6   6  -4    0.65    0.09
  -6   6  -4    0.55    0.05
   7  -6   4    0.16    0.06
   7  -6   4    0.09    0.08
  -7  -6  -4    0.09    0.07
  -7   6  -4    0.07    0.04
  -7   6  -4    0.05    0.07
   7   6   4    0.06    0.06
   8  -6   4    0.24    0.10
  -8  -6  -4    0.35    0.09
   8  -6   4    0.31    0.08
   8   6   4    0.28    0.08
  -8   6  -4    0.33    0.09
  -8   6  -4    0.24    0.06
  -9  -6  -4    0.14    0.12
   9  -6   4    0.16    0.12
   9   6   4    0.08    0.09
  -9   6  -4    0.04    0.12
  -9   6  -4    0.10    0.08
   9  -7  -4    0.05    0.10
  -9  -7   4    0.04    0.10
   9  -7  -4    0.02    0.07
  -9   7   4    0.02    0.10
   9   7  -4    0.06    0.09
   9   7  -4   -0.03    0.08
   8  -7  -4    0.04    0.07
  -8  -7   4    0.06    0.08
   8  -7  -4    0.05    0.05
   8   7  -4    0.03    0.07
   8   7  -4    0.06    0.07
  -8   7   4    0.01    0.08
   7  -7  -4    7.09    0.35
  -7  -7   4    6.53    0.35
   7  -7  -4    6.26    0.33
   7   7  -4    6.72    0.34
   7   7  -4    6.54    0.35
  -7   7   4    6.42    0.35
  -6  -7   4    0.12    0.05
  -6  -7   4    0.08    0.06
   6  -7  -4    0.11    0.06
   6  -7  -4    0.11    0.04
   6   7  -4    0.09    0.05
   6   7  -4    0.12    0.05
  -6   7   4    0.07    0.06
   5  -7  -4    1.02    0.07
  -5  -7   4    1.13    0.09
   5  -7  -4    1.07    0.09
  -5  -7   4    1.26    0.09
   5   7  -4    1.09    0.08
  -5   7   4    1.13    0.08
   5   7  -4    1.03    0.09
  -5   7   4    1.06    0.09
   4  -7  -4    0.09    0.05
   4  -7  -4    0.04    0.02
  -4  -7   4    0.02    0.03
  -4  -7   4    0.06    0.04
  -4   7   4    0.07    0.04
   4   7  -4    0.06    0.03
  -4   7   4    0.14    0.04
   4   7  -4    0.08    0.04
   3  -7  -4    2.29    0.12
  -3  -7   4    2.40    0.13
   3  -7  -4    2.24    0.11
  -3  -7   4    2.50    0.14
   3  -7  -4    2.41    0.13
  -3   7   4    2.65    0.13
  -3   7   4    2.71    0.13
   3   7  -4    2.22    0.13
  -3   7   4    2.29    0.13
   3   7  -4    2.17    0.13
   2  -7  -4    0.72    0.06
  -2  -7   4    0.65    0.06
  -2  -7   4    0.77    0.06
  -2   7   4    0.65    0.06
  -2   7   4    0.74    0.06
   2   7  -4    0.78    0.05
  -2   7   4    0.81    0.06
   2   7  -4    0.75    0.06
  -1  -7   4    0.08    0.02
   1  -7  -4    0.07    0.03
  -1  -7   4    0.07    0.03
  -1   7   4    0.14    0.03
  -1   7   4    0.07    0.03
   1   7  -4    0.05    0.02
  -1   7   4    0.18    0.03
   1   7  -4    0.11    0.02
   1   7  -4    0.06    0.03
   1   7  -4    0.08    0.02
   0  -7  -4    1.50    0.09
   0  -7  -4    1.44    0.08
   0  -7  -4    1.51    0.09
   0  -7   4    1.48    0.08
   0  -7  -4    1.47    0.08
   0  -7   4    1.44    0.09
   0   7  -4    1.45    0.09
   0   7  -4    1.69    0.09
   0   7  -4    1.60    0.08
   0   7   4    1.58    0.09
   0   7   4    1.70    0.09
   0   7   4    1.54    0.09
   0   7  -4    1.60    0.08
   1  -7   4    0.05    0.02
  -1  -7  -4    0.06    0.03
  -1  -7  -4    0.05    0.03
  -1  -7  -4    0.02    0.02
  -1  -7  -4    0.03    0.02
   1   7   4    0.05    0.03
  -1   7  -4    0.03    0.01
  -1   7  -4    0.03    0.03
   1   7   4    0.04    0.03
  -1   7  -4    0.04    0.03
  -1   7  -4    0.05    0.02
   2  -7   4    3.05    0.15
  -2  -7  -4    2.80    0.15
  -2  -7  -4    2.90    0.15
  -2  -7  -4    2.53    0.16
  -2   7  -4    3.08    0.15
  -2   7  -4    3.07    0.16
  -2   7  -4    3.11    0.16
   2   7   4    2.90    0.15
  -2   7  -4    3.01    0.15
  -3  -7  -4   15.02    0.73
  -3  -7  -4   15.18    0.72
   3  -7   4   15.47    0.72
  -3   7  -4   15.26    0.72
   3   7   4   14.59    0.71
  -3   7  -4   15.36    0.71
  -3   7  -4   14.44    0.72
   3   7   4   14.87    0.72
   4  -7   4    0.93    0.08
   4  -7   4    0.95    0.07
  -4  -7  -4    0.93    0.08
  -4  -7  -4    0.88    0.08
   4   7   4    1.00    0.07
  -4   7  -4    0.78    0.08
  -4   7  -4    0.85    0.06
  -4   7  -4    0.75    0.08
   4   7   4    0.87    0.06
  -5  -7  -4    0.21    0.06
   5  -7   4    0.17    0.06
   5  -7   4    0.19    0.04
  -5  -7  -4    0.34    0.06
  -5   7  -4    0.11    0.06
  -5   7  -4    0.20    0.06
   5   7   4    0.22    0.04
  -5   7  -4    0.14    0.03
  -6  -7  -4    0.83    0.10
  -6  -7  -4    1.00    0.10
   6  -7   4    0.98    0.10
   6  -7   4    0.85    0.08
  -6   7  -4    0.80    0.09
   6   7   4    0.87    0.08
  -6   7  -4    0.90    0.07
   7  -7   4    0.04    0.06
  -7  -7  -4   -0.02    0.07
  -7  -7  -4    0.05    0.07
   7  -7   4    0.00    0.08
  -7   7  -4    0.00    0.04
  -7   7  -4    0.00    0.07
   7   7   4   -0.03    0.05
   8  -7   4    0.26    0.08
   8  -7   4    0.38    0.11
  -8  -7  -4    0.18    0.11
  -8   7  -4    0.18    0.09
  -8   7  -4    0.28    0.06
   8   7   4    0.39    0.08
  -9  -8   4    0.49    0.13
   9  -8  -4    0.51    0.09
   9  -8  -4    0.48    0.11
  -9   8   4    0.78    0.13
   9   8  -4    0.73    0.11
   9   8  -4    0.57    0.11
   8  -8  -4    0.35    0.07
   8  -8  -4    0.35    0.10
  -8  -8   4    0.35    0.11
   8   8  -4    0.36    0.09
   8   8  -4    0.29    0.08
  -8   8   4    0.35    0.09
  -7  -8   4    0.18    0.08
   7  -8  -4    0.01    0.04
   7  -8  -4    0.14    0.07
   7   8  -4    0.04    0.06
  -7   8   4    0.04    0.07
   7   8  -4    0.04    0.07
  -6  -8   4    2.78    0.19
   6  -8  -4    3.40    0.20
   6  -8  -4    3.33    0.17
  -6  -8   4    3.16    0.19
  -6   8   4    3.15    0.19
   6   8  -4    3.15    0.18
   6   8  -4    3.11    0.19
  -5  -8   4    0.99    0.09
  -5  -8   4    1.16    0.10
   5  -8  -4    1.07    0.07
   5  -8  -4    1.11    0.09
   5   8  -4    1.15    0.09
  -5   8   4    0.98    0.09
   5   8  -4    1.12    0.08
  -4  -8   4    0.03    0.04
   4  -8  -4    0.01    0.05
   4  -8  -4    0.01    0.02
  -4  -8   4    0.02    0.05
   4   8  -4    0.02    0.03
  -4   8   4    0.02    0.04
  -4   8   4    0.01    0.04
   4   8  -4   -0.02    0.04
  -4   8   4    0.02    0.04
  -3  -8   4    0.54    0.06
  -3  -8   4    0.60    0.06
   3  -8  -4    0.54    0.04
   3  -8  -4    0.62    0.06
  -3   8   4    0.65    0.06
   3   8  -4    0.59    0.05
  -3   8   4    0.65    0.06
  -3   8   4    0.65    0.07
   3   8  -4    0.75    0.06
   2  -8  -4    0.11    0.04
  -2  -8   4    0.17    0.04
  -2  -8   4    0.21    0.03
  -2   8   4    0.26    0.05
  -2   8   4    0.21    0.04
   2   8  -4    0.25    0.04
  -2   8   4    0.33    0.04
   1  -8  -4    0.11    0.03
  -1  -8   4    0.14    0.04
   1  -8  -4    0.13    0.04
  -1  -8   4    0.15    0.03
  -1   8   4    0.17    0.04
  -1   8   4    0.20    0.04
   1   8  -4    0.14    0.04
   1   8  -4    0.14    0.02
  -1   8   4    0.16    0.04
   1   8  -4    0.19    0.03
   0  -8   4    0.07    0.03
   0  -8  -4    0.03    0.01
   0  -8  -4    0.05    0.03
   0  -8   4    0.05    0.02
   0  -8  -4    0.03    0.01
   0  -8  -4    0.01    0.03
   0   8  -4    0.05    0.02
   0   8  -4    0.06    0.03
   0   8   4    0.05    0.03
   0   8  -4    0.04    0.01
   0   8  -4    0.03    0.03
   0   8   4    0.06    0.03
   0   8   4    0.05    0.03
  -1  -8  -4    2.22    0.14
  -1  -8  -4    2.38    0.13
   1  -8   4    2.60    0.13
  -1  -8  -4    2.56    0.14
  -1   8  -4    2.56    0.12
   1   8   4    2.65    0.14
   1   8   4    2.55    0.14
  -1   8  -4    2.51    0.12
  -1   8  -4    2.79    0.15
  -1   8  -4    2.63    0.14
   2  -8   4   23.90    1.12
  -2  -8  -4   23.78    1.12
  -2  -8  -4   23.51    1.13
  -2   8  -4   23.83    1.13
  -2   8  -4   23.56    1.13
  -2   8  -4   23.76    1.11
  -2   8  -4   23.76    1.11
   2   8   4   23.49    1.12
  -3  -8  -4    0.25    0.06
  -3  -8  -4    0.16    0.04
   3  -8   4    0.15    0.04
   3   8   4    0.17    0.04
  -3   8  -4    0.13    0.05
  -3   8  -4    0.20    0.03
   3   8   4    0.19    0.02
  -3   8  -4    0.20    0.02
  -3   8  -4    0.15    0.05
   4  -8   4    0.80    0.08
   4  -8   4    0.84    0.07
  -4  -8  -4    0.77    0.08
  -4  -8  -4    0.82    0.08
   4   8   4    0.76    0.06
  -4   8  -4    0.71    0.08
  -4   8  -4    0.71    0.08
  -4   8  -4    0.75    0.05
  -5  -8  -4    0.38    0.08
  -5  -8  -4    0.42    0.06
   5  -8   4    0.43    0.06
   5  -8   4    0.61    0.08
  -5   8  -4    0.44    0.04
   5   8   4    0.44    0.05
  -5   8  -4    0.41    0.07
  -5   8  -4    0.43    0.07
   6  -8   4    0.24    0.06
  -6  -8  -4    0.33    0.07
   6  -8   4    0.18    0.08
  -6  -8  -4    0.20    0.08
   6   8   4    0.17    0.04
  -6   8  -4    0.28    0.04
  -6   8  -4    0.25    0.07
  -7  -8  -4    0.03    0.08
   7  -8   4    0.12    0.09
   7  -8   4    0.19    0.07
  -7  -8  -4    0.08    0.08
  -7   8  -4    0.12    0.08
  -7   8  -4    0.07    0.04
   7   8   4    0.10    0.05
   8  -8   4    0.10    0.11
  -8  -8  -4    0.00    0.11
   8  -8   4    0.10    0.08
  -8   8  -4    0.07    0.05
  -8   8  -4    0.05    0.10
   8   8   4    0.04    0.07
   8  -9  -4    3.80    0.24
  -8  -9   4    4.04    0.24
   8  -9  -4    3.71    0.21
  -8   9   4    3.65    0.25
   8   9  -4    3.53    0.23
   8   9  -4    4.10    0.25
   7  -9  -4    0.73    0.07
   7  -9  -4    0.73    0.10
  -7  -9   4    0.69    0.11
   7   9  -4    0.67    0.10
  -7   9   4    0.64    0.11
   7   9  -4    0.89    0.09
   6  -9  -4    0.74    0.10
  -6  -9   4    0.71    0.10
  -6  -9   4    0.74    0.09
   6  -9  -4    0.61    0.07
   6   9  -4    0.78    0.07
   6   9  -4    0.59    0.08
  -6   9   4    0.75    0.09
   5  -9  -4    0.08    0.03
   5  -9  -4    0.16    0.06
  -5  -9   4    0.12    0.07
  -5  -9   4    0.10    0.05
  -5   9   4    0.09    0.06
   5   9  -4    0.10    0.04
   5   9  -4    0.09    0.05
   4  -9  -4    3.36    0.18
  -4  -9   4    3.47    0.18
   4  -9  -4    3.27    0.16
  -4  -9   4    3.57    0.19
  -4   9   4    3.04    0.18
  -4   9   4    2.97    0.19
   4   9  -4    3.02    0.17
   4   9  -4    3.20    0.18
  -3  -9   4    0.07    0.03
   3  -9  -4    0.05    0.02
   3  -9  -4    0.05    0.04
   3  -9  -4    0.04    0.02
  -3  -9   4    0.04    0.05
  -3   9   4    0.03    0.05
   3   9  -4    0.04    0.03
  -3   9   4    0.06    0.04
   3   9  -4    0.07    0.04
  -3   9   4    0.00    0.04
  -2  -9   4    6.95    0.33
   2  -9  -4    6.32    0.33
   2  -9  -4    6.23    0.32
  -2  -9   4    6.41    0.32
   2   9  -4    6.59    0.33
   2   9  -4    6.53    0.31
  -2   9   4    6.81    0.32
  -2   9   4    6.65    0.33
  -2   9   4    6.37    0.33
   1  -9  -4    0.67    0.07
  -1  -9   4    0.71    0.06
   1  -9  -4    0.60    0.06
  -1  -9   4    0.64    0.06
  -1   9   4    0.80    0.06
   1   9  -4    0.73    0.07
  -1   9   4    0.68    0.06
   1   9  -4    0.75    0.04
  -1   9   4    0.70    0.07
   1   9  -4    0.68    0.04
   0  -9   4    0.25    0.03
   0  -9  -4    0.16    0.04
   0  -9  -4    0.22    0.05
   0  -9  -4    0.27    0.03
   0  -9  -4    0.26    0.02
   0   9   4    0.26    0.05
   0   9   4    0.30    0.05
   0   9  -4    0.30    0.04
   0   9   4    0.17    0.04
   0   9  -4    0.34    0.05
  -1  -9  -4    4.55    0.24
  -1  -9  -4    4.65    0.23
   1  -9   4    4.86    0.24
   1   9   4    4.70    0.24
  -1   9  -4    4.94    0.25
  -1   9  -4    4.70    0.24
   2  -9   4    1.04    0.08
  -2  -9  -4    1.24    0.09
  -2  -9  -4    1.18    0.08
  -2   9  -4    1.17    0.09
   2   9   4    1.05    0.08
  -2   9  -4    1.17    0.09
   3  -9   4   15.81    0.78
  -3  -9  -4   16.51    0.79
  -3  -9  -4   16.37    0.78
  -3   9  -4   16.40    0.79
  -3   9  -4   16.24    0.79
  -4  -9  -4    4.36    0.22
   4  -9   4    4.22    0.23
   4  -9   4    4.51    0.22
  -4  -9  -4    4.09    0.24
  -4   9  -4    4.26    0.23
  -4   9  -4    4.04    0.23
   4   9   4    3.91    0.20
  -5  -9  -4    0.74    0.08
   5  -9   4    0.85    0.08
  -5  -9  -4    1.17    0.11
   5  -9   4    0.97    0.10
  -5   9  -4    0.98    0.10
   5   9   4    0.82    0.07
  -5   9  -4    0.84    0.10
   6  -9   4    0.21    0.06
  -6  -9  -4    0.16    0.07
   6  -9   4    0.19    0.08
  -6  -9  -4    0.20    0.08
  -6   9  -4    0.21    0.08
   6   9   4    0.16    0.05
   7  -9   4    0.93    0.12
   7  -9   4    0.81    0.10
  -7  -9  -4    0.68    0.11
  -7  -9  -4    0.87    0.11
  -7   9  -4    0.79    0.11
   7   9   4    0.96    0.10
   8  -9   4   -0.03    0.08
  -8  -9  -4    0.00    0.12
   8  -9   4    0.05    0.12
  -8 -10   4    0.23    0.11
   8 -10  -4    0.29    0.11
   8 -10  -4    0.17    0.06
   8  10  -4    0.18    0.08
   8  10  -4    0.20    0.10
  -8  10   4    0.13    0.10
  -7 -10   4    0.51    0.15
   7 -10  -4    0.35    0.06
   7 -10  -4    0.35    0.09
  -7 -10   4    0.27    0.10
  -7  10   4    0.35    0.10
   7  10  -4    0.31    0.09
   7  10  -4    0.34    0.07
  -6 -10   4    2.49    0.17
   6 -10  -4    2.96    0.18
   6 -10  -4    2.76    0.14
  -6 -10   4    2.41    0.17
  -6  10   4    2.32    0.17
   6  10  -4    2.41    0.16
   6  10  -4    2.36    0.15
   5 -10  -4    0.34    0.04
   5 -10  -4    0.47    0.08
  -5 -10   4    0.40    0.08
  -5 -10   4    0.43    0.07
   5  10  -4    0.34    0.07
   5  10  -4    0.41    0.05
  -5  10   4    0.44    0.08
   4 -10  -4    0.90    0.09
   4 -10  -4    0.77    0.05
  -4 -10   4    0.71    0.07
  -4 -10   4    0.80    0.09
  -4  10   4    0.72    0.08
   4  10  -4    0.70    0.08
  -4  10   4    0.70    0.08
   4  10  -4    0.72    0.06
   3 -10  -4    3.72    0.18
   3 -10  -4    3.78    0.21
  -3 -10   4    3.71    0.20
  -3 -10   4    4.16    0.21
  -3  10   4    3.89    0.21
  -3  10   4    3.75    0.21
  -3  10   4    4.14    0.23
   3  10  -4    3.83    0.19
   3  10  -4    3.79    0.21
  -2 -10   4    1.93    0.11
  -2 -10   4    1.87    0.12
   2 -10  -4    1.70    0.12
  -2  10   4    1.80    0.12
   2  10  -4    2.05    0.12
   2  10  -4    1.81    0.10
  -2  10   4    1.97    0.12
  -2  10   4    1.92    0.12
  -1 -10   4    2.99    0.15
   1 -10  -4    2.88    0.16
   1 -10  -4    2.88    0.16
  -1  10   4    2.73    0.16
  -1  10   4    2.98    0.16
  -1  10   4    2.75    0.16
   1  10  -4    2.87    0.16
   0 -10  -4    0.89    0.06
   0 -10   4    0.98    0.07
   0 -10  -4    1.06    0.09
   0  10  -4    0.90    0.08
   0  10   4    0.99    0.09
   0  10   4    1.09    0.08
  -1 -10  -4    5.43    0.26
  -1 -10  -4    4.95    0.24
   1 -10   4    4.72    0.24
   1  10   4    4.65    0.25
  -1  10  -4    4.77    0.25
  -1  10  -4    4.75    0.25
   2 -10   4    1.12    0.08
  -2 -10  -4    1.14    0.08
  -2 -10  -4    1.25    0.10
  -2  10  -4    1.18    0.10
  -2  10  -4    1.16    0.09
   2  10   4    1.05    0.09
  -3 -10  -4    8.01    0.40
   3 -10   4    8.64    0.40
  -3 -10  -4    8.24    0.42
  -3  10  -4    8.30    0.42
  -3  10  -4    7.79    0.41
   4 -10   4    1.99    0.12
  -4 -10  -4    1.88    0.12
  -4 -10  -4    2.12    0.15
   4 -10   4    1.98    0.14
  -4  10  -4    1.78    0.13
  -4  10  -4    1.85    0.13
   5 -10   4    0.19    0.05
   5 -10   4    0.16    0.07
  -5 -10  -4    0.15    0.07
  -5 -10  -4    0.14    0.06
   5  10   4    0.17    0.03
  -5  10  -4    0.23    0.07
  -5  10  -4    0.25    0.07
   6 -10   4    0.07    0.08
  -6 -10  -4   -0.01    0.09
   6 -10   4    0.09    0.06
  -6 -10  -4    0.03    0.07
  -6  10  -4    0.05    0.08
   6  10   4    0.01    0.04
  -6  10  -4    0.01    0.08
  -7 -10  -4    0.07    0.09
   7 -10   4    0.01    0.07
  -7 -10  -4    0.02    0.11
   7 -10   4    0.04    0.10
  -7  10  -4    0.10    0.11
   7  10   4    0.02    0.06
   7 -11  -4    0.05    0.09
  -7 -11   4    0.04    0.10
   7 -11  -4   -0.01    0.05
  -7 -11   4   -0.04    0.09
  -7  11   4   -0.03    0.08
   7  11  -4   -0.01    0.09
   7  11  -4    0.02    0.06
  -6 -11   4    1.36    0.13
  -6 -11   4    1.42    0.13
   6 -11  -4    1.44    0.15
   6 -11  -4    1.39    0.10
  -6  11   4    1.30    0.13
   6  11  -4    1.27    0.10
   6  11  -4    1.21    0.13
   5 -11  -4    1.82    0.15
   5 -11  -4    1.66    0.10
  -5 -11   4    1.79    0.13
  -5 -11   4    1.77    0.14
  -5  11   4    1.49    0.13
   5  11  -4    1.74    0.14
   5  11  -4    1.74    0.11
  -4 -11   4    6.40    0.32
   4 -11  -4    5.99    0.29
  -4 -11   4    5.72    0.30
   4 -11  -4    5.88    0.32
  -4  11   4    6.06    0.31
   4  11  -4    5.53    0.31
  -4  11   4    5.88    0.32
   3 -11  -4    0.69    0.08
  -3 -11   4    0.60    0.06
   3 -11  -4    0.59    0.04
  -3 -11   4    0.74    0.09
   3  11  -4    0.48    0.07
   3  11  -4    0.57    0.05
  -3  11   4    0.56    0.08
  -3  11   4    0.49    0.08
   2 -11  -4    1.78    0.12
  -2 -11   4    1.58    0.11
  -2 -11   4    1.82    0.14
  -2  11   4    1.81    0.12
  -2  11   4    1.61    0.12
  -2  11   4    2.15    0.12
   2  11  -4    1.60    0.12
   1 -11  -4    7.12    0.35
  -1 -11   4    7.07    0.36
   1 -11  -4    7.69    0.37
  -1  11   4    7.45    0.37
   1  11  -4    6.93    0.37
  -1  11   4    7.68    0.37
   0 -11   4    0.76    0.06
   0 -11  -4    0.72    0.05
   0 -11  -4    0.73    0.08
   0  11   4    0.69    0.07
   0  11  -4    0.62    0.07
  -1 -11  -4    0.03    0.03
  -1 -11  -4    0.03    0.06
   1 -11   4    0.00    0.03
   1  11   4    0.02    0.05
  -1  11  -4    0.07    0.06
  -2 -11  -4    0.33    0.07
   2 -11   4    0.28    0.04
  -2 -11  -4    0.33    0.04
  -2  11  -4    0.27    0.07
  -2  11  -4    0.30    0.06
  -3 -11  -4    0.77    0.09
   3 -11   4    0.81    0.07
  -3 -11  -4    0.59    0.06
  -3  11  -4    0.82    0.09
  -3  11  -4    0.74    0.09
   4 -11   4   -0.05    0.06
  -4 -11  -4    0.04    0.05
  -4 -11  -4    0.04    0.07
   4 -11   4    0.01    0.04
  -4  11  -4    0.00    0.06
  -4  11  -4    0.04    0.06
   5 -11   4    0.00    0.05
   5 -11   4   -0.03    0.07
  -5 -11  -4   -0.04    0.09
  -5 -11  -4    0.02    0.06
  -5  11  -4    0.02    0.07
  -5  11  -4    0.00    0.07
   6 -11   4    1.66    0.17
  -6 -11  -4    1.97    0.17
   6 -11   4    2.11    0.14
  -6 -11  -4    2.14    0.16
  -6  11  -4    1.93    0.18
   6  11   4    1.86    0.11
  -6  11  -4    1.74    0.17
  -7 -11  -4    0.35    0.11
   7 -11   4    0.67    0.14
   7  11   4    0.59    0.07
  -7  11  -4    0.51    0.14
  -7 -12   4    0.18    0.13
  -7 -12   4    0.15    0.10
   7 -12  -4    0.07    0.11
   7 -12  -4    0.13    0.06
   7  12  -4    0.12    0.11
  -7  12   4    0.07    0.11
   7  12  -4    0.12    0.07
  -6 -12   4    0.43    0.11
  -6 -12   4    0.61    0.10
   6 -12  -4    0.47    0.10
   6 -12  -4    0.57    0.06
   6  12  -4    0.40    0.09
  -6  12   4    0.55    0.11
   6  12  -4    0.43    0.06
  -5 -12   4    0.36    0.07
   5 -12  -4    0.54    0.05
  -5 -12   4    0.47    0.11
   5 -12  -4    0.53    0.09
  -5  12   4    0.49    0.09
   5  12  -4    0.54    0.09
  -5  12   4    0.44    0.09
   5  12  -4    0.45    0.05
   4 -12  -4    0.54    0.05
  -4 -12   4    0.45    0.07
  -4 -12   4    0.43    0.10
   4 -12  -4    0.76    0.10
   4  12  -4    0.48    0.05
  -4  12   4    0.59    0.09
   4  12  -4    0.48    0.08
  -4  12   4    0.67    0.09
   3 -12  -4    2.86    0.18
  -3 -12   4    2.44    0.15
   3 -12  -4    2.69    0.13
  -3 -12   4    2.83    0.18
  -3  12   4    2.68    0.17
   3  12  -4    2.66    0.16
  -3  12   4    2.62    0.17
  -2 -12   4   -0.02    0.04
   2 -12  -4    0.00    0.06
   2 -12  -4    0.00    0.02
   2  12  -4    0.00    0.05
  -2  12   4    0.02    0.06
   1 -12  -4    0.54    0.04
   1 -12  -4    0.55    0.08
  -1 -12   4    0.50    0.06
  -1  12   4    0.58    0.08
   1  12  -4    0.56    0.08
   0 -12  -4    0.01    0.07
   0 -12  -4    0.04    0.03
   0 -12   4    0.01    0.04
   0  12  -4    0.00    0.05
   0  12   4    0.09    0.06
   1 -12   4    0.06    0.04
  -1 -12  -4    0.02    0.06
  -1 -12  -4    0.02    0.03
  -1  12  -4    0.07    0.06
  -2 -12  -4   -0.03    0.06
   2 -12   4    0.06    0.04
  -2 -12  -4    0.01    0.04
  -2  12  -4    0.01    0.06
   3 -12   4    0.47    0.06
  -3 -12  -4    0.37    0.06
  -3 -12  -4    0.35    0.09
  -3  12  -4    0.38    0.08
  -3  12  -4    0.43    0.08
  -4 -12  -4    0.01    0.05
  -4 -12  -4   -0.03    0.09
   4 -12   4    0.09    0.08
   4 -12   4    0.00    0.05
  -4  12  -4    0.00    0.07
  -4  12  -4   -0.01    0.07
  -5 -12  -4    3.50    0.23
   5 -12   4    3.12    0.21
  -5 -12  -4    3.30    0.20
  -5  12  -4    3.11    0.21
  -5  12  -4    3.37    0.21
  -6 -12  -4    0.92    0.11
   6 -12   4    1.13    0.11
  -6 -12  -4    1.19    0.16
   6 -12   4    0.91    0.13
  -6  12  -4    0.91    0.14
  -6  12  -4    1.13    0.15
   6 -13  -4    0.53    0.12
  -6 -13   4    0.52    0.13
   6 -13  -4    0.56    0.07
  -6 -13   4    0.67    0.11
   6  13  -4    0.46    0.10
  -6  13   4    0.53    0.13
   5 -13  -4    1.17    0.09
  -5 -13   4    0.85    0.11
  -5 -13   4    1.28    0.14
   5 -13  -4    1.08    0.13
   5  13  -4    1.13    0.07
  -5  13   4    1.14    0.14
   5  13  -4    0.97    0.12
  -5  13   4    1.25    0.13
  -4 -13   4    0.22    0.07
   4 -13  -4    0.23    0.04
  -4 -13   4    0.28    0.10
   4 -13  -4    0.29    0.09
  -4  13   4    0.14    0.09
   4  13  -4    0.23    0.08
  -4  13   4    0.08    0.08
   3 -13  -4    0.83    0.05
   3 -13  -4    0.79    0.10
  -3 -13   4    0.74    0.08
   3  13  -4    0.69    0.10
  -3  13   4    0.78    0.10
   2 -13  -4    0.27    0.03
  -2 -13   4    0.21    0.05
   2 -13  -4    0.26    0.07
  -2  13   4    0.22    0.08
   2  13  -4    0.28    0.07
   1 -13  -4    0.17    0.03
  -1 -13   4    0.14    0.05
  -1  13   4    0.20    0.07
   1  13  -4    0.18    0.07
   0 -13  -4    0.93    0.10
   0 -13   4    0.82    0.08
   0 -13  -4    0.90    0.06
   0  13  -4    0.67    0.09
  -1 -13  -4    0.09    0.07
   1 -13   4    0.11    0.04
  -1 -13  -4    0.13    0.04
  -1  13  -4    0.12    0.07
  -2 -13  -4    0.05    0.08
   2 -13   4    0.08    0.05
  -2 -13  -4    0.08    0.04
  -2  13  -4    0.06    0.07
  -3 -13  -4    0.18    0.06
  -3 -13  -4    0.14    0.09
   3 -13   4    0.24    0.06
  -3  13  -4    0.16    0.08
  -4 -13  -4    0.76    0.12
  -4 -13  -4    0.42    0.07
   4 -13   4    0.46    0.07
   4 -13   4    0.55    0.10
  -4  13  -4    0.52    0.10
  -5 -13  -4    0.72    0.10
   5 -13   4    0.78    0.13
  -5 -13  -4    0.69    0.13
  -5  13  -4    0.68    0.13
  -5  13  -4    0.78    0.12
   5 -14  -4    0.11    0.05
  -5 -14   4    0.17    0.14
   5 -14  -4    0.15    0.12
  -5 -14   4   -0.04    0.08
   5  14  -4    0.00    0.09
  -5  14   4    0.09    0.12
  -5  14   4    0.08    0.10
   4 -14  -4    0.32    0.10
  -4 -14   4    0.37    0.08
   4 -14  -4    0.37    0.05
  -4  14   4    0.35    0.11
   4  14  -4    0.36    0.10
  -3 -14   4    0.17    0.06
   3 -14  -4    0.24    0.09
   3 -14  -4    0.20    0.03
  -3  14   4    0.17    0.09
   3  14  -4    0.15    0.08
   2 -14  -4    0.01    0.08
  -2 -14   4    0.02    0.05
   2 -14  -4    0.02    0.03
  -2  14   4    0.01    0.08
   2  14  -4    0.11    0.07
  -1 -14   4    0.02    0.05
   1 -14  -4    0.08    0.03
   1  14  -4    0.06    0.07
   0 -14   4    0.05    0.05
   0 -14  -4    0.08    0.04
   0  14  -4    0.12    0.07
   1 -14   4    2.44    0.14
  -1 -14  -4    2.18    0.13
  -1 -14  -4    2.29    0.18
  -1  14  -4    2.23    0.16
  -2 -14  -4    0.10    0.05
   2 -14   4    0.07    0.05
  -2 -14  -4    0.08    0.10
  -2  14  -4    0.29    0.08
  -3 -14  -4    0.51    0.11
   3 -14   4    0.42    0.07
  -3 -14  -4    0.39    0.07
  -3  14  -4    0.43    0.10
  -4 -14  -4    0.82    0.10
  -4 -14  -4    0.91    0.14
   4 -14   4    0.92    0.09
   4 -14   4    1.04    0.13
  -4  14  -4    0.72    0.11
  -3 -15   4    0.47    0.09
   3 -15  -4    0.81    0.06
   3 -15  -4    0.54    0.13
  -3  15   4    0.48    0.11
   3  15  -4    0.57    0.12
   2 -15  -4    0.04    0.03
  -2 -15   4    0.01    0.06
   2  15  -4    0.03    0.09
   1 -15  -4    2.02    0.11
  -1 -15   4    2.13    0.14
   1  15  -4    1.78    0.17
   0 -15   4    0.00    0.06
   0 -15  -4    0.02    0.04
   0  15  -4    0.03    0.08
   1 -15   4    0.73    0.08
  -1 -15  -4    0.43    0.06
  -1  15  -4    0.63    0.10
   2 -15   4    2.21    0.15
  -2 -15  -4    2.25    0.15
  -2 -15  -4    2.18    0.18
  -2  15  -4    2.05    0.19
  -3 -15  -4    0.09    0.13
 -10   0   5    0.02    0.09
 -10   0   5   -0.01    0.08
  10   0  -5   -0.05    0.09
  -9   0   5   -0.01    0.05
   9   0  -5   -0.01    0.07
  -9   0   5   -0.01    0.06
  -8   0   5    0.02    0.05
   8   0  -5    0.01    0.06
   8   0  -5   -0.02    0.06
  -8   0   5   -0.02    0.06
  -8   0   5    0.01    0.05
   7   0  -5    0.00    0.04
  -7   0   5   -0.02    0.04
   7   0  -5    0.03    0.05
  -7   0   5    0.02    0.05
  -7   0   5    0.00    0.05
   6   0  -5   -0.02    0.03
  -6   0   5   -0.02    0.04
  -6   0   5    0.01    0.03
   6   0  -5    0.00    0.04
  -6   0   5    0.02    0.04
   5   0  -5    0.01    0.03
  -5   0   5    0.00    0.03
   5   0  -5   -0.01    0.04
  -5   0   5   -0.01    0.03
   5   0  -5    0.00    0.02
  -5   0   5    0.02    0.03
  -4   0   5   -0.01    0.02
   4   0  -5   -0.01    0.03
   4   0  -5   -0.01    0.03
   4   0  -5    0.01    0.02
  -4   0   5    0.00    0.02
  -4   0   5   -0.02    0.02
  -4   0   5    0.04    0.03
   3   0  -5   -0.01    0.02
   3   0  -5    0.00    0.02
   3   0  -5    0.02    0.02
  -3   0   5    0.01    0.02
  -3   0   5   -0.01    0.02
  -3   0   5    0.00    0.02
   3   0  -5    0.00    0.02
   2   0  -5    0.01    0.02
   2   0  -5    0.01    0.01
  -2   0   5    0.01    0.01
   2   0  -5    0.01    0.02
  -2   0   5   -0.01    0.02
  -2   0   5   -0.02    0.02
   2   0  -5    0.00    0.02
   1   0  -5    0.01    0.01
  -1   0   5    0.02    0.01
  -1   0   5    0.01    0.01
   1   0  -5    0.00    0.01
   1   0  -5   -0.01    0.01
   1   0  -5    0.00    0.01
   0   0  -5    0.00    0.01
   0   0  -5    0.01    0.02
   0   0  -5    0.00    0.01
   0   0   5    0.00    0.01
   0   0   5    0.01    0.01
   0   0   5    0.00    0.01
   1   0   5   -0.01    0.01
  -1   0  -5    0.00    0.02
   1   0   5   -0.01    0.02
  -1   0  -5    0.00    0.01
  -1   0  -5    0.01    0.02
   1   0   5   -0.01    0.01
   1   0   5    0.00    0.01
  -1   0  -5   -0.01    0.01
   2   0   5    0.00    0.02
   2   0   5   -0.01    0.02
  -2   0  -5    0.00    0.02
  -2   0  -5    0.01    0.02
  -2   0  -5    0.00    0.02
   2   0   5    0.01    0.02
  -2   0  -5    0.01    0.02
   2   0   5    0.00    0.02
   3   0   5    0.01    0.02
  -3   0  -5    0.00    0.02
  -3   0  -5    0.01    0.03
  -3   0  -5    0.01    0.02
   3   0   5    0.03    0.02
  -3   0  -5   -0.01    0.02
   3   0   5    0.00    0.02
   4   0   5    0.00    0.03
  -4   0  -5    0.01    0.03
  -4   0  -5   -0.01    0.03
  -4   0  -5   -0.01    0.03
   4   0   5    0.01    0.03
   4   0   5    0.01    0.03
  -4   0  -5    0.01    0.03
  -5   0  -5   -0.01    0.04
   5   0   5    0.03    0.04
   5   0   5   -0.01    0.04
   5   0   5    0.01    0.04
  -5   0  -5    0.00    0.03
  -5   0  -5    0.02    0.04
  -6   0  -5    0.00    0.05
   6   0   5   -0.02    0.05
  -6   0  -5   -0.02    0.05
  -6   0  -5   -0.01    0.05
   6   0   5   -0.01    0.05
  -7   0  -5    0.03    0.06
  -7   0  -5   -0.01    0.06
   7   0   5    0.05    0.06
  -8   0  -5   -0.02    0.07
  -8   0  -5   -0.02    0.07
  -9   0  -5    0.00    0.08
 -10  -1   5   -0.01    0.10
  10  -1  -5    0.00    0.09
 -10  -1   5    0.01    0.07
 -10   1   5    0.01    0.07
 -10   1   5   -0.02    0.09
  10   1  -5    0.02    0.09
  -9  -1   5    0.26    0.07
  -9  -1   5    0.14    0.07
   9  -1  -5    0.19    0.11
   9  -1  -5    0.19    0.08
  -9   1   5    0.20    0.06
  -9   1   5    0.10    0.08
  -9   1   5    0.16    0.07
   9   1  -5    0.15    0.09
   8  -1  -5    0.54    0.09
  -8  -1   5    0.46    0.07
  -8  -1   5    0.30    0.07
   8  -1  -5    0.68    0.08
  -8   1   5    0.59    0.07
  -8   1   5    0.64    0.08
  -8   1   5    0.62    0.08
   8   1  -5    0.74    0.09
  -7  -1   5    0.09    0.05
   7  -1  -5    0.17    0.06
  -7  -1   5    0.12    0.05
   7  -1  -5    0.20    0.05
  -7  -1   5    0.09    0.05
   7   1  -5    0.21    0.05
   7   1  -5    0.13    0.05
  -7   1   5    0.15    0.05
  -7   1   5    0.20    0.06
  -7   1   5    0.10    0.04
   6  -1  -5    1.35    0.10
   6  -1  -5    1.30    0.09
  -6  -1   5    1.38    0.09
  -6  -1   5    1.47    0.09
  -6  -1   5    1.26    0.09
   6   1  -5    1.37    0.09
  -6   1   5    1.43    0.10
  -6   1   5    1.26    0.09
  -6   1   5    1.55    0.09
   6   1  -5    1.37    0.10
  -5  -1   5    0.02    0.03
   5  -1  -5    0.01    0.03
   5  -1  -5    0.02    0.03
  -5  -1   5    0.02    0.03
  -5  -1   5    0.04    0.03
  -5   1   5    0.03    0.03
   5   1  -5    0.06    0.04
  -5   1   5    0.02    0.03
   5   1  -5    0.00    0.03
   5   1  -5    0.02    0.03
  -5   1   5    0.03    0.03
  -4  -1   5   44.97    2.13
  -4  -1   5   46.70    2.13
   4  -1  -5   44.63    2.14
   4  -1  -5   43.94    2.13
  -4  -1   5   45.98    2.13
  -4  -1   5   44.86    2.13
   4  -1  -5   47.80    2.13
  -4   1   5   43.03    2.13
  -4   1   5   44.45    2.13
  -4   1   5   44.31    2.14
   4   1  -5   45.94    2.13
   4   1  -5   47.91    2.13
   4   1  -5   44.79    2.14
  -3  -1   5    0.05    0.02
   3  -1  -5    0.05    0.02
  -3  -1   5    0.04    0.02
  -3  -1   5    0.07    0.02
  -3  -1   5    0.05    0.02
   3  -1  -5    0.04    0.02
  -3   1   5    0.09    0.02
   3   1  -5    0.06    0.02
  -3   1   5    0.06    0.02
   3   1  -5    0.05    0.02
   3   1  -5    0.06    0.02
  -3   1   5    0.04    0.02
   3   1  -5    0.05    0.02
   2  -1  -5    1.58    0.08
   2  -1  -5    1.62    0.09
  -2  -1   5    1.61    0.09
  -2  -1   5    1.64    0.09
   2  -1  -5    1.72    0.09
  -2  -1   5    1.68    0.09
  -2   1   5    1.51    0.09
  -2   1   5    1.70    0.09
   2   1  -5    1.76    0.09
  -2   1   5    1.54    0.08
   2   1  -5    1.69    0.09
   2   1  -5    1.75    0.09
   2   1  -5    1.61    0.09
   1  -1  -5    0.03    0.02
   1  -1  -5    0.02    0.01
  -1  -1   5    0.06    0.02
   1  -1  -5    0.04    0.01
  -1  -1   5    0.03    0.02
  -1  -1   5    0.04    0.02
   1   1  -5    0.05    0.02
  -1   1   5    0.04    0.02
  -1   1   5    0.03    0.01
   1   1  -5    0.05    0.01
   1   1  -5    0.04    0.02
   1   1  -5    0.04    0.02
   0  -1   5    1.33    0.07
   0  -1  -5    1.39    0.07
   0  -1   5    1.25    0.07
   0  -1   5    1.37    0.07
   0  -1  -5    1.39    0.07
   0   1   5    1.37    0.07
   0   1   5    1.25    0.07
   0   1  -5    1.38    0.07
   0   1  -5    1.51    0.07
   0   1  -5    1.30    0.07
   0   1  -5    1.35    0.07
   1  -1   5    9.02    0.43
  -1  -1  -5    8.92    0.43
   1  -1   5    8.71    0.43
  -1  -1  -5    9.12    0.43
   1  -1   5    8.90    0.42
  -1  -1  -5    8.96    0.43
  -1   1  -5    8.97    0.43
   1   1   5    8.84    0.42
  -1   1  -5    9.08    0.43
   1   1   5    8.87    0.43
  -1   1  -5    9.25    0.43
  -1   1  -5    8.91    0.42
   1   1   5    8.54    0.42
   2  -1   5    0.12    0.03
   2  -1   5    0.17    0.02
  -2  -1  -5    0.13    0.03
   2  -1   5    0.17    0.03
  -2  -1  -5    0.12    0.02
   2  -1   5    0.13    0.02
  -2  -1  -5    0.13    0.03
  -2  -1  -5    0.14    0.02
   2   1   5    0.13    0.02
  -2   1  -5    0.14    0.02
   2   1   5    0.11    0.02
  -2   1  -5    0.12    0.03
   2   1   5    0.12    0.02
  -2   1  -5    0.13    0.02
  -2   1  -5    0.17    0.02
   2   1   5    0.15    0.02
  -2   1  -5    0.16    0.02
  -3  -1  -5   18.27    0.85
   3  -1   5   18.29    0.85
  -3  -1  -5   18.12    0.85
   3  -1   5   17.54    0.85
  -3  -1  -5   17.62    0.85
   3  -1   5   17.43    0.85
  -3  -1  -5   18.00    0.85
  -3   1  -5   17.81    0.85
   3   1   5   17.48    0.85
   3   1   5   17.76    0.84
  -3   1  -5   18.06    0.85
  -3   1  -5   17.59    0.85
  -3   1  -5   17.97    0.84
   3   1   5   17.91    0.85
  -4  -1  -5    5.87    0.29
  -4  -1  -5    6.38    0.29
  -4  -1  -5    5.66    0.29
   4  -1   5    6.01    0.29
   4  -1   5    5.59    0.29
   4  -1   5    5.69    0.29
  -4  -1  -5    5.67    0.29
  -4   1  -5    5.92    0.28
  -4   1  -5    5.29    0.29
  -4   1  -5    6.05    0.29
   4   1   5    6.07    0.29
  -4   1  -5    5.32    0.29
   4   1   5    5.69    0.29
   4   1   5    5.88    0.28
  -5  -1  -5    1.33    0.10
  -5  -1  -5    1.49    0.09
  -5  -1  -5    1.11    0.09
   5  -1   5    1.26    0.10
   5  -1   5    1.37    0.09
   5  -1   5    1.52    0.09
  -5  -1  -5    1.25    0.09
   5   1   5    1.25    0.09
  -5   1  -5    1.38    0.10
   5   1   5    1.41    0.09
  -5   1  -5    1.40    0.09
  -5   1  -5    1.32    0.09
  -6  -1  -5    0.22    0.06
  -6  -1  -5    0.26    0.05
   6  -1   5    0.29    0.06
  -6  -1  -5    0.24    0.06
  -6   1  -5    0.21    0.05
   6   1   5    0.33    0.06
  -6   1  -5    0.33    0.06
   6   1   5    0.22    0.05
  -7  -1  -5    6.32    0.34
  -7  -1  -5    6.80    0.34
   7  -1   5    6.69    0.34
  -7  -1  -5    6.81    0.34
  -7   1  -5    6.20    0.34
   7   1   5    6.41    0.34
  -7   1  -5    6.55    0.34
   7   1   5    6.71    0.36
   8  -1   5    0.07    0.08
  -8  -1  -5    0.06    0.08
  -8   1  -5   -0.01    0.06
  -8   1  -5    0.09    0.08
  -9   1  -5    0.11    0.11
  -9   1  -5    0.10    0.08
 -10  -2   5   -0.08    0.10
  10  -2  -5    0.02    0.09
 -10  -2   5    0.00    0.08
 -10   2   5    0.01    0.10
  10   2  -5   -0.08    0.08
 -10   2   5    0.00    0.07
   9  -2  -5    0.41    0.08
  -9  -2   5    0.40    0.09
   9  -2  -5    0.34    0.09
  -9  -2   5    0.29    0.08
  -9   2   5    0.43    0.07
   9   2  -5    0.48    0.09
  -9   2   5    0.28    0.08
  -9   2   5    0.52    0.10
  -8  -2   5    2.22    0.15
   8  -2  -5    2.21    0.14
  -8  -2   5    1.98    0.14
   8  -2  -5    2.31    0.16
  -8   2   5    2.28    0.13
   8   2  -5    2.18    0.16
  -8   2   5    2.20    0.16
  -8   2   5    2.31    0.15
  -7  -2   5    0.00    0.05
  -7  -2   5    0.00    0.05
   7  -2  -5   -0.03    0.05
   7  -2  -5    0.03    0.04
  -7   2   5    0.01    0.05
   7   2  -5    0.01    0.05
  -7   2   5    0.02    0.04
  -7   2   5    0.01    0.05
  -6  -2   5    1.03    0.08
  -6  -2   5    1.04    0.08
  -6  -2   5    0.88    0.08
   6  -2  -5    1.28    0.09
   6  -2  -5    1.21    0.08
   6   2  -5    1.05    0.09
   6   2  -5    1.14    0.09
  -6   2   5    1.06    0.07
  -6   2   5    1.08    0.09
   6   2  -5    1.04    0.09
  -5  -2   5    0.01    0.03
  -5  -2   5   -0.03    0.03
   5  -2  -5    0.00    0.02
  -5  -2   5    0.02    0.03
  -5  -2   5   -0.01    0.03
   5  -2  -5    0.01    0.03
  -5   2   5    0.00    0.02
  -5   2   5   -0.01    0.03
   5   2  -5    0.00    0.03
   5   2  -5    0.02    0.03
   5   2  -5    0.00    0.03
  -5   2   5    0.01    0.03
   4  -2  -5    0.39    0.04
  -4  -2   5    0.48    0.05
  -4  -2   5    0.45    0.04
   4  -2  -5    0.49    0.05
  -4   2   5    0.51    0.04
  -4   2   5    0.53    0.04
   4   2  -5    0.38    0.04
   4   2  -5    0.52    0.05
  -4   2   5    0.54    0.05
   4   2  -5    0.45    0.05
  -3  -2   5    0.13    0.02
  -3  -2   5    0.25    0.03
   3  -2  -5    0.15    0.03
  -3  -2   5    0.13    0.03
  -3  -2   5    0.21    0.03
   3  -2  -5    0.15    0.02
  -3   2   5    0.17    0.02
  -3   2   5    0.12    0.03
   3   2  -5    0.19    0.03
  -3   2   5    0.16    0.02
   3   2  -5    0.15    0.03
   3   2  -5    0.13    0.02
  -3   2   5    0.14    0.03
   3   2  -5    0.11    0.02
   2  -2  -5   29.29    1.38
   2  -2  -5   29.04    1.39
  -2  -2   5   29.51    1.39
   2  -2  -5   29.63    1.38
   2  -2  -5   31.21    1.39
  -2  -2   5   28.23    1.39
  -2   2   5   30.15    1.38
  -2   2   5   28.97    1.39
   2   2  -5   29.33    1.39
   2   2  -5   29.61    1.38
   2   2  -5   30.37    1.39
  -2   2   5   28.96    1.38
  -2   2   5   28.33    1.39
   2   2  -5   29.39    1.38
   1  -2  -5    0.00    0.01
  -1  -2   5    0.01    0.01
   1  -2  -5    0.01    0.01
  -1  -2   5    0.04    0.02
  -1  -2   5    0.02    0.02
   1  -2  -5    0.01    0.01
   1  -2  -5    0.03    0.02
   1   2  -5    0.04    0.02
   1   2  -5    0.04    0.02
  -1   2   5    0.06    0.01
   1   2  -5    0.03    0.02
  -1   2   5    0.02    0.02
  -1   2   5    0.01    0.01
   1   2  -5    0.04    0.02
   0  -2  -5    8.74    0.43
   0  -2  -5    8.86    0.43
   0  -2   5    9.05    0.43
   0  -2   5    8.86    0.43
   0  -2   5    9.28    0.43
   0   2   5    8.28    0.43
   0   2  -5    9.22    0.43
   0   2  -5    9.72    0.43
   0   2  -5    8.80    0.43
   0   2  -5    9.14    0.43
   0   2   5    9.11    0.43
   0   2   5    8.77    0.42
   1  -2   5   43.68    2.02
  -1  -2  -5   42.61    2.02
  -1  -2  -5   41.72    2.02
   1  -2   5   42.31    2.02
   1  -2   5   44.05    2.02
  -1   2  -5   44.54    2.02
   1   2   5   42.79    2.02
  -1   2  -5   42.33    2.02
  -1   2  -5   42.42    2.02
  -1   2  -5   43.77    2.02
   2  -2   5    6.92    0.34
   2  -2   5    7.08    0.34
  -2  -2  -5    6.89    0.34
  -2  -2  -5    6.82    0.34
   2  -2   5    6.97    0.34
  -2  -2  -5    6.68    0.34
  -2  -2  -5    7.16    0.34
  -2   2  -5    7.51    0.33
  -2   2  -5    6.53    0.34
  -2   2  -5    7.24    0.34
   2   2   5    6.87    0.34
  -2   2  -5    7.10    0.34
   2   2   5    7.21    0.33
   2   2   5    6.52    0.34
  -2   2  -5    7.46    0.34
   3  -2   5    8.28    0.41
  -3  -2  -5    8.52    0.41
  -3  -2  -5    8.54    0.41
   3  -2   5    8.33    0.41
  -3  -2  -5    8.44    0.41
  -3  -2  -5    8.22    0.41
   3  -2   5    8.60    0.41
   3   2   5    8.02    0.41
  -3   2  -5    8.45    0.41
  -3   2  -5    8.63    0.40
  -3   2  -5    8.80    0.41
  -3   2  -5    8.29    0.41
   3   2   5    8.57    0.41
   3   2   5    8.97    0.41
  -3   2  -5    8.49    0.41
  -4  -2  -5    0.01    0.03
  -4  -2  -5    0.01    0.03
  -4  -2  -5   -0.01    0.03
   4  -2   5    0.02    0.03
   4  -2   5    0.04    0.04
  -4  -2  -5    0.00    0.03
   4  -2   5    0.02    0.03
  -4   2  -5    0.00    0.03
  -4   2  -5    0.01    0.02
  -4   2  -5    0.01    0.03
   4   2   5    0.02    0.03
   4   2   5    0.02    0.03
  -5  -2  -5    0.08    0.05
  -5  -2  -5    0.15    0.05
  -5  -2  -5    0.14    0.05
   5  -2   5    0.12    0.04
   5  -2   5    0.19    0.04
  -5  -2  -5    0.11    0.04
  -5   2  -5    0.11    0.05
  -5   2  -5    0.18    0.04
   5   2   5    0.15    0.04
   5   2   5    0.19    0.05
   6  -2   5    0.01    0.05
   6  -2   5   -0.01    0.05
  -6  -2  -5   -0.01    0.05
  -6  -2  -5    0.01    0.05
  -6   2  -5    0.00    0.06
   6   2   5    0.02    0.05
  -6   2  -5    0.01    0.04
   6   2   5   -0.05    0.04
  -7  -2  -5    0.47    0.07
   7  -2   5    0.50    0.07
  -7  -2  -5    0.38    0.08
  -7   2  -5    0.47    0.08
   7   2   5    0.35    0.07
  -7   2  -5    0.41    0.06
   8  -2   5    0.12    0.08
  -8   2  -5    0.23    0.08
  -8   2  -5    0.14    0.07
  -9   2  -5    0.06    0.11
  -9   2  -5    0.05    0.08
 -10  -3   5    0.16    0.10
  10  -3  -5    0.15    0.10
 -10  -3   5    0.16    0.11
  10  -3  -5    0.08    0.09
 -10   3   5    0.15    0.06
 -10   3   5    0.08    0.10
  10   3  -5    0.13    0.09
  -9  -3   5    1.61    0.14
   9  -3  -5    1.53    0.13
  -9  -3   5    1.41    0.13
   9  -3  -5    1.68    0.15
  -9   3   5    1.49    0.11
   9   3  -5    1.30    0.13
  -9   3   5    1.51    0.15
   8  -3  -5    5.72    0.29
  -8  -3   5    6.08    0.30
   8  -3  -5    5.77    0.30
  -8  -3   5    5.61    0.30
  -8   3   5    5.63    0.29
  -8   3   5    5.35    0.28
   8   3  -5    5.54    0.30
  -8   3   5    5.28    0.30
   7  -3  -5    1.06    0.09
  -7  -3   5    1.16    0.10
  -7  -3   5    0.96    0.09
   7  -3  -5    0.98    0.08
   7   3  -5    0.94    0.09
  -7   3   5    0.91    0.07
  -7   3   5    0.99    0.10
  -7   3   5    0.88    0.09
   7   3  -5    0.85    0.09
   6  -3  -5    0.56    0.05
   6  -3  -5    0.50    0.06
  -6  -3   5    0.55    0.06
  -6  -3   5    0.42    0.06
   6   3  -5    0.43    0.06
   6   3  -5    0.49    0.06
  -6   3   5    0.57    0.06
  -6   3   5    0.53    0.05
  -6   3   5    0.41    0.06
  -5  -3   5    0.17    0.03
   5  -3  -5    0.09    0.04
   5  -3  -5    0.11    0.03
  -5  -3   5    0.07    0.04
  -5  -3   5    0.11    0.04
  -5  -3   5    0.07    0.04
  -5   3   5    0.14    0.04
   5   3  -5    0.14    0.03
   5   3  -5    0.12    0.04
   5   3  -5    0.14    0.04
   5   3  -5    0.15    0.04
  -5   3   5    0.13    0.04
  -5   3   5    0.15    0.02
  -4  -3   5    8.00    0.39
   4  -3  -5    8.09    0.39
  -4  -3   5    7.79    0.39
  -4  -3   5    8.16    0.39
   4  -3  -5    7.84    0.39
   4   3  -5    8.59    0.39
  -4   3   5    8.37    0.38
  -4   3   5    7.80    0.38
  -4   3   5    8.08    0.39
   4   3  -5    7.67    0.39
   4   3  -5    8.45    0.39
   4   3  -5    7.96    0.39
  -4   3   5    7.67    0.39
  -3  -3   5    2.42    0.13
  -3  -3   5    2.42    0.13
   3  -3  -5    2.55    0.13
  -3  -3   5    2.72    0.13
   3  -3  -5    2.60    0.13
   3  -3  -5    2.42    0.13
  -3   3   5    2.57    0.12
  -3   3   5    2.63    0.13
  -3   3   5    2.40    0.14
   3   3  -5    2.65    0.13
  -3   3   5    2.75    0.12
   3   3  -5    2.54    0.13
   3   3  -5    2.29    0.13
   3   3  -5    2.59    0.13
   2  -3  -5    3.97    0.20
   2  -3  -5    4.02    0.20
  -2  -3   5    3.86    0.20
  -2  -3   5    4.11    0.20
   2  -3  -5    4.05    0.19
   2  -3  -5    3.82    0.19
  -2  -3   5    4.00    0.20
   2   3  -5    3.83    0.20
   2   3  -5    4.10    0.20
  -2   3   5    4.04    0.20
   2   3  -5    4.01    0.19
  -2   3   5    3.70    0.20
   2   3  -5    4.19    0.20
   1  -3  -5    1.50    0.08
   1  -3  -5    1.49    0.09
   1  -3  -5    1.64    0.08
   1  -3  -5    1.51    0.08
  -1  -3   5    1.64    0.08
  -1  -3   5    1.52    0.08
  -1  -3   5    1.58    0.09
  -1   3   5    1.59    0.09
  -1   3   5    1.53    0.09
   1   3  -5    1.66    0.08
   1   3  -5    1.62    0.08
   1   3  -5    1.59    0.09
   1   3  -5    1.74    0.08
   0  -3   5    1.08    0.06
   0  -3  -5    1.05    0.06
   0  -3  -5    1.05    0.06
   0  -3   5    1.17    0.07
   0  -3   5    1.21    0.06
   0  -3  -5    1.10    0.06
   0   3  -5    1.06    0.06
   0   3  -5    1.23    0.06
   0   3  -5    1.06    0.06
   0   3   5    1.14    0.06
   0   3   5    1.10    0.06
   0   3  -5    1.02    0.06
   0   3   5    1.06    0.06
   0   3   5    1.18    0.06
  -1  -3  -5   19.18    0.93
   1  -3   5   19.99    0.94
  -1  -3  -5   19.41    0.94
   1  -3   5   19.70    0.94
   1  -3   5   20.27    0.93
  -1  -3  -5   19.23    0.94
   1   3   5   20.28    0.93
   1   3   5   19.79    0.93
  -1   3  -5   20.11    0.94
  -1   3  -5   20.87    0.94
  -1   3  -5   19.33    0.94
  -1   3  -5   19.52    0.94
   1   3   5   19.94    0.93
  -2  -3  -5    1.94    0.10
  -2  -3  -5    1.94    0.10
   2  -3   5    1.76    0.10
  -2  -3  -5    1.75    0.10
  -2  -3  -5    1.79    0.10
   2  -3   5    1.89    0.10
   2   3   5    2.03    0.10
  -2   3  -5    1.79    0.10
   2   3   5    1.89    0.10
  -2   3  -5    1.98    0.09
  -2   3  -5    2.05    0.10
  -2   3  -5    1.83    0.10
   2   3   5    1.69    0.10
  -2   3  -5    1.85    0.11
  -3  -3  -5    0.20    0.04
  -3  -3  -5    0.21    0.03
  -3  -3  -5    0.21    0.04
  -3  -3  -5    0.15    0.03
   3  -3   5    0.21    0.03
   3  -3   5    0.19    0.04
  -3   3  -5    0.08    0.03
  -3   3  -5    0.21    0.04
  -3   3  -5    0.24    0.02
   3   3   5    0.20    0.03
  -3   3  -5    0.16    0.03
  -3   3  -5    0.19    0.03
   3   3   5    0.19    0.03
  -4  -3  -5    0.55    0.05
   4  -3   5    0.47    0.05
  -4  -3  -5    0.35    0.05
   4  -3   5    0.48    0.05
  -4  -3  -5    0.32    0.05
  -4   3  -5    0.35    0.04
   4   3   5    0.43    0.05
  -4   3  -5    0.33    0.05
   4   3   5    0.46    0.04
   5  -3   5    0.01    0.04
  -5  -3  -5   -0.03    0.04
  -5  -3  -5    0.00    0.04
   5  -3   5    0.01    0.04
  -5  -3  -5    0.01    0.04
   5   3   5    0.02    0.04
  -5   3  -5    0.00    0.03
   5   3   5    0.00    0.04
  -5   3  -5    0.02    0.04
   6  -3   5    1.31    0.11
   6  -3   5    1.27    0.10
  -6  -3  -5    1.17    0.11
  -6  -3  -5    1.24    0.10
  -6   3  -5    1.36    0.11
   6   3   5    1.34    0.10
  -6   3  -5    1.34    0.09
   7  -3   5    2.59    0.16
  -7  -3  -5    2.59    0.16
   7  -3   5    2.50    0.18
  -7   3  -5    2.87    0.18
  -7   3  -5    2.44    0.16
   7   3   5    2.87    0.17
  -8  -3  -5    0.11    0.08
   8  -3   5    0.14    0.07
  -8   3  -5    0.13    0.06
  -8   3  -5    0.21    0.09
   8   3   5    0.11    0.07
   9  -3   5    0.11    0.10
  -9   3  -5    0.07    0.07
  -9   3  -5    0.07    0.11
  10  -4  -5    0.07    0.09
 -10  -4   5    0.02    0.10
  10  -4  -5    0.14    0.11
 -10   4   5    0.07    0.06
 -10   4   5    0.01    0.10
  10   4  -5    0.04    0.10
  -9  -4   5    0.42    0.10
   9  -4  -5    0.43    0.09
   9  -4  -5    0.47    0.08
   9   4  -5    0.36    0.09
  -9   4   5    0.45    0.06
  -9   4   5    0.45    0.10
   8  -4  -5    0.01    0.05
   8  -4  -5    0.03    0.06
  -8  -4   5   -0.07    0.07
   8   4  -5   -0.01    0.06
  -8   4   5    0.02    0.06
  -8   4   5    0.00    0.04
  -8   4   5    0.01    0.06
   7  -4  -5    0.01    0.04
  -7  -4   5   -0.01    0.05
   7  -4  -5   -0.03    0.06
  -7  -4   5    0.02    0.06
   7   4  -5    0.00    0.05
  -7   4   5   -0.02    0.05
   7   4  -5    0.03    0.05
  -7   4   5   -0.03    0.05
  -7   4   5   -0.02    0.03
  -6  -4   5    1.71    0.12
   6  -4  -5    1.94    0.12
  -6  -4   5    1.77    0.12
   6  -4  -5    1.92    0.11
   6   4  -5    1.83    0.12
  -6   4   5    1.71    0.12
  -6   4   5    1.84    0.11
   6   4  -5    1.68    0.12
  -6   4   5    1.81    0.10
  -5  -4   5    0.03    0.03
  -5  -4   5    0.01    0.04
   5  -4  -5    0.02    0.03
  -5  -4   5    0.02    0.04
   5  -4  -5    0.02    0.02
  -5   4   5    0.02    0.03
  -5   4   5    0.03    0.02
   5   4  -5    0.00    0.04
   5   4  -5    0.03    0.03
  -5   4   5    0.02    0.04
  -5   4   5    0.02    0.02
  -4  -4   5    0.28    0.05
  -4  -4   5    0.37    0.04
   4  -4  -5    0.30    0.03
  -4  -4   5    0.28    0.04
   4  -4  -5    0.29    0.04
   4   4  -5    0.36    0.03
   4   4  -5    0.33    0.04
   4   4  -5    0.37    0.04
   4   4  -5    0.29    0.04
  -4   4   5    0.24    0.04
  -4   4   5    0.35    0.04
  -3  -4   5    2.44    0.13
  -3  -4   5    2.15    0.13
   3  -4  -5    2.37    0.12
   3  -4  -5    2.44    0.13
  -3  -4   5    2.55    0.13
   3  -4  -5    2.45    0.12
   3   4  -5    2.56    0.12
   3   4  -5    2.39    0.13
   3   4  -5    2.53    0.13
  -3   4   5    2.57    0.13
   3   4  -5    2.50    0.13
  -3   4   5    2.62    0.13
   2  -4  -5    0.20    0.02
   2  -4  -5    0.27    0.02
  -2  -4   5    0.21    0.03
   2  -4  -5    0.24    0.03
   2  -4  -5    0.31    0.04
  -2  -4   5    0.21    0.03
   2   4  -5    0.21    0.03
  -2   4   5    0.27    0.03
   2   4  -5    0.27    0.03
   2   4  -5    0.37    0.03
  -2   4   5    0.21    0.03
   2   4  -5    0.27    0.03
   1  -4  -5    0.54    0.04
  -1  -4   5    0.58    0.04
  -1  -4   5    0.59    0.05
   1  -4  -5    0.52    0.03
   1  -4  -5    0.51    0.03
   1  -4  -5    0.46    0.04
  -1  -4   5    0.53    0.04
   1   4  -5    0.63    0.04
  -1   4   5    0.58    0.04
   1   4  -5    0.58    0.04
  -1   4   5    0.62    0.04
  -1   4   5    0.57    0.04
   1   4  -5    0.60    0.04
   1   4  -5    0.51    0.04
   0  -4   5    0.07    0.02
   0  -4  -5    0.05    0.01
   0  -4  -5    0.06    0.02
   0  -4  -5    0.05    0.01
   0  -4   5    0.04    0.02
   0  -4   5    0.07    0.02
   0   4   5    0.07    0.02
   0   4  -5    0.07    0.02
   0   4   5    0.07    0.02
   0   4  -5    0.05    0.02
   0   4  -5    0.04    0.02
   1  -4   5   30.21    1.47
  -1  -4  -5   30.96    1.47
   1  -4   5   31.39    1.46
  -1  -4  -5   30.40    1.47
  -1  -4  -5   30.74    1.47
   1  -4   5   31.79    1.47
  -1  -4  -5   31.73    1.47
  -1   4  -5   30.61    1.47
   1   4   5   32.02    1.46
   1   4   5   30.86    1.46
   1   4   5   30.87    1.47
   1   4   5   31.95    1.46
  -1   4  -5   31.39    1.47
  -1   4  -5   31.41    1.47
  -2  -4  -5   23.39    1.13
  -2  -4  -5   23.37    1.13
  -2  -4  -5   23.56    1.13
   2  -4   5   24.34    1.13
   2  -4   5   24.43    1.13
  -2   4  -5   23.34    1.13
   2   4   5   24.48    1.12
   2   4   5   23.59    1.13
   2   4   5   25.04    1.13
   2   4   5   22.81    1.13
  -2   4  -5   23.87    1.13
  -2   4  -5   24.36    1.13
  -3  -4  -5    1.01    0.07
  -3  -4  -5    0.94    0.07
   3  -4   5    1.03    0.07
  -3  -4  -5    0.99    0.07
   3  -4   5    1.01    0.07
  -3   4  -5    0.81    0.06
   3   4   5    0.94    0.06
  -3   4  -5    1.00    0.07
  -3   4  -5    0.93    0.07
   3   4   5    0.97    0.06
  -4  -4  -5   -0.02    0.03
   4  -4   5    0.00    0.04
   4  -4   5    0.02    0.03
  -4  -4  -5    0.00    0.04
  -4  -4  -5    0.04    0.03
  -4   4  -5    0.00    0.03
  -4   4  -5    0.01    0.04
   4   4   5    0.00    0.03
   4   4   5    0.00    0.03
  -4   4  -5    0.01    0.03
   5  -4   5    3.36    0.18
  -5  -4  -5    3.36    0.18
  -5  -4  -5    2.99    0.19
   5  -4   5    3.54    0.19
  -5  -4  -5    3.44    0.19
   5   4   5    3.29    0.18
  -5   4  -5    3.66    0.19
   5   4   5    3.55    0.18
  -5   4  -5    3.26    0.18
  -6  -4  -5    3.85    0.20
   6  -4   5    3.68    0.20
   6  -4   5    3.40    0.20
  -6  -4  -5    3.38    0.20
  -6   4  -5    3.48    0.20
  -6   4  -5    3.50    0.19
   6   4   5    3.35    0.19
   7  -4   5    0.09    0.06
  -7  -4  -5    0.04    0.06
   7  -4   5    0.03    0.06
  -7   4  -5    0.07    0.05
   7   4   5    0.05    0.06
  -7   4  -5    0.00    0.06
  -8  -4  -5    0.31    0.09
   8  -4   5    0.43    0.09
  -8   4  -5    0.19    0.09
  -8   4  -5    0.22    0.06
   8   4   5    0.20    0.07
   9  -4   5    0.00    0.10
  -9   4  -5    0.03    0.11
  -9   4  -5    0.09    0.08
   9   4   5    0.00    0.10
  10  -5  -5    0.04    0.10
 -10  -5   5    0.12    0.10
  10  -5  -5    0.08    0.09
 -10   5   5    0.02    0.05
 -10   5   5    0.07    0.11
  10   5  -5   -0.04    0.10
   9  -5  -5   -0.03    0.07
   9  -5  -5   -0.02    0.08
  -9  -5   5    0.04    0.10
   9   5  -5    0.00    0.09
  -9   5   5   -0.03    0.04
  -9   5   5    0.00    0.09
   8  -5  -5    0.74    0.10
   8  -5  -5    0.64    0.07
  -8  -5   5    0.77    0.09
   8   5  -5    0.72    0.09
   8   5  -5    0.57    0.09
  -8   5   5    0.56    0.09
  -8   5   5    0.68    0.06
  -7  -5   5    2.70    0.16
   7  -5  -5    2.53    0.15
   7  -5  -5    2.52    0.17
   7   5  -5    2.70    0.16
  -7   5   5    2.60    0.17
  -7   5   5    2.48    0.13
   7   5  -5    2.57    0.16
  -7   5   5    2.94    0.16
   6  -5  -5    0.08    0.03
  -6  -5   5    0.06    0.05
   6  -5  -5    0.08    0.05
  -6   5   5    0.06    0.02
  -6   5   5    0.07    0.02
   6   5  -5    0.08    0.05
  -6   5   5    0.07    0.04
   6   5  -5    0.06    0.04
  -6   5   5    0.03    0.05
   5  -5  -5    0.35    0.04
  -5  -5   5    0.26    0.05
  -5  -5   5    0.29    0.05
  -5  -5   5    0.40    0.05
   5  -5  -5    0.38    0.05
  -5   5   5    0.45    0.06
  -5   5   5    0.32    0.04
   5   5  -5    0.29    0.05
   5   5  -5    0.30    0.05
  -4  -5   5    0.52    0.06
   4  -5  -5    0.53    0.06
   4  -5  -5    0.62    0.04
  -4  -5   5    0.62    0.06
  -4  -5   5    0.70    0.06
  -4   5   5    0.61    0.06
   4   5  -5    0.58    0.06
   4   5  -5    0.57    0.06
  -4   5   5    0.68    0.06
  -3  -5   5   10.35    0.50
   3  -5  -5   10.60    0.49
   3  -5  -5    9.99    0.50
   3  -5  -5    9.72    0.49
  -3  -5   5   10.82    0.50
  -3  -5   5   10.11    0.50
   3   5  -5   10.77    0.50
   3   5  -5   10.34    0.50
  -3   5   5   10.27    0.51
   3   5  -5   10.29    0.50
   3   5  -5   10.82    0.49
  -3   5   5   10.92    0.50
   2  -5  -5    0.69    0.05
  -2  -5   5    0.81    0.06
  -2  -5   5    0.73    0.06
  -2  -5   5    0.79    0.05
   2  -5  -5    0.73    0.04
   2  -5  -5    0.69    0.04
   2   5  -5    0.76    0.06
  -2   5   5    0.77    0.05
   2   5  -5    0.85    0.05
  -2   5   5    0.94    0.06
  -2   5   5    0.78    0.05
   2   5  -5    0.73    0.05
  -1  -5   5    6.59    0.31
   1  -5  -5    6.02    0.30
   1  -5  -5    6.26    0.31
   1  -5  -5    6.11    0.30
  -1  -5   5    6.30    0.30
  -1  -5   5    6.22    0.30
   1  -5  -5    6.11    0.30
   1   5  -5    6.31    0.31
  -1   5   5    6.65    0.31
  -1   5   5    6.69    0.30
   1   5  -5    6.25    0.30
   1   5  -5    6.09    0.30
  -1   5   5    6.14    0.31
   0  -5  -5    5.01    0.24
   0  -5   5    5.22    0.25
   0  -5   5    5.27    0.25
   0  -5  -5    4.84    0.24
   0  -5   5    5.10    0.25
   0  -5  -5    5.03    0.25
   0   5   5    5.12    0.25
   0   5   5    5.44    0.25
   0   5  -5    5.26    0.25
   0   5  -5    5.02    0.25
   0   5  -5    5.07    0.25
  -1  -5  -5    1.55    0.08
  -1  -5  -5    1.43    0.09
   1  -5   5    1.51    0.09
   1  -5   5    1.66    0.09
   1  -5   5    1.55    0.07
  -1  -5  -5    1.38    0.08
  -1  -5  -5    1.41    0.09
  -1   5  -5    1.49    0.08
  -1   5  -5    1.44    0.09
  -1   5  -5    1.52    0.09
   1   5   5    1.63    0.08
   1   5   5    1.52    0.09
  -2  -5  -5    3.96    0.20
  -2  -5  -5    3.79    0.20
  -2  -5  -5    4.04    0.20
   2  -5   5    4.07    0.20
   2   5   5    4.01    0.19
  -2   5  -5    3.89    0.20
   2   5   5    4.17    0.20
   2   5   5    4.10    0.20
  -2   5  -5    4.15    0.21
  -2   5  -5    3.84    0.20
   2   5   5    3.81    0.20
   3  -5   5    2.29    0.12
  -3  -5  -5    2.10    0.12
  -3  -5  -5    2.15    0.12
  -3  -5  -5    2.34    0.12
   3  -5   5    2.17    0.12
  -3   5  -5    2.06    0.11
  -3   5  -5    2.03    0.12
  -3   5  -5    2.12    0.12
   3   5   5    1.96    0.11
   3   5   5    2.23    0.12
  -4  -5  -5    0.29    0.05
   4  -5   5    0.25    0.05
  -4  -5  -5    0.21    0.04
  -4  -5  -5    0.22    0.04
   4  -5   5    0.17    0.04
  -4   5  -5    0.14    0.04
  -4   5  -5    0.19    0.03
   4   5   5    0.25    0.04
   4   5   5    0.28    0.04
  -4   5  -5    0.18    0.05
   5  -5   5    3.30    0.19
  -5  -5  -5    3.55    0.19
   5  -5   5    3.64    0.18
  -5  -5  -5    3.53    0.19
  -5   5  -5    3.20    0.18
  -5   5  -5    3.28    0.19
   5   5   5    3.14    0.18
  -6  -5  -5    1.12    0.11
  -6  -5  -5    1.21    0.10
   6  -5   5    1.05    0.10
   6  -5   5    1.32    0.10
  -6   5  -5    1.14    0.11
  -6   5  -5    1.14    0.09
   6   5   5    1.13    0.09
  -7  -5  -5    2.50    0.17
   7  -5   5    2.57    0.16
   7  -5   5    2.34    0.16
  -7   5  -5    2.39    0.14
   7   5   5    2.07    0.15
  -7   5  -5    2.22    0.17
  -8  -5  -5    0.74    0.11
   8  -5   5    0.92    0.11
  -8   5  -5    0.93    0.10
   8   5   5    1.13    0.11
  -8   5  -5    0.85    0.12
  -9  -5  -5    0.21    0.13
   9  -5   5    0.10    0.10
   9   5   5    0.13    0.10
  -9   5  -5    0.11    0.08
  -9   5  -5    0.06    0.11
   9  -6  -5    0.68    0.11
   9  -6  -5    0.63    0.09
  -9  -6   5    0.75    0.11
   9   6  -5    0.68    0.12
  -9   6   5    0.76    0.12
   9   6  -5    0.79    0.10
   8  -6  -5    0.06    0.07
  -8  -6   5    0.05    0.08
   8  -6  -5    0.07    0.05
   8   6  -5    0.05    0.07
  -8   6   5    0.06    0.07
   8   6  -5    0.13    0.07
   7  -6  -5    1.32    0.10
   7  -6  -5    1.31    0.11
  -7  -6   5    1.26    0.12
   7   6  -5    1.35    0.11
  -7   6   5    1.45    0.12
   7   6  -5    1.37    0.12
  -6  -6   5   -0.02    0.05
   6  -6  -5    0.00    0.03
   6  -6  -5    0.03    0.05
  -6  -6   5    0.00    0.05
   6   6  -5    0.02    0.05
  -6   6   5    0.00    0.05
   6   6  -5    0.01    0.05
  -6   6   5    0.07    0.05
  -5  -6   5    0.00    0.04
   5  -6  -5   -0.01    0.02
   5  -6  -5    0.05    0.04
  -5  -6   5   -0.03    0.04
  -5   6   5    0.00    0.04
   5   6  -5   -0.01    0.04
  -5   6   5    0.01    0.04
   5   6  -5    0.00    0.04
  -4  -6   5    4.54    0.23
   4  -6  -5    4.26    0.22
  -4  -6   5    4.32    0.23
   4  -6  -5    4.27    0.23
   4   6  -5    4.32    0.22
  -4   6   5    4.50    0.22
  -4   6   5    4.91    0.23
   4   6  -5    4.44    0.23
  -3  -6   5   13.06    0.64
  -3  -6   5   13.12    0.63
   3  -6  -5   13.45    0.62
   3  -6  -5   13.14    0.63
   3  -6  -5   13.10    0.62
  -3   6   5   13.28    0.63
  -3   6   5   13.07    0.64
   3   6  -5   13.63    0.63
   3   6  -5   13.16    0.64
  -2  -6   5   12.10    0.57
   2  -6  -5   11.68    0.57
  -2   6   5   12.24    0.57
  -2   6   5   11.50    0.57
  -2   6   5   11.91    0.57
   2   6  -5   11.32    0.57
   2   6  -5   12.00    0.57
   2   6  -5   12.10    0.56
  -1  -6   5    0.04    0.04
  -1  -6   5    0.08    0.03
  -1  -6   5    0.05    0.02
   1  -6  -5    0.05    0.03
   1   6  -5    0.05    0.02
   1   6  -5    0.11    0.03
   1   6  -5    0.06    0.02
   1   6  -5    0.05    0.03
  -1   6   5    0.06    0.02
  -1   6   5    0.07    0.03
  -1   6   5    0.03    0.03
   0  -6  -5    1.21    0.07
   0  -6   5    1.30    0.07
   0  -6  -5    1.27    0.07
   0  -6  -5    1.26    0.08
   0  -6  -5    1.30    0.08
   0  -6   5    1.40    0.08
   0   6  -5    1.41    0.08
   0   6  -5    1.43    0.08
   0   6  -5    1.25    0.08
   0   6   5    1.27    0.08
   0   6   5    1.41    0.07
   0   6  -5    1.26    0.07
   1  -6   5    0.62    0.05
  -1  -6  -5    0.53    0.04
  -1  -6  -5    0.59    0.04
  -1  -6  -5    0.58    0.05
  -1  -6  -5    0.52    0.05
   1   6   5    0.65    0.04
   1   6   5    0.65    0.06
  -1   6  -5    0.62    0.05
  -1   6  -5    0.65    0.04
  -1   6  -5    0.66    0.05
  -1   6  -5    0.61    0.05
  -2  -6  -5    0.08    0.03
  -2  -6  -5    0.12    0.04
  -2  -6  -5    0.11    0.03
   2  -6   5    0.10    0.03
  -2   6  -5    0.07    0.03
  -2   6  -5    0.10    0.02
   2   6   5    0.12    0.02
   2   6   5    0.07    0.02
   2   6   5    0.10    0.02
  -2   6  -5    0.07    0.03
  -3  -6  -5    0.56    0.06
   3  -6   5    0.62    0.06
  -3  -6  -5    0.72    0.07
  -3  -6  -5    0.57    0.06
   3   6   5    0.53    0.05
  -3   6  -5    0.48    0.06
  -3   6  -5    0.66    0.06
  -3   6  -5    0.61    0.05
   3   6   5    0.67    0.05
   4  -6   5    3.89    0.21
  -4  -6  -5    3.95    0.21
   4  -6   5    4.40    0.22
  -4  -6  -5    3.89    0.22
   4   6   5    4.02    0.21
  -4   6  -5    3.73    0.22
  -4   6  -5    4.25    0.20
  -4   6  -5    4.18    0.21
  -5  -6  -5    1.77    0.12
  -5  -6  -5    1.61    0.12
   5  -6   5    1.59    0.11
   5  -6   5    1.70    0.12
  -5   6  -5    1.60    0.10
  -5   6  -5    1.72    0.12
  -5   6  -5    1.69    0.12
   5   6   5    1.59    0.11
   6  -6   5    4.62    0.24
  -6  -6  -5    4.21    0.24
   6  -6   5    4.37    0.24
  -6  -6  -5    4.69    0.25
  -6   6  -5    4.20    0.22
  -6   6  -5    4.19    0.24
   6   6   5    4.31    0.23
  -7  -6  -5    0.15    0.08
   7  -6   5    0.17    0.07
   7  -6   5    0.32    0.08
  -7   6  -5    0.22    0.05
  -7   6  -5    0.16    0.08
   7   6   5    0.21    0.06
   8  -6   5    1.22    0.14
   8  -6   5    1.14    0.12
  -8  -6  -5    1.21    0.13
  -8   6  -5    1.06    0.10
  -8   6  -5    1.13    0.14
   8   6   5    0.96    0.11
  -9  -7   5    0.61    0.13
   9  -7  -5    0.60    0.13
   9  -7  -5    0.68    0.09
   9   7  -5    0.62    0.11
   9   7  -5    0.85    0.11
  -9   7   5    0.70    0.12
  -8  -7   5    0.18    0.08
   8  -7  -5    0.25    0.06
   8  -7  -5    0.19    0.08
   8   7  -5    0.18    0.07
   8   7  -5    0.31    0.08
  -8   7   5    0.22    0.09
   7  -7  -5    1.13    0.09
  -7  -7   5    0.94    0.10
   7  -7  -5    1.16    0.11
   7   7  -5    1.14    0.11
  -7   7   5    1.00    0.11
   7   7  -5    1.02    0.10
  -6  -7   5    0.62    0.08
   6  -7  -5    0.80    0.09
   6  -7  -5    0.81    0.07
  -6  -7   5    0.83    0.09
  -6   7   5    0.74    0.09
   6   7  -5    1.02    0.10
   6   7  -5    0.82    0.09
   5  -7  -5    0.17    0.03
   5  -7  -5    0.16    0.05
  -5  -7   5    0.09    0.04
  -5  -7   5    0.19    0.06
  -5   7   5    0.09    0.05
  -5   7   5    0.20    0.05
   5   7  -5    0.09    0.05
   5   7  -5    0.10    0.04
   4  -7  -5    0.73    0.05
  -4  -7   5    0.71    0.07
   4  -7  -5    0.81    0.07
  -4  -7   5    0.67    0.07
  -4   7   5    0.71    0.08
   4   7  -5    0.69    0.07
  -4   7   5    0.73    0.06
   4   7  -5    0.78    0.07
  -3  -7   5    0.66    0.06
   3  -7  -5    0.67    0.04
   3  -7  -5    0.70    0.04
  -3  -7   5    0.69    0.07
   3  -7  -5    0.67    0.07
   3   7  -5    0.72    0.06
  -3   7   5    0.91    0.07
  -3   7   5    0.78    0.06
   3   7  -5    0.77    0.06
  -3   7   5    0.76    0.07
  -2  -7   5    0.01    0.04
   2  -7  -5    0.01    0.03
  -2  -7   5    0.03    0.03
  -2   7   5    0.02    0.03
   2   7  -5    0.00    0.03
  -2   7   5    0.04    0.03
  -2   7   5    0.03    0.03
   2   7  -5    0.01    0.02
  -1  -7   5    0.13    0.03
  -1  -7   5    0.12    0.03
   1  -7  -5    0.17    0.04
   1   7  -5    0.08    0.03
  -1   7   5    0.15    0.04
   1   7  -5    0.15    0.03
  -1   7   5    0.18    0.04
  -1   7   5    0.08    0.03
   1   7  -5    0.11    0.02
   0  -7  -5    1.53    0.08
   0  -7  -5    1.52    0.08
   0  -7  -5    1.62    0.10
   0  -7   5    1.65    0.09
   0  -7  -5    1.30    0.09
   0  -7   5    1.58    0.09
   0   7  -5    1.71    0.09
   0   7  -5    1.53    0.10
   0   7  -5    1.65    0.08
   0   7   5    1.52    0.09
   0   7   5    1.63    0.09
  -1  -7  -5    5.22    0.28
   1  -7   5    5.64    0.28
  -1  -7  -5    5.47    0.27
  -1  -7  -5    5.65    0.28
   1   7   5    6.07    0.28
   1   7   5    5.61    0.28
  -1   7  -5    5.63    0.28
  -1   7  -5    5.91    0.27
  -1   7  -5    5.79    0.28
   2  -7   5   10.23    0.49
  -2  -7  -5    9.94    0.49
  -2  -7  -5   10.09    0.49
  -2  -7  -5   10.15    0.50
  -2   7  -5   10.20    0.48
  -2   7  -5   10.42    0.50
   2   7   5   10.34    0.49
  -2   7  -5    9.87    0.49
  -3  -7  -5    4.68    0.24
   3  -7   5    4.87    0.24
  -3  -7  -5    4.80    0.25
  -3   7  -5    4.71    0.24
  -3   7  -5    4.75    0.23
  -3   7  -5    4.70    0.24
   3   7   5    4.48    0.23
   4  -7   5    0.57    0.07
  -4  -7  -5    0.82    0.07
   4  -7   5    0.69    0.07
  -4  -7  -5    0.73    0.08
  -4   7  -5    0.75    0.06
  -4   7  -5    0.76    0.07
  -4   7  -5    0.81    0.08
   4   7   5    0.58    0.06
  -5  -7  -5    2.33    0.15
   5  -7   5    2.57    0.15
   5  -7   5    2.09    0.14
  -5  -7  -5    2.40    0.15
  -5   7  -5    2.43    0.15
  -5   7  -5    2.06    0.12
  -5   7  -5    2.21    0.15
   5   7   5    2.40    0.13
   6  -7   5    0.30    0.06
  -6  -7  -5    0.35    0.08
  -6  -7  -5    0.25    0.07
   6  -7   5    0.32    0.07
  -6   7  -5    0.29    0.07
   6   7   5    0.27    0.05
  -6   7  -5    0.32    0.05
  -7  -7  -5    0.11    0.07
   7  -7   5    0.06    0.07
   7  -7   5    0.03    0.07
   7   7   5    0.02    0.06
  -7   7  -5    0.03    0.04
  -7   7  -5    0.06    0.09
   8  -7   5    0.02    0.08
   8  -7   5    0.08    0.11
  -8  -7  -5    0.01    0.09
   8   7   5    0.01    0.07
  -8   7  -5    0.09    0.10
  -8   7  -5    0.02    0.05
   9  -8  -5   -0.05    0.07
  -9  -8   5   -0.06    0.11
   9  -8  -5    0.06    0.11
   9   8  -5    0.00    0.09
  -9   8   5    0.00    0.09
   9   8  -5    0.04    0.11
   8  -8  -5    3.06    0.21
   8  -8  -5    2.97    0.17
  -8  -8   5    2.85    0.20
  -8   8   5    2.69    0.21
   8   8  -5    2.73    0.19
   8   8  -5    2.55    0.19
  -7  -8   5   10.58    0.53
   7  -8  -5   10.27    0.51
   7  -8  -5   10.20    0.53
   7   8  -5   10.52    0.52
   7   8  -5   10.16    0.52
  -7   8   5   10.47    0.53
   6  -8  -5    0.40    0.08
  -6  -8   5    0.35    0.08
   6  -8  -5    0.42    0.05
  -6  -8   5    0.36    0.07
   6   8  -5    0.42    0.07
  -6   8   5    0.40    0.08
   6   8  -5    0.36    0.06
  -5  -8   5    4.34    0.23
   5  -8  -5    4.29    0.21
  -5  -8   5    4.01    0.22
   5  -8  -5    4.30    0.23
  -5   8   5    4.10    0.22
   5   8  -5    4.15    0.23
  -5   8   5    4.30    0.23
   5   8  -5    4.01    0.22
   4  -8  -5    0.34    0.06
  -4  -8   5    0.33    0.06
  -4  -8   5    0.25    0.05
   4  -8  -5    0.25    0.03
  -4   8   5    0.41    0.06
  -4   8   5    0.31    0.05
   4   8  -5    0.25    0.04
   4   8  -5    0.29    0.05
   3  -8  -5   11.11    0.54
  -3  -8   5   11.65    0.56
   3  -8  -5   11.45    0.54
  -3  -8   5   11.90    0.56
   3  -8  -5   11.05    0.56
  -3   8   5   11.12    0.56
   3   8  -5   11.76    0.55
  -3   8   5   11.68    0.55
   3   8  -5   11.47    0.56
  -3   8   5   12.00    0.56
  -2  -8   5    0.13    0.03
  -2  -8   5    0.13    0.04
   2  -8  -5    0.10    0.04
  -2   8   5    0.07    0.04
  -2   8   5    0.14    0.04
   2   8  -5    0.11    0.04
  -2   8   5    0.10    0.04
  -1  -8   5    0.08    0.04
   1  -8  -5    0.10    0.04
  -1  -8   5    0.06    0.03
   1  -8  -5    0.05    0.04
   1   8  -5    0.10    0.02
   1   8  -5    0.13    0.04
  -1   8   5    0.05    0.03
  -1   8   5    0.12    0.04
  -1   8   5    0.07    0.04
   0  -8  -5    0.31    0.05
   0  -8  -5    0.26    0.05
   0  -8  -5    0.30    0.03
   0  -8  -5    0.27    0.03
   0  -8   5    0.31    0.04
   0   8   5    0.40    0.04
   0   8  -5    0.39    0.04
   0   8  -5    0.31    0.03
   0   8   5    0.32    0.05
   0   8  -5    0.28    0.05
  -1  -8  -5    8.06    0.38
   1  -8   5    7.72    0.38
  -1  -8  -5    7.67    0.39
  -1  -8  -5    7.76    0.37
  -1   8  -5    7.71    0.38
   1   8   5    7.94    0.38
  -1   8  -5    7.79    0.37
   1   8   5    7.79    0.39
  -1   8  -5    7.65    0.39
  -2  -8  -5    0.43    0.04
  -2  -8  -5    0.46    0.06
   2  -8   5    0.44    0.05
  -2   8  -5    0.39    0.06
  -2   8  -5    0.35    0.04
  -2   8  -5    0.24    0.05
   2   8   5    0.51    0.05
   3  -8   5    1.65    0.10
  -3  -8  -5    1.39    0.11
  -3  -8  -5    1.56    0.10
  -3   8  -5    1.55    0.11
  -3   8  -5    1.40    0.11
   3   8   5    1.56    0.09
   3   8   5    1.57    0.08
  -3   8  -5    1.59    0.08
   4  -8   5    0.39    0.06
  -4  -8  -5    0.47    0.07
   4  -8   5    0.55    0.06
  -4  -8  -5    0.54    0.06
   4   8   5    0.31    0.04
  -4   8  -5    0.30    0.06
  -4   8  -5    0.39    0.04
  -4   8  -5    0.53    0.07
   5  -8   5    2.62    0.16
  -5  -8  -5    2.71    0.17
  -5  -8  -5    2.76    0.16
   5  -8   5    2.48    0.15
  -5   8  -5    2.75    0.17
   5   8   5    2.38    0.14
  -5   8  -5    2.58    0.14
  -5   8  -5    2.69    0.17
  -6  -8  -5    0.14    0.07
   6  -8   5    0.09    0.05
  -6  -8  -5    0.25    0.07
   6  -8   5    0.16    0.07
  -6   8  -5    0.11    0.03
   6   8   5    0.10    0.04
  -6   8  -5    0.10    0.07
  -7  -8  -5   -0.04    0.08
  -7  -8  -5   -0.03    0.08
   7  -8   5    0.06    0.07
   7  -8   5    0.10    0.08
  -7   8  -5    0.02    0.08
   7   8   5    0.05    0.05
  -7   8  -5    0.02    0.04
  -8  -8  -5    0.00    0.12
   8  -8   5    0.04    0.09
   8  -8   5    0.12    0.12
  -8   8  -5    0.08    0.05
  -8   8  -5    0.11    0.10
   8   8   5    0.13    0.07
   8  -9  -5    3.59    0.21
  -8  -9   5    4.06    0.24
   8  -9  -5    3.46    0.23
   8   9  -5    3.43    0.23
   8   9  -5    3.74    0.22
  -8   9   5    3.11    0.24
   7  -9  -5    0.12    0.09
   7  -9  -5    0.04    0.04
  -7  -9   5    0.04    0.08
   7   9  -5    0.05    0.08
   7   9  -5    0.01    0.06
  -7   9   5    0.04    0.07
   6  -9  -5    0.33    0.05
   6  -9  -5    0.23    0.08
  -6  -9   5    0.26    0.07
  -6  -9   5    0.36    0.08
  -6   9   5    0.28    0.08
   6   9  -5    0.28    0.06
   6   9  -5    0.41    0.08
   5  -9  -5    0.62    0.06
   5  -9  -5    0.77    0.09
  -5  -9   5    0.79    0.08
  -5  -9   5    0.71    0.09
  -5   9   5    0.55    0.08
   5   9  -5    0.74    0.07
   5   9  -5    0.75    0.08
   4  -9  -5    0.59    0.07
   4  -9  -5    0.41    0.04
  -4  -9   5    0.46    0.07
  -4  -9   5    0.44    0.06
  -4   9   5    0.45    0.07
  -4   9   5    0.49    0.07
   4   9  -5    0.38    0.05
  -4   9   5    0.50    0.06
   4   9  -5    0.44    0.06
   3  -9  -5    0.03    0.05
   3  -9  -5    0.02    0.01
  -3  -9   5    0.05    0.05
   3  -9  -5    0.02    0.01
  -3  -9   5    0.01    0.03
  -3   9   5    0.01    0.05
  -3   9   5    0.01    0.04
   3   9  -5    0.01    0.03
  -3   9   5    0.01    0.04
   3   9  -5    0.04    0.04
   2  -9  -5    0.16    0.05
   2  -9  -5    0.16    0.05
  -2  -9   5    0.16    0.05
  -2  -9   5    0.24    0.04
   2   9  -5    0.18    0.03
  -2   9   5    0.23    0.05
  -2   9   5    0.23    0.05
   2   9  -5    0.25    0.05
  -2   9   5    0.22    0.05
  -1  -9   5    2.57    0.14
  -1  -9   5    2.55    0.13
   1  -9  -5    2.15    0.14
   1  -9  -5    2.21    0.14
   1   9  -5    2.35    0.14
  -1   9   5    2.47    0.14
   1   9  -5    2.39    0.12
  -1   9   5    2.63    0.14
  -1   9   5    2.56    0.14
   0  -9  -5    0.23    0.05
   0  -9   5    0.19    0.04
   0  -9  -5    0.29    0.03
   0  -9  -5    0.19    0.05
   0   9  -5    0.22    0.05
   0   9  -5    0.28    0.03
   0   9  -5    0.21    0.05
   0   9   5    0.23    0.04
   0   9   5    0.30    0.05
  -1  -9  -5   18.70    0.88
   1  -9   5   18.20    0.89
  -1  -9  -5   18.51    0.90
  -1   9  -5   18.60    0.89
  -1   9  -5   18.99    0.88
   1   9   5   19.39    0.89
  -1   9  -5   18.55    0.88
  -1   9  -5   18.59    0.90
   2  -9   5   22.45    1.05
  -2  -9  -5   22.63    1.07
  -2  -9  -5   21.95    1.05
  -2   9  -5   22.84    1.04
  -2   9  -5   21.84    1.06
  -2   9  -5   22.20    1.06
  -2   9  -5   21.71    1.04
   3  -9   5   -0.02    0.03
  -3  -9  -5    0.04    0.04
  -3  -9  -5    0.03    0.06
  -3   9  -5    0.00    0.05
  -3   9  -5    0.02    0.02
  -3   9  -5    0.01    0.05
  -4  -9  -5    0.10    0.06
  -4  -9  -5    0.09    0.05
   4  -9   5    0.06    0.05
   4  -9   5    0.09    0.04
  -4   9  -5    0.10    0.06
  -4   9  -5    0.12    0.02
   4   9   5    0.09    0.03
  -4   9  -5    0.06    0.05
  -5  -9  -5   -0.01    0.05
  -5  -9  -5    0.05    0.07
   5  -9   5    0.04    0.06
   5  -9   5    0.02    0.05
  -5   9  -5    0.03    0.06
   5   9   5    0.01    0.03
  -5   9  -5    0.02    0.02
  -5   9  -5    0.01    0.07
   6  -9   5    1.91    0.15
  -6  -9  -5    1.97    0.15
   6  -9   5    2.19    0.14
  -6  -9  -5    2.03    0.16
   6   9   5    1.86    0.12
  -6   9  -5    2.00    0.11
  -6   9  -5    1.99    0.15
  -6   9  -5    1.96    0.15
   7  -9   5    0.16    0.07
  -7  -9  -5    0.13    0.09
  -7  -9  -5    0.21    0.10
   7  -9   5    0.22    0.09
   7   9   5    0.16    0.06
  -7   9  -5    0.14    0.04
  -7   9  -5    0.16    0.10
  -8 -10   5    1.23    0.15
   8 -10  -5    1.16    0.12
   8 -10  -5    1.26    0.15
   8  10  -5    1.26    0.15
   8  10  -5    1.56    0.14
  -8  10   5    0.86    0.13
  -7 -10   5    4.44    0.26
   7 -10  -5    4.78    0.27
   7 -10  -5    4.12    0.22
   7  10  -5    4.31    0.23
   7  10  -5    3.86    0.24
  -7  10   5    3.65    0.25
  -6 -10   5    3.50    0.21
   6 -10  -5    3.65    0.21
  -6 -10   5    3.42    0.20
   6 -10  -5    3.31    0.18
   6  10  -5    3.25    0.21
  -6  10   5    2.92    0.20
   6  10  -5    3.37    0.19
   5 -10  -5    0.00    0.07
  -5 -10   5   -0.03    0.05
   5 -10  -5    0.00    0.03
  -5 -10   5   -0.02    0.07
   5  10  -5    0.02    0.06
   5  10  -5   -0.01    0.04
  -5  10   5    0.00    0.06
  -4 -10   5    0.92    0.09
  -4 -10   5    1.05    0.10
   4 -10  -5    1.01    0.10
   4 -10  -5    0.98    0.06
   4  10  -5    0.96    0.10
  -4  10   5    0.88    0.09
  -4  10   5    1.06    0.10
   4  10  -5    0.96    0.07
   3 -10  -5    0.12    0.06
  -3 -10   5    0.16    0.06
  -3 -10   5    0.13    0.04
   3 -10  -5    0.14    0.02
   3  10  -5    0.09    0.06
  -3  10   5    0.14    0.06
  -3  10   5    0.16    0.05
   3  10  -5    0.09    0.03
  -3  10   5    0.12    0.05
   2 -10  -5    0.26    0.06
  -2 -10   5    0.26    0.05
  -2 -10   5    0.21    0.06
   2 -10  -5    0.24    0.06
   2 -10  -5    0.25    0.06
  -2  10   5    0.17    0.05
   2  10  -5    0.15    0.03
  -2  10   5    0.20    0.05
   2  10  -5    0.22    0.05
  -2  10   5    0.31    0.06
   1 -10  -5    0.08    0.05
   1 -10  -5    0.04    0.05
  -1 -10   5    0.03    0.03
   1 -10  -5    0.06    0.01
   1  10  -5    0.06    0.02
  -1  10   5    0.05    0.05
   1  10  -5    0.10    0.04
  -1  10   5    0.10    0.05
  -1  10   5    0.07    0.05
   0 -10   5    0.94    0.07
   0 -10  -5    0.91    0.06
   0 -10  -5    0.93    0.09
   0  10   5    0.85    0.08
   0  10  -5    0.90    0.08
   0  10   5    0.83    0.09
   1 -10   5   14.80    0.72
  -1 -10  -5   15.09    0.72
  -1 -10  -5   15.48    0.73
  -1  10  -5   14.57    0.73
  -1  10  -5   15.39    0.73
  -2 -10  -5    2.19    0.15
  -2 -10  -5    2.35    0.13
   2 -10   5    2.42    0.14
  -2  10  -5    2.66    0.15
  -2  10  -5    2.39    0.15
   3 -10   5    1.45    0.10
  -3 -10  -5    1.51    0.12
  -3 -10  -5    1.49    0.10
  -3  10  -5    1.27    0.12
  -3  10  -5    1.51    0.11
  -4 -10  -5    0.62    0.09
  -4 -10  -5    0.54    0.07
   4 -10   5    0.56    0.06
   4 -10   5    0.63    0.08
  -4  10  -5    0.72    0.09
  -4  10  -5    0.59    0.08
   5 -10   5    0.04    0.05
  -5 -10  -5   -0.02    0.06
   5 -10   5    0.02    0.08
  -5 -10  -5   -0.04    0.07
  -5  10  -5   -0.05    0.07
  -5  10  -5    0.01    0.07
   5  10   5    0.02    0.03
  -6 -10  -5    0.38    0.10
   6 -10   5    0.34    0.07
   6 -10   5    0.30    0.09
  -6 -10  -5    0.51    0.09
  -6  10  -5    0.41    0.11
  -6  10  -5    0.44    0.10
   6  10   5    0.30    0.05
  -7 -10  -5    0.01    0.09
  -7 -10  -5   -0.06    0.09
   7 -10   5   -0.05    0.11
   7 -10   5   -0.01    0.08
  -7  10  -5   -0.02    0.09
   7  10   5    0.01    0.06
   7 -11  -5    0.14    0.05
  -7 -11   5    0.23    0.12
   7 -11  -5    0.08    0.10
   7  11  -5    0.10    0.09
  -7  11   5    0.14    0.09
   7  11  -5    0.12    0.07
  -6 -11   5    0.18    0.09
   6 -11  -5    0.21    0.09
  -6 -11   5    0.09    0.07
   6 -11  -5    0.18    0.05
   6  11  -5    0.14    0.07
  -6  11   5    0.14    0.09
   6  11  -5    0.12    0.05
  -5 -11   5    0.20    0.08
   5 -11  -5    0.38    0.04
  -5 -11   5    0.18    0.07
   5 -11  -5    0.44    0.09
   5  11  -5    0.32    0.07
  -5  11   5    0.41    0.09
   5  11  -5    0.26    0.05
  -4 -11   5    1.25    0.11
   4 -11  -5    1.10    0.10
   4 -11  -5    0.99    0.06
  -4 -11   5    0.75    0.08
  -4  11   5    0.89    0.10
   4  11  -5    1.10    0.10
  -4  11   5    1.02    0.11
  -3 -11   5    0.96    0.10
  -3 -11   5    0.79    0.08
   3 -11  -5    0.97    0.09
  -3  11   5    1.06    0.10
  -3  11   5    0.91    0.10
   3  11  -5    0.80    0.06
   3  11  -5    0.86    0.09
   2 -11  -5    0.75    0.08
  -2 -11   5    0.63    0.06
   2 -11  -5    0.59    0.08
   2 -11  -5    0.62    0.08
   2  11  -5    0.48    0.04
  -2  11   5    0.53    0.07
  -2  11   5    0.65    0.07
   2  11  -5    0.57    0.07
  -2  11   5    0.63    0.08
   1 -11  -5    1.81    0.12
  -1 -11   5    1.52    0.11
   1 -11  -5    1.71    0.09
  -1  11   5    1.60    0.12
   1  11  -5    1.65    0.12
  -1  11   5    1.89    0.12
   0 -11   5    0.26    0.04
   0 -11  -5    0.28    0.03
   0 -11  -5    0.33    0.06
   0  11  -5    0.27    0.06
   0  11   5    0.27    0.06
  -1 -11  -5    0.22    0.06
   1 -11   5    0.21    0.04
  -1 -11  -5    0.41    0.04
  -1  11  -5    0.22    0.06
  -2 -11  -5    0.34    0.08
   2 -11   5    0.20    0.04
  -2 -11  -5    0.23    0.04
  -2  11  -5    0.23    0.06
  -2  11  -5    0.33    0.07
  -3 -11  -5    0.98    0.09
  -3 -11  -5    1.06    0.11
   3 -11   5    0.86    0.08
  -3  11  -5    0.99    0.10
  -3  11  -5    0.90    0.10
  -4 -11  -5    0.09    0.05
   4 -11   5    0.15    0.05
   4 -11   5    0.07    0.07
  -4 -11  -5    0.08    0.07
  -4  11  -5    0.13    0.07
  -4  11  -5    0.11    0.07
  -5 -11  -5    0.03    0.06
  -5 -11  -5    0.05    0.09
   5 -11   5    0.01    0.07
  -5  11  -5    0.03    0.08
  -5  11  -5    0.04    0.08
   6 -11   5    0.01    0.07
  -6 -11  -5   -0.07    0.11
  -6 -11  -5    0.03    0.08
   6 -11   5   -0.03    0.09
   6  11   5    0.02    0.04
  -6  11  -5    0.01    0.09
  -6  11  -5    0.02    0.09
   7 -12  -5    0.72    0.09
  -7 -12   5    0.91    0.14
   7 -12  -5    0.88    0.13
   7  12  -5    0.61    0.12
  -7  12   5    0.47    0.13
   6 -12  -5    0.37    0.11
  -6 -12   5    0.35    0.12
   6 -12  -5    0.46    0.06
  -6 -12   5    0.35    0.09
   6  12  -5    0.38    0.06
  -6  12   5    0.42    0.10
   6  12  -5    0.33    0.09
  -5 -12   5    0.13    0.10
  -5 -12   5    0.08    0.07
   5 -12  -5    0.14    0.04
   5 -12  -5    0.16    0.08
   5  12  -5    0.18    0.04
  -5  12   5    0.13    0.08
   5  12  -5    0.18    0.08
  -4 -12   5    0.19    0.06
   4 -12  -5    0.32    0.03
  -4 -12   5    0.23    0.09
   4 -12  -5    0.27    0.08
  -4  12   5    0.27    0.09
   4  12  -5    0.15    0.07
   4  12  -5    0.31    0.04
  -4  12   5    0.20    0.08
  -3 -12   5   -0.02    0.05
   3 -12  -5    0.02    0.07
   3 -12  -5   -0.08    0.07
   3  12  -5    0.01    0.02
  -3  12   5    0.00    0.06
  -3  12   5    0.01    0.07
   3  12  -5    0.00    0.05
   2 -12  -5    7.77    0.39
  -2 -12   5    7.25    0.37
  -2  12   5    7.74    0.38
   2  12  -5    7.34    0.38
  -1 -12   5   -0.02    0.04
   1 -12  -5   -0.01    0.02
   1 -12  -5   -0.01    0.06
  -1  12   5    0.01    0.06
  -1  12   5   -0.02    0.06
   1  12  -5    0.02    0.05
   0 -12   5    0.39    0.05
   0 -12  -5    0.50    0.08
   0 -12  -5    0.31    0.04
   0  12  -5    0.34    0.06
  -1 -12  -5    0.02    0.06
  -1 -12  -5    0.01    0.03
   1 -12   5   -0.01    0.04
  -1  12  -5    0.02    0.05
  -2 -12  -5    0.83    0.10
   2 -12   5    0.99    0.08
  -2 -12  -5    0.98    0.08
  -2  12  -5    0.92    0.10
  -3 -12  -5    1.03    0.09
   3 -12   5    0.97    0.09
  -3 -12  -5    1.11    0.12
  -3  12  -5    1.04    0.13
  -3  12  -5    0.87    0.10
  -4 -12  -5    0.10    0.09
   4 -12   5    0.06    0.06
   4 -12   5    0.10    0.08
  -4 -12  -5    0.12    0.06
  -4  12  -5    0.02    0.07
  -4  12  -5    0.08    0.07
  -5 -12  -5    1.30    0.15
   5 -12   5    1.46    0.15
  -5 -12  -5    1.29    0.13
  -5  12  -5    1.66    0.16
  -5  12  -5    1.53    0.15
  -6 -12  -5    0.04    0.09
  -6  12  -5   -0.06    0.10
   6 -13  -5   -0.04    0.12
  -6 -13   5   -0.03    0.11
   6 -13  -5    0.08    0.05
  -6 -13   5   -0.01    0.09
   6  13  -5    0.01    0.09
  -6  13   5   -0.04    0.11
   5 -13  -5    0.06    0.04
   5 -13  -5    0.05    0.09
  -5 -13   5   -0.04    0.11
  -5 -13   5    0.04    0.07
  -5  13   5    0.04    0.10
   5  13  -5    0.06    0.08
   5  13  -5    0.07    0.04
   4 -13  -5    0.96    0.06
   4 -13  -5    0.90    0.12
  -4 -13   5    0.66    0.09
   4  13  -5    0.84    0.10
  -4  13   5    0.85    0.11
  -4  13   5    0.99    0.12
  -3 -13   5    0.22    0.06
   3 -13  -5    0.24    0.09
   3  13  -5    0.16    0.07
  -3  13   5    0.26    0.08
  -2 -13   5    0.59    0.07
   2 -13  -5    0.68    0.10
   2  13  -5    0.53    0.08
  -2  13   5    0.58    0.09
  -1 -13   5    0.17    0.05
   1 -13  -5    0.18    0.03
   1  13  -5    0.08    0.06
   0 -13  -5    0.16    0.03
   0 -13  -5    0.10    0.07
   0 -13   5    0.14    0.05
   0  13  -5    0.10    0.06
   1 -13   5    3.74    0.20
  -1 -13  -5    4.02    0.23
  -1 -13  -5    3.70    0.20
  -1  13  -5    3.72    0.22
   2 -13   5    1.04    0.09
  -2 -13  -5    0.84    0.08
  -2 -13  -5    1.05    0.12
  -2  13  -5    0.70    0.10
  -3 -13  -5    0.70    0.11
  -3 -13  -5    0.82    0.08
   3 -13   5    0.82    0.08
  -3  13  -5    0.73    0.11
  -4 -13  -5    0.11    0.10
   4 -13   5    0.10    0.10
   4 -13   5    0.07    0.06
  -4 -13  -5    0.09    0.07
  -4  13  -5    0.10    0.09
  -5 -13  -5    0.26    0.12
  -5 -13  -5    0.26    0.08
   5 -13   5    0.38    0.12
  -5  13  -5    0.29    0.12
  -5  13  -5    0.34    0.14
  -5 -14   5    0.08    0.09
   5 -14  -5   -0.01    0.11
   5 -14  -5   -0.02    0.04
  -5  14   5    0.03    0.12
   5  14  -5    0.01    0.10
   4 -14  -5    0.21    0.04
   4 -14  -5    0.15    0.11
  -4 -14   5    0.16    0.07
  -4  14   5    0.16    0.11
   4  14  -5    0.29    0.09
   3 -14  -5    0.20    0.14
  -3 -14   5    0.11    0.07
  -3  14   5    0.24    0.08
   3  14  -5    0.18    0.09
  -2 -14   5    0.04    0.05
   2  14  -5    0.02    0.08
  -1 -14   5    0.00    0.05
   1 -14  -5    0.00    0.03
   1  14  -5    0.00    0.07
   0 -14  -5    0.02    0.04
   0 -14   5   -0.01    0.05
   0  14  -5    0.01    0.08
  -1 -14  -5    0.31    0.09
   1 -14   5    0.36    0.06
  -1 -14  -5    0.33    0.05
  -1  14  -5    0.27    0.08
   2 -14   5    0.09    0.06
  -2 -14  -5    0.04    0.05
  -2 -14  -5    0.01    0.09
  -2  14  -5    0.05    0.08
  -3 -14  -5    0.03    0.06
  -3 -14  -5    0.00    0.10
   3 -14   5    0.01    0.06
  -3  14  -5    0.04    0.09
  -4 -14  -5    0.61    0.14
  -3 -15   5    0.79    0.10
   3  15  -5    0.87    0.12
  -2 -15   5    0.36    0.08
   2  15  -5    0.40    0.10
   1 -15  -5    0.30    0.04
  -1 -15   5    0.25    0.07
   1  15  -5    0.19    0.09
   0 -15   5    0.26    0.07
   0 -15  -5    0.29    0.05
   0  15  -5    0.29    0.10
   1 -15   5    0.05    0.06
  -1 -15  -5    0.09    0.05
  -1  15  -5    0.06    0.10
  -2 -15  -5    0.34    0.11
  -2 -15  -5    0.28    0.07
   2 -15   5    0.19    0.07
  -2  15  -5    0.21    0.10
 -10   0   6    0.06    0.08
 -10   0   6    0.16    0.10
  10   0  -6    0.00    0.09
  -9   0   6    0.04    0.06
   9   0  -6   -0.01    0.07
  -9   0   6    0.03    0.07
   8   0  -6    1.32    0.11
  -8   0   6    1.38    0.11
  -8   0   6    1.23    0.10
   8   0  -6    1.19    0.11
  -8   0   6    1.38    0.12
  -7   0   6    1.19    0.09
  -7   0   6    1.25    0.10
   7   0  -6    1.08    0.11
   7   0  -6    1.17    0.10
  -7   0   6    1.12    0.10
  -6   0   6    4.97    0.26
   6   0  -6    5.27    0.26
   6   0  -6    4.99    0.26
  -6   0   6    5.29    0.25
  -6   0   6    4.57    0.26
  -5   0   6    4.25    0.22
  -5   0   6    4.16    0.22
  -5   0   6    4.16    0.21
   5   0  -6    3.99    0.22
   5   0  -6    4.44    0.21
   4   0  -6    8.29    0.39
   4   0  -6    7.99    0.39
  -4   0   6    7.92    0.39
   4   0  -6    8.25    0.39
   4   0  -6    7.99    0.39
  -4   0   6    7.98    0.39
  -4   0   6    7.87    0.39
  -4   0   6    7.61    0.39
  -3   0   6    5.02    0.26
   3   0  -6    5.22    0.26
   3   0  -6    5.51    0.26
   3   0  -6    5.20    0.26
  -3   0   6    5.19    0.26
  -3   0   6    5.40    0.26
   3   0  -6    5.67    0.26
   2   0  -6   11.54    0.55
   2   0  -6   11.38    0.55
   2   0  -6   11.55    0.55
   2   0  -6   12.15    0.55
  -2   0   6   11.17    0.55
  -2   0   6   11.70    0.55
   1   0  -6    0.52    0.04
  -1   0   6    0.48    0.04
   1   0  -6    0.48    0.04
  -1   0   6    0.62    0.04
   1   0  -6    0.50    0.03
  -1   0   6    0.52    0.04
   1   0  -6    0.54    0.04
   0   0  -6    6.08    0.28
   0   0   6    5.85    0.28
   0   0   6    5.65    0.28
   0   0  -6    5.92    0.28
   0   0  -6    5.88    0.29
   0   0   6    5.89    0.28
   0   0  -6    5.97    0.28
  -1   0  -6   17.17    0.77
  -1   0  -6   16.42    0.77
   1   0   6   16.04    0.77
  -1   0  -6   16.01    0.77
   1   0   6   15.61    0.77
   1   0   6   16.14    0.77
  -1   0  -6   16.56    0.77
   2   0   6   14.35    0.67
  -2   0  -6   14.47    0.68
  -2   0  -6   14.04    0.68
  -2   0  -6   14.28    0.68
   2   0   6   14.50    0.68
  -2   0  -6   14.00    0.68
   2   0   6   14.30    0.68
   2   0   6   14.15    0.68
  -3   0  -6    0.22    0.03
   3   0   6    0.27    0.03
   3   0   6    0.32    0.03
   3   0   6    0.16    0.03
  -3   0  -6    0.19    0.03
  -3   0  -6    0.16    0.03
  -3   0  -6    0.27    0.04
   4   0   6    3.35    0.17
  -4   0  -6    3.50    0.18
  -4   0  -6    3.35    0.18
  -4   0  -6    3.30    0.17
   4   0   6    3.50    0.18
   4   0   6    3.16    0.18
  -4   0  -6    3.23    0.18
   5   0   6   75.01    3.41
  -5   0  -6   69.63    3.41
   5   0   6   72.69    3.41
  -5   0  -6   70.91    3.40
  -5   0  -6   74.09    3.41
  -6   0  -6    0.84    0.09
   6   0   6    0.82    0.09
   6   0   6    0.75    0.08
  -6   0  -6    0.86    0.09
  -7   0  -6    0.17    0.07
  -7   0  -6    0.21    0.07
  -8   0  -6    0.06    0.08
  -8   0  -6    0.01    0.07
  -9   0  -6    0.19    0.10
 -10  -1   6    0.10    0.09
 -10  -1   6    0.16    0.08
  10  -1  -6    0.13    0.09
 -10   1   6    0.13    0.08
  10   1  -6    0.15    0.10
 -10   1   6    0.23    0.10
  -9  -1   6    0.13    0.07
   9  -1  -6    0.08    0.07
  -9  -1   6    0.19    0.07
   9  -1  -6    0.08    0.07
  -9   1   6    0.18    0.08
  -9   1   6    0.06    0.08
   9   1  -6    0.10    0.07
  -9   1   6    0.20    0.06
  -8  -1   6    0.71    0.08
   8  -1  -6    1.05    0.09
  -8  -1   6    0.74    0.09
   8  -1  -6    0.63    0.09
   8   1  -6    0.74    0.09
  -8   1   6    0.80    0.09
  -8   1   6    0.98    0.09
  -8   1   6    0.66    0.07
  -7  -1   6    0.12    0.05
  -7  -1   6    0.16    0.06
  -7  -1   6    0.10    0.05
   7  -1  -6    0.08    0.05
   7  -1  -6    0.07    0.04
  -7   1   6    0.12    0.05
  -7   1   6    0.10    0.05
   7   1  -6    0.08    0.05
  -7   1   6    0.10    0.04
   7   1  -6    0.11    0.05
   6  -1  -6    0.45    0.06
  -6  -1   6    0.38    0.05
  -6  -1   6    0.32    0.05
   6  -1  -6    0.27    0.04
  -6  -1   6    0.34    0.05
  -6   1   6    0.40    0.05
  -6   1   6    0.43    0.05
   6   1  -6    0.26    0.05
   6   1  -6    0.36    0.05
  -6   1   6    0.34    0.05
   5  -1  -6    2.18    0.12
   5  -1  -6    2.34    0.13
  -5  -1   6    2.37    0.13
  -5  -1   6    2.38    0.13
  -5  -1   6    2.06    0.13
   5   1  -6    2.41    0.13
   5   1  -6    2.45    0.13
  -5   1   6    2.26    0.13
   5   1  -6    2.13    0.13
  -5   1   6    2.13    0.12
  -5   1   6    2.52    0.13
   4  -1  -6  205.21    9.76
  -4  -1   6  211.38    9.76
  -4  -1   6  205.58    9.76
  -4  -1   6  205.37    9.76
   4  -1  -6  205.41    9.76
   4  -1  -6  226.72    9.76
  -4  -1   6  213.12    9.76
  -4   1   6  202.69    9.76
  -4   1   6  209.13    9.76
   4   1  -6  209.48    9.76
   4   1  -6  207.29    9.76
   4   1  -6  203.07    9.76
   4   1  -6  210.62    9.76
  -4   1   6  201.63    9.76
   3  -1  -6    0.01    0.02
  -3  -1   6    0.03    0.02
  -3  -1   6    0.02    0.02
  -3  -1   6    0.02    0.02
   3  -1  -6    0.01    0.02
  -3  -1   6   -0.02    0.02
   3  -1  -6    0.01    0.02
  -3   1   6    0.02    0.02
  -3   1   6   -0.01    0.02
   3   1  -6    0.01    0.02
   3   1  -6    0.01    0.02
   3   1  -6    0.02    0.02
   3   1  -6    0.01    0.02
  -3   1   6   -0.01    0.02
   2  -1  -6   31.60    1.46
   2  -1  -6   30.36    1.46
   2  -1  -6   30.47    1.46
  -2  -1   6   32.09    1.46
  -2  -1   6   30.97    1.46
  -2   1   6   30.64    1.46
   2   1  -6   31.77    1.46
   2   1  -6   32.11    1.46
   2   1  -6   30.35    1.46
  -2   1   6   30.47    1.46
  -2   1   6   29.54    1.46
   2   1  -6   31.86    1.46
   1  -1  -6    0.08    0.02
  -1  -1   6    0.09    0.02
  -1  -1   6    0.10    0.02
  -1  -1   6    0.07    0.02
   1  -1  -6    0.07    0.02
   1  -1  -6    0.09    0.02
   1   1  -6    0.11    0.02
   1   1  -6    0.08    0.02
  -1   1   6    0.08    0.02
  -1   1   6    0.07    0.01
   1   1  -6    0.08    0.02
   1   1  -6    0.08    0.02
   0  -1  -6    1.69    0.10
   0  -1  -6    1.70    0.09
   0  -1   6    1.86    0.09
   0  -1   6    1.87    0.09
   0  -1   6    1.68    0.09
   0   1   6    1.75    0.09
   0   1   6    1.90    0.09
   0   1  -6    1.78    0.10
   0   1  -6    1.76    0.09
   0   1  -6    1.84    0.09
   0   1  -6    1.82    0.09
  -1  -1  -6    0.06    0.02
   1  -1   6    0.04    0.02
   1  -1   6    0.04    0.02
  -1  -1  -6    0.07    0.02
   1  -1   6    0.05    0.02
  -1  -1  -6    0.06    0.02
   1   1   6    0.07    0.01
  -1   1  -6    0.05    0.02
  -1   1  -6    0.03    0.02
   1   1   6    0.09    0.02
  -1   1  -6    0.08    0.02
  -1   1  -6    0.05    0.02
   1   1   6    0.02    0.02
   1   1   6    0.05    0.02
   2  -1   6    2.29    0.12
   2  -1   6    2.51    0.13
  -2  -1  -6    2.59    0.13
  -2  -1  -6    2.45    0.13
  -2  -1  -6    2.38    0.13
  -2  -1  -6    2.45    0.13
   2  -1   6    2.62    0.12
  -2   1  -6    2.38    0.12
   2   1   6    2.27    0.13
   2   1   6    2.21    0.12
  -2   1  -6    2.25    0.13
   2   1   6    2.52    0.13
   2   1   6    2.64    0.12
  -2   1  -6    2.47    0.13
  -2   1  -6    2.24    0.13
  -2   1  -6    2.45    0.12
  -3  -1  -6    1.58    0.09
  -3  -1  -6    1.63    0.10
   3  -1   6    1.71    0.09
  -3  -1  -6    1.45    0.09
   3  -1   6    1.58    0.09
  -3  -1  -6    1.77    0.09
   3  -1   6    1.58    0.10
  -3   1  -6    1.63    0.09
   3   1   6    1.60    0.09
  -3   1  -6    1.45    0.10
  -3   1  -6    1.75    0.09
   3   1   6    1.82    0.10
  -3   1  -6    1.65    0.09
   3   1   6    1.40    0.09
  -4  -1  -6   -0.03    0.03
   4  -1   6    0.05    0.04
   4  -1   6    0.07    0.03
  -4  -1  -6    0.01    0.03
  -4  -1  -6    0.01    0.03
  -4  -1  -6   -0.01    0.04
   4  -1   6    0.01    0.03
   4   1   6    0.05    0.03
  -4   1  -6    0.02    0.04
   4   1   6    0.04    0.03
  -4   1  -6    0.01    0.03
  -4   1  -6    0.00    0.04
  -4   1  -6   -0.03    0.03
  -5  -1  -6    2.63    0.14
   5  -1   6    2.19    0.14
   5  -1   6    2.20    0.13
  -5  -1  -6    2.17    0.13
   5  -1   6    2.25    0.13
  -5  -1  -6    2.04    0.13
  -5  -1  -6    2.10    0.13
   5   1   6    2.12    0.13
   5   1   6    2.31    0.13
  -5   1  -6    2.02    0.13
  -5   1  -6    2.02    0.13
  -6  -1  -6    0.04    0.06
  -6  -1  -6   -0.01    0.05
   6  -1   6   -0.05    0.05
  -6  -1  -6    0.01    0.05
   6   1   6   -0.01    0.05
  -6   1  -6   -0.02    0.06
  -6   1  -6    0.02    0.05
  -7  -1  -6    0.25    0.07
   7  -1   6    0.27    0.07
  -7   1  -6    0.29    0.07
  -7   1  -6    0.25    0.07
   7   1   6    0.17    0.07
  -8  -1  -6   -0.03    0.08
  -8   1  -6   -0.03    0.08
  -8   1  -6   -0.05    0.07
  -9   1  -6    0.04    0.10
  -9   1  -6    0.04    0.09
 -10  -2   6    0.82    0.12
  10  -2  -6    0.69    0.13
 -10  -2   6    1.00    0.11
 -10   2   6    0.90    0.09
  10   2  -6    0.86    0.12
 -10   2   6    0.75    0.13
   9  -2  -6    1.22    0.13
  -9  -2   6    1.29    0.13
   9  -2  -6    1.17    0.12
  -9  -2   6    1.40    0.14
   9   2  -6    1.03    0.12
  -9   2   6    1.39    0.10
  -9   2   6    1.29    0.12
  -9   2   6    1.15    0.12
   8  -2  -6    0.19    0.06
  -8  -2   6    0.29    0.06
   8  -2  -6    0.38    0.08
  -8  -2   6    0.26    0.07
   8   2  -6    0.25    0.07
  -8   2   6    0.37    0.07
  -8   2   6    0.38    0.06
  -8   2   6    0.34    0.08
   7  -2  -6    0.60    0.08
  -7  -2   6    0.56    0.06
   7  -2  -6    0.59    0.06
  -7  -2   6    0.65    0.07
  -7   2   6    0.63    0.08
  -7   2   6    0.68    0.07
   7   2  -6    0.69    0.08
  -7   2   6    0.70    0.06
   6  -2  -6    0.04    0.04
  -6  -2   6    0.10    0.05
  -6  -2   6    0.01    0.04
  -6  -2   6    0.03    0.04
   6  -2  -6    0.02    0.03
   6   2  -6    0.08    0.04
  -6   2   6    0.07    0.04
   6   2  -6    0.05    0.04
  -6   2   6    0.01    0.03
   6   2  -6    0.02    0.04
  -6   2   6    0.03    0.04
  -5  -2   6    2.32    0.13
  -5  -2   6    2.22    0.13
   5  -2  -6    2.32    0.13
   5  -2  -6    2.31    0.13
  -5  -2   6    2.47    0.13
  -5   2   6    2.23    0.13
   5   2  -6    2.30    0.13
   5   2  -6    2.28    0.13
  -5   2   6    2.40    0.13
   5   2  -6    2.51    0.13
   5   2  -6    2.39    0.13
  -5   2   6    1.97    0.12
  -4  -2   6    1.50    0.10
   4  -2  -6    1.69    0.10
  -4  -2   6    1.90    0.10
  -4  -2   6    1.56    0.10
   4  -2  -6    1.82    0.10
  -4  -2   6    1.63    0.10
   4   2  -6    1.73    0.10
  -4   2   6    1.94    0.10
   4   2  -6    1.79    0.10
  -4   2   6    1.73    0.09
   4   2  -6    1.64    0.10
  -4   2   6    1.59    0.10
   4   2  -6    1.73    0.10
  -4   2   6    1.83    0.10
   3  -2  -6    0.23    0.04
  -3  -2   6    0.32    0.04
   3  -2  -6    0.23    0.03
   3  -2  -6    0.28    0.03
  -3  -2   6    0.22    0.03
  -3  -2   6    0.31    0.04
  -3   2   6    0.23    0.02
  -3   2   6    0.32    0.03
   3   2  -6    0.23    0.03
   3   2  -6    0.27    0.03
   3   2  -6    0.33    0.03
  -3   2   6    0.16    0.03
   3   2  -6    0.29    0.03
  -3   2   6    0.24    0.03
  -2  -2   6    9.31    0.44
   2  -2  -6    9.19    0.44
  -2  -2   6    9.08    0.44
  -2  -2   6    9.10    0.44
   2  -2  -6    8.89    0.44
   2  -2  -6    8.99    0.43
   2   2  -6    8.99    0.44
   2   2  -6    9.34    0.44
   2   2  -6    9.24    0.44
  -2   2   6    9.65    0.43
  -2   2   6    8.96    0.44
  -2   2   6    9.12    0.44
   2   2  -6    9.23    0.44
  -2   2   6    9.05    0.43
  -1  -2   6    0.80    0.05
   1  -2  -6    0.82    0.05
  -1  -2   6    0.85    0.05
  -1  -2   6    0.82    0.05
   1  -2  -6    0.78    0.05
   1  -2  -6    0.73    0.05
  -1   2   6    0.75    0.05
   1   2  -6    0.83    0.05
  -1   2   6    0.89    0.05
   1   2  -6    0.72    0.05
  -1   2   6    0.87    0.05
   1   2  -6    0.75    0.05
   1   2  -6    0.84    0.05
   0  -2  -6    0.01    0.02
   0  -2   6    0.02    0.02
   0  -2   6    0.02    0.02
   0  -2  -6    0.00    0.01
   0  -2   6    0.01    0.02
   0   2   6    0.02    0.01
   0   2  -6   -0.01    0.02
   0   2  -6    0.00    0.02
   0   2   6    0.01    0.02
   0   2   6    0.02    0.02
   0   2  -6    0.00    0.02
   0   2  -6    0.00    0.02
  -1  -2  -6   36.04    1.66
  -1  -2  -6   35.25    1.66
   1  -2   6   35.17    1.66
   1  -2   6   35.56    1.66
  -1  -2  -6   35.07    1.66
  -1   2  -6   34.81    1.66
   1   2   6   34.18    1.66
  -1   2  -6   35.80    1.66
   1   2   6   34.80    1.66
  -1   2  -6   35.75    1.66
  -1   2  -6   35.80    1.66
   2  -2   6    2.62    0.14
  -2  -2  -6    2.54    0.14
   2  -2   6    2.60    0.14
  -2  -2  -6    2.68    0.14
   2  -2   6    2.72    0.14
   2  -2   6    2.62    0.13
  -2  -2  -6    2.86    0.14
  -2  -2  -6    2.72    0.14
   2   2   6    2.53    0.14
  -2   2  -6    2.66    0.14
   2   2   6    2.51    0.14
   2   2   6    2.73    0.13
  -2   2  -6    2.67    0.14
  -2   2  -6    2.68    0.13
  -2   2  -6    2.71    0.14
  -2   2  -6    2.64    0.14
   3  -2   6    0.25    0.04
  -3  -2  -6    0.36    0.04
  -3  -2  -6    0.26    0.04
  -3  -2  -6    0.33    0.04
   3  -2   6    0.34    0.04
   3  -2   6    0.39    0.04
  -3  -2  -6    0.25    0.04
   3   2   6    0.36    0.03
  -3   2  -6    0.40    0.04
   3   2   6    0.32    0.04
  -3   2  -6    0.35    0.04
   3   2   6    0.31    0.04
  -3   2  -6    0.35    0.04
  -3   2  -6    0.19    0.04
  -3   2  -6    0.34    0.03
  -4  -2  -6    1.90    0.12
  -4  -2  -6    2.07    0.12
  -4  -2  -6    1.84    0.11
  -4  -2  -6    2.05    0.11
   4  -2   6    2.04    0.11
   4  -2   6    2.14    0.11
   4   2   6    1.79    0.11
  -4   2  -6    1.86    0.12
   4   2   6    1.65    0.11
  -4   2  -6    1.70    0.11
  -5  -2  -6   14.41    0.70
   5  -2   6   13.91    0.69
  -5  -2  -6   14.57    0.70
   5  -2   6   14.70    0.70
  -5  -2  -6   14.37    0.70
  -5   2  -6   13.83    0.70
   5   2   6   14.44    0.70
  -5   2  -6   14.66    0.69
   5   2   6   14.91    0.69
  -6  -2  -6    0.48    0.07
   6  -2   6    0.33    0.06
  -6  -2  -6    0.48    0.07
  -6   2  -6    0.42    0.07
   6   2   6    0.43    0.07
  -6   2  -6    0.45    0.06
  -7  -2  -6    2.20    0.16
  -7  -2  -6    2.45    0.15
   7  -2   6    2.06    0.15
  -7   2  -6    1.88    0.15
   7   2   6    2.14    0.16
  -7   2  -6    2.41    0.15
  -8   2  -6    0.15    0.08
  -8   2  -6    0.08    0.07
  -9   2  -6   -0.02    0.11
  -9   2  -6    0.04    0.08
 -10  -3   6    0.01    0.09
 -10  -3   6   -0.02    0.09
  10  -3  -6    0.05    0.11
  10  -3  -6    0.01    0.08
 -10   3   6    0.04    0.10
 -10   3   6    0.03    0.06
  10   3  -6   -0.10    0.10
   9  -3  -6    0.15    0.07
  -9  -3   6    0.13    0.08
  -9  -3   6    0.14    0.07
   9  -3  -6    0.25    0.09
  -9   3   6    0.17    0.08
   9   3  -6    0.13    0.09
  -9   3   6    0.13    0.08
  -9   3   6    0.22    0.05
  -8  -3   6    2.59    0.17
   8  -3  -6    2.84    0.18
   8  -3  -6    3.03    0.17
   8   3  -6    2.99    0.18
  -8   3   6    2.85    0.18
  -8   3   6    2.70    0.15
  -8   3   6    2.78    0.17
  -7  -3   6    0.36    0.07
   7  -3  -6    0.63    0.07
   7  -3  -6    0.49    0.06
  -7  -3   6    0.51    0.07
  -7   3   6    0.60    0.07
   7   3  -6    0.47    0.08
  -7   3   6    0.52    0.08
  -7   3   6    0.59    0.06
   6  -3  -6    0.06    0.05
  -6  -3   6    0.04    0.05
  -6  -3   6    0.02    0.04
   6  -3  -6    0.02    0.03
  -6   3   6    0.09    0.03
   6   3  -6    0.03    0.05
  -6   3   6    0.07    0.05
   6   3  -6    0.05    0.04
  -6   3   6    0.03    0.04
  -5  -3   6    1.69    0.11
  -5  -3   6    1.59    0.11
  -5  -3   6    1.74    0.10
   5  -3  -6    1.75    0.10
  -5  -3   6    1.88    0.11
   5  -3  -6    1.66    0.11
  -5   3   6    1.71    0.11
   5   3  -6    1.76    0.11
  -5   3   6    1.74    0.09
  -5   3   6    1.80    0.11
   5   3  -6    1.84    0.11
   5   3  -6    1.87    0.10
   5   3  -6    1.72    0.11
   4  -3  -6    2.31    0.11
   4  -3  -6    1.82    0.11
  -4  -3   6    1.75    0.11
  -4  -3   6    2.15    0.11
  -4  -3   6    1.82    0.11
   4   3  -6    2.19    0.11
  -4   3   6    1.86    0.12
  -4   3   6    2.22    0.10
   4   3  -6    2.04    0.11
   4   3  -6    1.89    0.11
  -4   3   6    2.10    0.11
  -4   3   6    2.08    0.10
   4   3  -6    1.78    0.11
   3  -3  -6    0.06    0.02
  -3  -3   6    0.02    0.03
   3  -3  -6    0.03    0.02
   3  -3  -6    0.03    0.03
  -3  -3   6    0.03    0.02
  -3  -3   6    0.03    0.03
   3  -3  -6    0.02    0.03
   3   3  -6    0.05    0.02
  -3   3   6    0.03    0.01
  -3   3   6    0.02    0.03
  -3   3   6    0.05    0.03
   3   3  -6    0.02    0.02
  -3   3   6    0.03    0.01
   3   3  -6    0.02    0.02
   3   3  -6    0.02    0.02
  -2  -3   6    0.52    0.04
   2  -3  -6    0.47    0.04
   2  -3  -6    0.53    0.04
  -2  -3   6    0.49    0.04
   2  -3  -6    0.46    0.03
   2  -3  -6    0.43    0.05
  -2  -3   6    0.59    0.05
   2   3  -6    0.52    0.04
  -2   3   6    0.50    0.04
  -2   3   6    0.49    0.05
  -2   3   6    0.53    0.03
   2   3  -6    0.57    0.04
   2   3  -6    0.54    0.04
  -2   3   6    0.53    0.03
   2   3  -6    0.47    0.04
   1  -3  -6    4.79    0.23
   1  -3  -6    4.62    0.24
  -1  -3   6    4.72    0.23
  -1  -3   6    4.73    0.23
   1  -3  -6    4.27    0.23
   1  -3  -6    4.73    0.23
  -1  -3   6    4.94    0.23
  -1   3   6    4.97    0.23
   1   3  -6    4.99    0.23
   1   3  -6    4.89    0.23
  -1   3   6    4.79    0.24
  -1   3   6    4.82    0.23
   1   3  -6    4.76    0.23
   1   3  -6    4.91    0.23
   0  -3  -6    6.60    0.32
   0  -3   6    6.32    0.32
   0  -3   6    6.84    0.31
   0  -3  -6    6.33    0.31
   0  -3   6    6.49    0.32
   0  -3  -6    6.58    0.31
   0  -3  -6    6.49    0.31
   0   3   6    6.36    0.32
   0   3   6    6.84    0.31
   0   3  -6    6.61    0.32
   0   3  -6    6.44    0.32
   0   3  -6    6.85    0.32
   0   3  -6    6.59    0.32
   0   3   6    6.56    0.31
   1  -3   6    0.25    0.02
  -1  -3  -6    0.18    0.03
   1  -3   6    0.32    0.03
   1  -3   6    0.36    0.04
  -1  -3  -6    0.23    0.03
   1   3   6    0.25    0.02
  -1   3  -6    0.18    0.03
  -1   3  -6    0.19    0.03
   1   3   6    0.30    0.03
   1   3   6    0.17    0.03
  -1   3  -6    0.30    0.03
  -1   3  -6    0.20    0.03
   2  -3   6    1.38    0.08
  -2  -3  -6    1.32    0.08
  -2  -3  -6    1.13    0.08
   2  -3   6    1.28    0.08
  -2  -3  -6    1.24    0.08
  -2  -3  -6    1.24    0.08
  -2   3  -6    1.38    0.07
  -2   3  -6    1.24    0.08
   2   3   6    1.38    0.07
  -2   3  -6    1.49    0.08
  -2   3  -6    1.24    0.08
  -2   3  -6    1.18    0.08
   2   3   6    1.18    0.08
   2   3   6    1.27    0.07
  -3  -3  -6   15.12    0.71
   3  -3   6   15.53    0.71
   3  -3   6   14.70    0.70
  -3  -3  -6   14.75    0.71
  -3  -3  -6   14.84    0.71
  -3   3  -6   14.60    0.71
   3   3   6   14.10    0.70
   3   3   6   14.99    0.70
  -3   3  -6   14.69    0.70
  -3   3  -6   14.43    0.70
  -4  -3  -6    0.84    0.07
   4  -3   6    0.74    0.07
  -4  -3  -6    0.52    0.06
  -4  -3  -6    0.70    0.06
   4  -3   6    0.67    0.06
   4   3   6    0.75    0.06
   4   3   6    0.58    0.06
  -4   3  -6    0.63    0.06
  -4   3  -6    0.54    0.06
   5  -3   6    4.44    0.23
  -5  -3  -6    4.19    0.24
   5  -3   6    4.51    0.23
  -5  -3  -6    4.20    0.23
  -5  -3  -6    4.60    0.23
   5   3   6    4.55    0.23
  -5   3  -6    4.59    0.24
  -5   3  -6    4.65    0.23
   6  -3   6    2.65    0.16
  -6  -3  -6    2.73    0.17
  -6  -3  -6    3.06    0.17
   6  -3   6    2.60    0.17
   6   3   6    2.90    0.17
  -6   3  -6    2.48    0.17
  -6   3  -6    2.80    0.16
   7  -3   6    5.51    0.30
  -7  -3  -6    5.67    0.30
  -7   3  -6    5.61    0.30
  -7   3  -6    5.62    0.29
   7   3   6    5.51    0.30
   8  -3   6    0.41    0.09
  -8   3  -6    0.41    0.08
  -8   3  -6    0.27    0.09
   8   3   6    0.45    0.09
  -9   3  -6    0.22    0.09
  -9   3  -6    0.41    0.13
 -10  -4   6    0.07    0.11
  10  -4  -6   -0.02    0.09
  10  -4  -6   -0.03    0.12
 -10   4   6    0.01    0.06
  10   4  -6    0.03    0.11
 -10   4   6    0.01    0.11
  -9  -4   6    0.52    0.10
   9  -4  -6    0.78    0.11
   9  -4  -6    0.55    0.08
  -9   4   6    0.46    0.09
   9   4  -6    0.66    0.10
  -9   4   6    0.69    0.07
  -8  -4   6    0.02    0.06
  -8  -4   6   -0.02    0.07
   8  -4  -6   -0.01    0.06
   8  -4  -6    0.07    0.05
  -8   4   6    0.09    0.07
  -8   4   6   -0.01    0.07
   8   4  -6   -0.02    0.07
  -8   4   6   -0.01    0.04
  -7  -4   6    0.65    0.09
   7  -4  -6    0.66    0.08
   7  -4  -6    0.41    0.06
  -7  -4   6    0.67    0.08
  -7   4   6    0.70    0.07
   7   4  -6    0.70    0.09
   7   4  -6    0.47    0.07
  -7   4   6    0.60    0.05
  -7   4   6    0.55    0.08
   6  -4  -6    8.69    0.42
   6  -4  -6    8.34    0.43
  -6  -4   6    8.57    0.43
  -6  -4   6    8.88    0.43
   6   4  -6    8.40    0.43
  -6   4   6    8.48    0.42
  -6   4   6    8.23    0.43
   6   4  -6    8.88    0.43
  -6   4   6    8.67    0.41
   5  -4  -6    0.87    0.06
  -5  -4   6    0.79    0.08
   5  -4  -6    0.74    0.08
  -5  -4   6    0.84    0.07
  -5  -4   6    0.85    0.08
   5   4  -6    0.82    0.07
  -5   4   6    0.78    0.07
   5   4  -6    0.92    0.08
  -5   4   6    0.88    0.05
  -5   4   6    0.88    0.07
  -5   4   6    0.83    0.05
  -4  -4   6    4.22    0.22
   4  -4  -6    4.14    0.21
  -4  -4   6    4.47    0.22
  -4  -4   6    4.62    0.22
   4  -4  -6    4.24    0.22
   4   4  -6    4.30    0.22
   4   4  -6    4.69    0.22
   4   4  -6    4.45    0.21
   4   4  -6    3.89    0.22
  -4   4   6    4.29    0.22
  -4   4   6    3.90    0.22
  -3  -4   6    0.49    0.05
   3  -4  -6    0.38    0.03
  -3  -4   6    0.36    0.04
   3  -4  -6    0.40    0.04
  -3  -4   6    0.48    0.04
   3  -4  -6    0.48    0.05
   3   4  -6    0.49    0.04
   3   4  -6    0.39    0.05
   3   4  -6    0.52    0.05
  -3   4   6    0.50    0.05
  -3   4   6    0.43    0.04
   3   4  -6    0.46    0.05
  -2  -4   6    4.13    0.20
   2  -4  -6    3.93    0.19
   2  -4  -6    3.85    0.20
   2  -4  -6    3.88    0.19
  -2  -4   6    3.90    0.20
   2  -4  -6    3.79    0.20
   2   4  -6    4.16    0.20
   2   4  -6    4.01    0.20
   2   4  -6    3.88    0.20
   2   4  -6    3.96    0.20
  -2   4   6    4.17    0.20
  -2   4   6    4.16    0.20
   1  -4  -6    0.06    0.02
  -1  -4   6    0.06    0.02
   1  -4  -6    0.07    0.01
  -1  -4   6    0.08    0.03
  -1  -4   6    0.09    0.02
   1  -4  -6    0.07    0.03
   1  -4  -6    0.07    0.02
   1   4  -6    0.06    0.02
  -1   4   6    0.11    0.03
   1   4  -6    0.06    0.02
   1   4  -6    0.06    0.02
   1   4  -6    0.06    0.02
  -1   4   6    0.13    0.03
   0  -4  -6    0.14    0.03
   0  -4  -6    0.11    0.02
   0  -4   6    0.15    0.02
   0  -4  -6    0.12    0.02
   0  -4   6    0.19    0.03
   0  -4   6    0.19    0.02
   0   4  -6    0.10    0.02
   0   4   6    0.18    0.03
   0   4  -6    0.12    0.02
   0   4   6    0.17    0.02
   0   4  -6    0.20    0.03
   0   4  -6    0.08    0.02
   1  -4   6    4.96    0.22
  -1  -4  -6    4.52    0.23
   1  -4   6    5.06    0.23
  -1  -4  -6    4.70    0.24
   1  -4   6    5.01    0.23
  -1  -4  -6    4.39    0.23
   1   4   6    4.78    0.23
  -1   4  -6    4.58    0.23
  -1   4  -6    4.56    0.24
   1   4   6    4.96    0.23
  -1   4  -6    4.55    0.23
   1   4   6    4.86    0.22
  -1   4  -6    4.66    0.23
   1   4   6    4.05    0.23
   2  -4   6    3.33    0.17
   2  -4   6    3.36    0.17
  -2  -4  -6    3.28    0.17
  -2  -4  -6    3.15    0.17
  -2  -4  -6    3.07    0.17
  -2   4  -6    3.29    0.17
  -2   4  -6    3.28    0.17
   2   4   6    3.23    0.16
   2   4   6    3.40    0.16
   2   4   6    2.89    0.17
  -2   4  -6    3.39    0.17
   2   4   6    3.51    0.17
  -3  -4  -6    1.45    0.09
  -3  -4  -6    1.65    0.10
   3  -4   6    1.65    0.09
   3  -4   6    1.59    0.09
  -3  -4  -6    1.70    0.09
  -3   4  -6    1.34    0.09
   3   4   6    1.70    0.09
  -3   4  -6    1.60    0.10
  -3   4  -6    1.47    0.10
   3   4   6    1.35    0.09
   4  -4   6    0.02    0.03
   4  -4   6    0.01    0.04
  -4  -4  -6    0.01    0.04
  -4  -4  -6    0.01    0.04
  -4  -4  -6    0.01    0.03
  -4   4  -6   -0.01    0.04
   4   4   6   -0.01    0.03
  -4   4  -6    0.00    0.03
  -4   4  -6    0.02    0.04
  -5  -4  -6    0.86    0.09
   5  -4   6    0.96    0.09
  -5  -4  -6    0.94    0.09
   5  -4   6    0.98    0.08
  -5  -4  -6    0.84    0.08
   5   4   6    1.31    0.09
  -5   4  -6    1.20    0.08
  -5   4  -6    0.99    0.09
   6  -4   6    3.88    0.22
   6  -4   6    4.17    0.22
  -6  -4  -6    4.18    0.23
  -6  -4  -6    3.96    0.22
  -6   4  -6    3.89    0.21
  -6   4  -6    3.89    0.22
   6   4   6    3.85    0.22
  -7  -4  -6    0.36    0.08
   7  -4   6    0.46    0.08
   7  -4   6    0.48    0.13
  -7   4  -6    0.26    0.08
   7   4   6    0.44    0.07
  -7   4  -6    0.39    0.06
  -8  -4  -6   -0.04    0.08
   8  -4   6    0.00    0.09
  -8   4  -6   -0.03    0.06
  -8   4  -6   -0.03    0.08
   8   4   6   -0.02    0.07
   9   4   6    0.01    0.10
  -9   4  -6    0.03    0.08
  -9   4  -6   -0.02    0.12
 -10  -5   6    0.03    0.11
  10  -5  -6    0.09    0.13
  10  -5  -6    0.08    0.09
 -10   5   6    0.06    0.04
  10   5  -6    0.13    0.10
 -10   5   6    0.03    0.12
   9  -5  -6    0.06    0.07
   9  -5  -6    0.08    0.08
  -9  -5   6    0.07    0.09
   9   5  -6    0.06    0.09
  -9   5   6    0.03    0.04
  -9   5   6    0.03    0.08
   8  -5  -6    0.73    0.08
   8  -5  -6    0.72    0.09
  -8  -5   6    0.77    0.10
   8   5  -6    0.80    0.10
  -8   5   6    0.84    0.06
   8   5  -6    0.78    0.10
  -8   5   6    0.79    0.10
   7  -5  -6    0.63    0.06
   7  -5  -6    0.80    0.09
  -7  -5   6    0.62    0.08
   7   5  -6    0.84    0.09
  -7   5   6    0.64    0.08
  -7   5   6    0.60    0.04
   7   5  -6    0.51    0.07
  -7   5   6    0.76    0.08
   6  -5  -6    0.09    0.05
   6  -5  -6    0.11    0.04
  -6  -5   6    0.14    0.06
  -6   5   6    0.13    0.05
   6   5  -6    0.12    0.05
  -6   5   6    0.20    0.05
   6   5  -6    0.12    0.05
   5  -5  -6    0.18    0.05
  -5  -5   6    0.25    0.05
  -5  -5   6    0.12    0.05
   5  -5  -6    0.15    0.03
  -5  -5   6    0.20    0.05
  -5   5   6    0.21    0.04
   5   5  -6    0.16    0.05
  -5   5   6    0.14    0.05
   5   5  -6    0.12    0.04
  -4  -5   6    0.37    0.05
   4  -5  -6    0.45    0.04
  -4  -5   6    0.48    0.05
   4  -5  -6    0.45    0.05
  -4  -5   6    0.49    0.05
   4   5  -6    0.38    0.05
  -4   5   6    0.61    0.06
  -4   5   6    0.45    0.05
   4   5  -6    0.51    0.05
   3  -5  -6    0.44    0.04
  -3  -5   6    0.56    0.05
   3  -5  -6    0.54    0.05
  -3  -5   6    0.40    0.05
  -3  -5   6    0.52    0.05
   3  -5  -6    0.41    0.03
  -3   5   6    0.48    0.05
  -3   5   6    0.43    0.05
   3   5  -6    0.47    0.05
   3   5  -6    0.48    0.05
   3   5  -6    0.47    0.04
  -2  -5   6    0.28    0.04
   2  -5  -6    0.27    0.03
  -2  -5   6    0.27    0.04
   2  -5  -6    0.17    0.04
   2  -5  -6    0.23    0.02
  -2  -5   6    0.18    0.03
   2  -5  -6    0.22    0.02
   2   5  -6    0.28    0.03
   2   5  -6    0.21    0.03
   2   5  -6    0.26    0.03
  -2   5   6    0.29    0.04
  -2   5   6    0.23    0.04
   2   5  -6    0.18    0.03
   1  -5  -6    0.46    0.03
   1  -5  -6    0.49    0.05
   1  -5  -6    0.51    0.04
  -1  -5   6    0.51    0.04
  -1  -5   6    0.41    0.04
   1  -5  -6    0.48    0.03
  -1   5   6    0.50    0.05
  -1   5   6    0.45    0.04
   1   5  -6    0.40    0.04
  -1   5   6    0.50    0.04
   1   5  -6    0.60    0.04
   0  -5  -6    0.11    0.03
   0  -5   6    0.15    0.02
   0  -5   6    0.11    0.03
   0  -5  -6    0.13    0.02
   0  -5   6    0.15    0.03
   0  -5  -6    0.13    0.02
   0   5  -6    0.19    0.03
   0   5   6    0.14    0.03
   0   5  -6    0.12    0.03
   0   5  -6    0.10    0.02
   0   5   6    0.13    0.02
  -1  -5  -6    0.19    0.03
  -1  -5  -6    0.16    0.02
  -1  -5  -6    0.22    0.04
  -1  -5  -6    0.24    0.04
   1  -5   6    0.34    0.03
  -1   5  -6    0.32    0.04
   1   5   6    0.30    0.04
  -1   5  -6    0.18    0.03
   1   5   6    0.33    0.02
  -1   5  -6    0.18    0.03
   1   5   6    0.24    0.02
   1   5   6    0.22    0.02
  -2  -5  -6    0.68    0.05
  -2  -5  -6    0.61    0.06
   2  -5   6    0.65    0.06
  -2  -5  -6    0.64    0.06
   2   5   6    0.80    0.05
   2   5   6    0.74    0.05
  -2   5  -6    0.60    0.05
  -2   5  -6    0.59    0.05
   2   5   6    0.62    0.06
  -2   5  -6    0.70    0.06
  -3  -5  -6    3.18    0.17
   3  -5   6    3.20    0.17
  -3  -5  -6    3.17    0.17
  -3  -5  -6    3.19    0.16
   3  -5   6    3.15    0.17
   3   5   6    3.20    0.16
  -3   5  -6    3.01    0.17
  -3   5  -6    3.01    0.16
  -3   5  -6    2.97    0.17
  -4  -5  -6    0.70    0.07
   4  -5   6    0.66    0.07
   4  -5   6    0.73    0.07
  -4  -5  -6    0.75    0.07
  -4  -5  -6    0.57    0.06
  -4   5  -6    0.67    0.07
   4   5   6    0.74    0.06
  -4   5  -6    0.60    0.07
  -4   5  -6    0.65    0.06
  -5  -5  -6    0.98    0.10
   5  -5   6    1.21    0.09
  -5  -5  -6    1.11    0.10
   5  -5   6    1.10    0.10
   5   5   6    1.14    0.09
  -5   5  -6    1.13    0.08
  -5   5  -6    1.11    0.10
  -6  -5  -6    0.05    0.07
  -6  -5  -6    0.07    0.06
   6  -5   6    0.07    0.05
   6  -5   6    0.06    0.06
   6   5   6    0.04    0.05
  -6   5  -6    0.08    0.04
  -6   5  -6    0.07    0.06
  -7  -5  -6    0.13    0.07
   7  -5   6    0.04    0.07
   7  -5   6    0.08    0.07
  -7   5  -6    0.01    0.07
  -7   5  -6    0.09    0.05
   7   5   6    0.05    0.05
  -8  -5  -6    0.13    0.09
   8  -5   6    0.08    0.09
  -8   5  -6    0.14    0.09
   8   5   6    0.07    0.08
  -8   5  -6    0.12    0.06
  -9  -6   6    0.12    0.09
   9  -6  -6    0.25    0.07
   9  -6  -6    0.13    0.09
   9   6  -6    0.23    0.09
   9   6  -6    0.07    0.09
  -9   6   6    0.17    0.10
  -8  -6   6    0.14    0.08
   8  -6  -6    0.08    0.05
   8  -6  -6    0.10    0.07
   8   6  -6    0.14    0.07
  -8   6   6    0.10    0.07
   8   6  -6    0.16    0.08
  -7  -6   6   -0.02    0.06
   7  -6  -6    0.01    0.04
   7  -6  -6    0.03    0.06
  -7   6   6    0.00    0.06
   7   6  -6    0.02    0.06
   7   6  -6    0.03    0.06
  -7   6   6    0.00    0.06
   6  -6  -6    0.07    0.04
  -6  -6   6    0.12    0.06
   6  -6  -6    0.06    0.05
   6   6  -6    0.11    0.05
  -6   6   6    0.09    0.05
   6   6  -6    0.09    0.06
  -6   6   6    0.07    0.05
  -5  -6   6    0.16    0.05
  -5  -6   6    0.14    0.05
   5  -6  -6    0.13    0.03
   5  -6  -6    0.24    0.05
   5   6  -6    0.11    0.04
  -5   6   6    0.19    0.05
  -5   6   6    0.13    0.04
   5   6  -6    0.10    0.05
   4  -6  -6    0.15    0.02
  -4  -6   6    0.08    0.05
   4  -6  -6    0.11    0.04
  -4  -6   6    0.07    0.04
   4   6  -6    0.06    0.03
  -4   6   6    0.13    0.05
  -4   6   6    0.13    0.04
   4   6  -6    0.10    0.04
   3  -6  -6    0.02    0.02
   3  -6  -6    0.03    0.02
  -3  -6   6    0.01    0.03
  -3  -6   6    0.02    0.03
   3  -6  -6    0.03    0.03
   3   6  -6    0.06    0.03
   3   6  -6    0.05    0.03
  -3   6   6    0.02    0.03
  -3   6   6    0.04    0.03
   2  -6  -6    0.78    0.06
   2  -6  -6    0.81    0.05
   2  -6  -6    0.86    0.05
  -2  -6   6    0.92    0.06
  -2  -6   6    0.85    0.07
   2  -6  -6    0.84    0.07
   2   6  -6    0.79    0.06
  -2   6   6    1.32    0.08
  -2   6   6    1.19    0.07
   2   6  -6    0.94    0.06
  -2   6   6    0.90    0.07
  -1  -6   6    0.21    0.03
   1  -6  -6    0.17    0.04
   1  -6  -6    0.12    0.02
   1  -6  -6    0.16    0.02
   1  -6  -6    0.18    0.03
  -1  -6   6    0.13    0.03
   1   6  -6    0.17    0.03
  -1   6   6    0.20    0.04
  -1   6   6    0.23    0.04
  -1   6   6    0.16    0.03
   1   6  -6    0.15    0.03
   1   6  -6    0.11    0.03
   0  -6   6    0.44    0.04
   0  -6  -6    0.39    0.03
   0  -6  -6    0.33    0.03
   0  -6  -6    0.44    0.05
   0  -6   6    0.44    0.04
   0   6   6    0.43    0.04
   0   6   6    0.48    0.04
   0   6  -6    0.40    0.04
   0   6  -6    0.40    0.04
   0   6  -6    0.42    0.04
   1  -6   6    3.11    0.15
  -1  -6  -6    2.89    0.15
  -1  -6  -6    2.62    0.16
  -1  -6  -6    2.70    0.15
   1   6   6    3.03    0.16
   1   6   6    3.15    0.15
  -1   6  -6    3.19    0.16
  -1   6  -6    2.74    0.15
  -1   6  -6    2.79    0.16
  -2  -6  -6    2.54    0.14
  -2  -6  -6    2.52    0.15
   2  -6   6    2.63    0.14
  -2  -6  -6    2.63    0.14
   2   6   6    2.91    0.13
  -2   6  -6    2.54    0.14
   2   6   6    2.50    0.15
  -2   6  -6    2.75    0.15
   2   6   6    2.67    0.13
  -2   6  -6    2.79    0.15
  -3  -6  -6    1.33    0.10
  -3  -6  -6    1.51    0.09
   3  -6   6    1.55    0.09
  -3  -6  -6    1.37    0.09
   3   6   6    1.31    0.08
  -3   6  -6    1.25    0.09
  -3   6  -6    1.50    0.10
  -3   6  -6    1.35    0.08
  -4  -6  -6    0.54    0.07
   4  -6   6    0.45    0.06
  -4  -6  -6    0.45    0.06
   4  -6   6    0.48    0.06
  -4   6  -6    0.47    0.07
  -4   6  -6    0.41    0.05
  -4   6  -6    0.52    0.07
   4   6   6    0.50    0.05
   5  -6   6    0.08    0.06
  -5  -6  -6    0.15    0.06
   5  -6   6    0.09    0.05
  -5  -6  -6    0.05    0.06
  -5   6  -6    0.14    0.04
   5   6   6    0.10    0.04
  -5   6  -6    0.08    0.05
  -5   6  -6    0.08    0.06
  -6  -6  -6    2.62    0.17
   6  -6   6    2.83    0.18
  -6  -6  -6    2.97    0.18
   6  -6   6    2.68    0.17
  -6   6  -6    2.79    0.16
  -6   6  -6    2.67    0.18
   6   6   6    2.75    0.16
  -7  -6  -6    0.15    0.08
   7  -6   6    0.17    0.08
   7  -6   6    0.18    0.08
  -7   6  -6    0.05    0.07
   7   6   6    0.18    0.06
  -7   6  -6    0.24    0.05
  -8  -6  -6    0.01    0.09
   8  -6   6   -0.03    0.10
   8   6   6    0.00    0.07
  -8   6  -6   -0.04    0.10
  -8   6  -6    0.01    0.06
   9  -7  -6    0.06    0.11
  -9  -7   6    0.04    0.11
   9  -7  -6    0.04    0.07
   9   7  -6    0.05    0.09
   9   7  -6    0.10    0.09
  -9   7   6    0.01    0.10
   8  -7  -6    4.38    0.26
   8  -7  -6    5.44    0.28
  -8  -7   6    4.82    0.28
   8   7  -6    4.63    0.28
  -8   7   6    4.87    0.28
   8   7  -6    4.91    0.27
   7  -7  -6    0.10    0.04
   7  -7  -6    0.05    0.06
  -7  -7   6    0.02    0.07
   7   7  -6    0.03    0.07
   7   7  -6    0.13    0.06
  -7   7   6    0.11    0.07
   6  -7  -6    0.07    0.06
  -6  -7   6    0.11    0.06
  -6  -7   6    0.01    0.05
   6  -7  -6    0.16    0.04
  -6   7   6    0.14    0.05
   6   7  -6    0.20    0.06
  -6   7   6    0.09    0.06
   6   7  -6    0.09    0.05
  -5  -7   6    7.28    0.34
  -5  -7   6    6.94    0.34
   5  -7  -6    6.73    0.34
   5  -7  -6    6.42    0.33
  -5   7   6    6.95    0.33
  -5   7   6    6.55    0.35
   5   7  -6    6.51    0.33
   5   7  -6    6.28    0.34
  -4  -7   6    6.73    0.32
   4  -7  -6    5.77    0.31
   4  -7  -6    6.25    0.30
  -4  -7   6    6.27    0.31
  -4   7   6    6.11    0.31
   4   7  -6    5.87    0.31
  -4   7   6    6.30    0.32
   4   7  -6    6.38    0.31
  -3  -7   6    6.49    0.31
   3  -7  -6    6.08    0.29
   3  -7  -6    5.85    0.29
  -3  -7   6    6.19    0.31
   3  -7  -6    6.09    0.30
  -3   7   6    5.92    0.31
  -3   7   6    6.45    0.30
   3   7  -6    6.06    0.30
   3   7  -6    6.18    0.31
  -2  -7   6    5.20    0.26
   2  -7  -6    5.19    0.25
   2  -7  -6    5.06    0.26
   2  -7  -6    5.14    0.27
   2  -7  -6    5.10    0.25
  -2  -7   6    5.46    0.26
   2   7  -6    5.26    0.27
  -2   7   6    5.70    0.27
  -2   7   6    5.61    0.27
  -2   7   6    5.76    0.26
   2   7  -6    5.05    0.26
   1  -7  -6   10.06    0.48
  -1  -7   6   10.47    0.49
   1  -7  -6    9.84    0.48
   1  -7  -6    9.96    0.49
  -1  -7   6   10.44    0.49
   1  -7  -6   10.00    0.49
   1   7  -6    9.71    0.49
   1   7  -6   10.87    0.49
  -1   7   6   10.34    0.49
  -1   7   6   10.75    0.49
   1   7  -6    9.43    0.49
  -1   7   6   10.18    0.49
   0  -7  -6    5.94    0.29
   0  -7  -6    6.00    0.31
   0  -7  -6    6.19    0.30
   0  -7   6    5.86    0.30
   0  -7  -6    6.12    0.31
   0   7   6    6.49    0.30
   0   7  -6    6.44    0.30
   0   7  -6    5.91    0.31
   0   7   6    6.50    0.31
   0   7  -6    6.26    0.30
   1  -7   6    7.16    0.35
  -1  -7  -6    7.18    0.35
  -1  -7  -6    6.76    0.34
  -1  -7  -6    7.00    0.35
   1   7   6    7.39    0.35
  -1   7  -6    6.72    0.34
  -1   7  -6    7.19    0.35
   1   7   6    7.70    0.34
  -1   7  -6    6.88    0.35
  -2  -7  -6    2.57    0.14
  -2  -7  -6    2.54    0.14
   2  -7   6    2.63    0.14
  -2  -7  -6    2.60    0.15
  -2   7  -6    2.82    0.15
  -2   7  -6    2.54    0.13
  -2   7  -6    2.46    0.14
  -3  -7  -6    9.83    0.48
   3  -7   6   10.11    0.48
  -3  -7  -6   10.12    0.49
  -3   7  -6   10.06    0.48
   3   7   6    9.40    0.47
  -3   7  -6    9.85    0.49
  -3   7  -6   10.10    0.49
  -4  -7  -6    4.79    0.24
   4  -7   6    4.67    0.25
  -4  -7  -6    5.03    0.25
   4  -7   6    4.68    0.24
  -4   7  -6    4.77    0.25
   4   7   6    4.20    0.23
  -4   7  -6    4.67    0.25
  -4   7  -6    4.49    0.23
   5  -7   6    0.02    0.06
   5  -7   6    0.17    0.05
  -5  -7  -6    0.03    0.06
  -5  -7  -6    0.07    0.06
  -5   7  -6    0.04    0.03
  -5   7  -6    0.07    0.07
   5   7   6    0.04    0.04
  -5   7  -6    0.07    0.06
   6  -7   6    0.71    0.08
   6  -7   6    0.71    0.09
  -6  -7  -6    0.64    0.09
  -6  -7  -6    0.49    0.09
   6   7   6    0.45    0.06
  -6   7  -6    0.52    0.06
  -6   7  -6    0.51    0.08
  -7  -7  -6    0.38    0.10
   7  -7   6    0.73    0.09
   7  -7   6    0.49    0.09
   7   7   6    0.56    0.08
  -7   7  -6    0.51    0.06
  -7   7  -6    0.63    0.10
   8  -7   6    0.08    0.11
  -8  -7  -6    0.06    0.12
   8  -7   6    0.07    0.09
  -8   7  -6    0.14    0.06
   8   7   6    0.10    0.08
  -8   7  -6    0.10    0.10
  -9  -8   6    7.59    0.43
   9  -8  -6    8.13    0.41
   9  -8  -6    8.12    0.44
   9   8  -6    8.07    0.42
  -9   8   6    7.83    0.43
   9   8  -6    7.61    0.43
  -8  -8   6    0.34    0.10
   8  -8  -6    0.35    0.10
   8  -8  -6    0.42    0.07
   8   8  -6    0.30    0.10
   8   8  -6    0.47    0.09
  -8   8   6    0.48    0.10
   7  -8  -6    0.54    0.09
  -7  -8   6    0.67    0.10
   7  -8  -6    0.59    0.06
   7   8  -6    0.60    0.09
  -7   8   6    0.50    0.09
   7   8  -6    0.41    0.07
  -6  -8   6    2.69    0.17
   6  -8  -6    2.70    0.15
  -6  -8   6    2.69    0.17
   6  -8  -6    2.61    0.17
  -6   8   6    2.79    0.18
   6   8  -6    2.55    0.16
   6   8  -6    2.77    0.17
   5  -8  -6    0.02    0.05
   5  -8  -6    0.03    0.03
  -5  -8   6    0.05    0.06
  -5  -8   6    0.05    0.05
   5   8  -6   -0.01    0.05
   5   8  -6    0.02    0.04
  -5   8   6    0.00    0.05
  -5   8   6    0.02    0.05
  -4  -8   6    0.50    0.07
  -4  -8   6    0.48    0.06
   4  -8  -6    0.50    0.06
   4  -8  -6    0.43    0.04
  -4   8   6    0.55    0.06
  -4   8   6    0.48    0.07
   4   8  -6    0.50    0.05
   4   8  -6    0.28    0.06
   3  -8  -6    0.00    0.04
   3  -8  -6    0.04    0.01
  -3  -8   6    0.02    0.05
  -3  -8   6    0.02    0.04
   3  -8  -6    0.00    0.02
  -3   8   6    0.01    0.04
  -3   8   6    0.01    0.03
  -3   8   6    0.00    0.05
   3   8  -6   -0.01    0.04
   3   8  -6    0.01    0.03
  -2  -8   6    0.00    0.04
  -2  -8   6    0.02    0.03
   2  -8  -6    0.02    0.04
   2  -8  -6    0.02    0.04
  -2   8   6    0.02    0.04
   2   8  -6    0.00    0.03
   2   8  -6    0.01    0.04
  -2   8   6    0.02    0.04
  -2   8   6    0.02    0.04
   1  -8  -6    0.06    0.01
   1  -8  -6    0.05    0.01
   1  -8  -6    0.09    0.04
  -1  -8   6    0.10    0.04
  -1  -8   6    0.05    0.03
   1  -8  -6    0.10    0.04
  -1   8   6    0.10    0.04
   1   8  -6    0.06    0.02
  -1   8   6    0.06    0.04
   1   8  -6    0.02    0.04
  -1   8   6    0.15    0.04
   0  -8  -6    0.63    0.07
   0  -8  -6    0.64    0.06
   0  -8  -6    0.62    0.04
   0  -8   6    0.65    0.06
   0   8  -6    0.62    0.06
   0   8  -6    0.53    0.06
   0   8   6    0.74    0.06
   0   8   6    0.63    0.05
   0   8  -6    0.61    0.05
  -1  -8  -6   30.91    1.47
  -1  -8  -6   30.97    1.49
  -1  -8  -6   31.98    1.48
   1  -8   6   31.24    1.48
  -1   8  -6   31.64    1.48
   1   8   6   31.39    1.49
  -1   8  -6   31.14    1.47
  -1   8  -6   31.14    1.49
  -2  -8  -6    0.51    0.06
  -2  -8  -6    0.51    0.05
   2  -8   6    0.51    0.05
  -2   8  -6    0.38    0.06
  -2   8  -6    0.52    0.04
  -2   8  -6    0.38    0.06
   3  -8   6    0.20    0.04
  -3  -8  -6    0.24    0.06
  -3  -8  -6    0.19    0.04
  -3   8  -6    0.18    0.05
   3   8   6    0.19    0.02
  -3   8  -6    0.17    0.05
  -3   8  -6    0.17    0.03
   4  -8   6   -0.02    0.05
  -4  -8  -6    0.02    0.06
  -4  -8  -6    0.04    0.04
   4  -8   6    0.03    0.05
  -4   8  -6    0.05    0.03
   4   8   6    0.02    0.03
  -4   8  -6    0.02    0.06
  -4   8  -6    0.01    0.05
   5  -8   6    0.50    0.07
  -5  -8  -6    0.47    0.07
  -5  -8  -6    0.57    0.08
   5  -8   6    0.49    0.08
  -5   8  -6    0.51    0.09
   5   8   6    0.41    0.05
  -5   8  -6    0.49    0.05
  -5   8  -6    0.40    0.08
  -6  -8  -6    0.42    0.10
   6  -8   6    0.29    0.08
   6  -8   6    0.35    0.07
  -6  -8  -6    0.34    0.08
  -6   8  -6    0.42    0.05
  -6   8  -6    0.39    0.09
   6   8   6    0.24    0.05
   7  -8   6    0.35    0.08
  -7  -8  -6    0.37    0.09
   7  -8   6    0.31    0.10
  -7  -8  -6    0.35    0.11
  -7   8  -6    0.36    0.05
  -7   8  -6    0.47    0.11
   7   8   6    0.33    0.07
  -8  -8  -6    0.05    0.12
   8  -8   6    0.11    0.10
   8  -8   6   -0.03    0.12
  -8   8  -6    0.13    0.07
   8  -9  -6    2.76    0.17
   8  -9  -6    2.72    0.20
  -8  -9   6    2.97    0.22
   8   9  -6    2.45    0.18
  -8   9   6    2.74    0.21
   8   9  -6    2.64    0.19
  -7  -9   6    0.07    0.08
   7  -9  -6    0.18    0.08
   7  -9  -6    0.09    0.05
   7   9  -6    0.17    0.06
   7   9  -6    0.11    0.08
  -7   9   6    0.10    0.08
   6  -9  -6    0.08    0.04
   6  -9  -6    0.11    0.07
  -6  -9   6    0.05    0.07
  -6  -9   6    0.21    0.07
   6   9  -6    0.18    0.06
   6   9  -6    0.16    0.06
  -6   9   6    0.06    0.06
  -5  -9   6    1.52    0.12
   5  -9  -6    1.56    0.09
  -5  -9   6    1.54    0.12
   5  -9  -6    1.46    0.13
   5   9  -6    1.52    0.11
   5   9  -6    1.51    0.12
  -5   9   6    1.74    0.12
  -4  -9   6    0.11    0.06
   4  -9  -6    0.09    0.02
   4  -9  -6    0.07    0.06
  -4  -9   6    0.11    0.05
   4   9  -6    0.12    0.04
  -4   9   6    0.16    0.05
  -4   9   6    0.07    0.05
   4   9  -6    0.14    0.05
   3  -9  -6    0.06    0.02
   3  -9  -6    0.05    0.03
  -3  -9   6    0.11    0.06
  -3  -9   6    0.06    0.04
   3  -9  -6    0.03    0.04
   3   9  -6    0.07    0.03
  -3   9   6    0.03    0.04
   3   9  -6    0.03    0.04
  -3   9   6    0.08    0.05
  -3   9   6    0.03    0.05
   2  -9  -6    0.33    0.06
   2  -9  -6    0.29    0.05
  -2  -9   6    0.30    0.05
  -2  -9   6    0.27    0.05
   2   9  -6    0.36    0.05
  -2   9   6    0.45    0.06
   2   9  -6    0.31    0.04
  -2   9   6    0.28    0.06
  -2   9   6    0.28    0.05
   1  -9  -6    2.29    0.11
  -1  -9   6    2.49    0.13
   1  -9  -6    2.18    0.14
   1  -9  -6    2.63    0.14
   1  -9  -6    2.30    0.11
   1   9  -6    2.35    0.12
  -1   9   6    2.32    0.14
   1   9  -6    2.40    0.14
  -1   9   6    2.49    0.14
  -1   9   6    2.44    0.13
   0  -9   6    7.58    0.37
   0  -9  -6    7.85    0.38
   0  -9  -6    7.74    0.38
   0  -9  -6    7.60    0.36
   0   9  -6    7.45    0.38
   0   9  -6    7.65    0.37
   0   9   6    7.75    0.37
   0   9  -6    7.71    0.38
   0   9   6    7.36    0.38
   1  -9   6    1.96    0.11
  -1  -9  -6    1.88    0.10
  -1  -9  -6    1.87    0.12
   1   9   6    1.88    0.12
  -1   9  -6    1.77    0.12
  -1   9  -6    1.93    0.10
  -1   9  -6    1.84    0.12
  -2  -9  -6    1.02    0.09
  -2  -9  -6    0.92    0.07
   2  -9   6    1.12    0.08
  -2   9  -6    0.98    0.06
  -2   9  -6    1.00    0.09
  -2   9  -6    1.10    0.09
  -3  -9  -6    0.48    0.08
  -3  -9  -6    0.37    0.05
   3  -9   6    0.44    0.06
  -3   9  -6    0.38    0.04
  -3   9  -6    0.34    0.07
  -3   9  -6    0.45    0.07
   4  -9   6    0.61    0.07
   4  -9   6    0.65    0.08
  -4  -9  -6    0.53    0.07
  -4  -9  -6    0.75    0.09
  -4   9  -6    0.85    0.09
  -4   9  -6    0.63    0.08
   4   9   6    0.60    0.05
  -4   9  -6    0.59    0.05
   5  -9   6    0.05    0.05
   5  -9   6    0.09    0.07
  -5  -9  -6    0.06    0.07
  -5  -9  -6    0.06    0.06
  -5   9  -6    0.07    0.07
  -5   9  -6    0.02    0.07
  -5   9  -6    0.05    0.03
   5   9   6    0.06    0.03
   6  -9   6    1.41    0.13
  -6  -9  -6    1.39    0.13
  -6  -9  -6    1.13    0.11
   6  -9   6    1.08    0.11
  -6   9  -6    1.30    0.13
  -6   9  -6    1.18    0.13
  -6   9  -6    1.10    0.08
   6   9   6    1.05    0.09
  -7  -9  -6    0.09    0.10
  -7  -9  -6    0.13    0.10
   7  -9   6    0.06    0.09
   7  -9   6    0.13    0.08
   7   9   6    0.11    0.06
  -7   9  -6    0.15    0.05
  -7   9  -6    0.05    0.11
  -8 -10   6    1.69    0.18
   8 -10  -6    1.94    0.17
   8 -10  -6    1.77    0.14
   8  10  -6    1.71    0.16
  -8  10   6    1.50    0.17
   8  10  -6    1.74    0.16
   7 -10  -6    2.86    0.19
   7 -10  -6    2.55    0.16
  -7 -10   6    2.89    0.19
   7  10  -6    2.56    0.18
   7  10  -6    2.52    0.17
  -7  10   6    2.37    0.20
  -6 -10   6    1.04    0.11
  -6 -10   6    0.95    0.10
   6 -10  -6    0.85    0.08
   6 -10  -6    1.18    0.12
   6  10  -6    0.73    0.10
  -6  10   6    0.86    0.11
   6  10  -6    0.99    0.10
  -5 -10   6    0.26    0.06
   5 -10  -6    0.30    0.04
  -5 -10   6    0.39    0.09
   5 -10  -6    0.38    0.08
   5  10  -6    0.34    0.07
  -5  10   6    0.40    0.08
   5  10  -6    0.29    0.05
   4 -10  -6    0.16    0.03
   4 -10  -6    0.09    0.07
  -4 -10   6    0.10    0.05
  -4 -10   6    0.18    0.07
  -4  10   6    0.15    0.07
   4  10  -6    0.15    0.06
   4  10  -6    0.09    0.04
  -4  10   6    0.17    0.09
  -3 -10   6    5.25    0.27
   3 -10  -6    5.04    0.27
  -3 -10   6    4.85    0.26
   3 -10  -6    5.25    0.27
   3 -10  -6    5.02    0.24
  -3  10   6    4.81    0.27
   3  10  -6    4.77    0.26
   3  10  -6    4.76    0.25
  -3  10   6    5.40    0.26
  -3  10   6    5.02    0.26
   2 -10  -6    3.20    0.18
  -2 -10   6    2.79    0.17
   2 -10  -6    2.96    0.17
   2 -10  -6    3.11    0.17
   2  10  -6    2.94    0.15
  -2  10   6    3.21    0.18
   2  10  -6    2.81    0.17
  -2  10   6    2.91    0.17
  -2  10   6    3.09    0.17
   1 -10  -6    1.28    0.10
   1 -10  -6    1.34    0.10
   1 -10  -6    1.24    0.07
   1  10  -6    1.25    0.10
  -1  10   6    1.34    0.09
  -1  10   6    1.27    0.10
  -1  10   6    1.28    0.10
   1  10  -6    1.29    0.07
   0 -10  -6    3.24    0.16
   0 -10  -6    3.47    0.19
   0 -10   6    3.29    0.18
   0  10   6    3.23    0.19
   0  10  -6    3.22    0.18
   0  10  -6    3.29    0.16
  -1 -10  -6    0.76    0.08
  -1 -10  -6    0.52    0.05
   1 -10   6    0.63    0.06
  -1  10  -6    0.54    0.04
  -1  10  -6    0.52    0.07
  -1  10  -6    0.66    0.07
  -2 -10  -6    0.42    0.05
  -2 -10  -6    0.26    0.07
   2 -10   6    0.33    0.05
  -2  10  -6    0.45    0.07
  -2  10  -6    0.19    0.06
  -3 -10  -6    0.02    0.04
  -3 -10  -6   -0.01    0.06
   3 -10   6   -0.01    0.04
  -3  10  -6    0.00    0.05
  -3  10  -6    0.02    0.05
   4 -10   6    0.16    0.07
   4 -10   6    0.17    0.05
  -4 -10  -6    0.21    0.06
  -4 -10  -6    0.25    0.07
  -4  10  -6    0.22    0.08
  -4  10  -6    0.15    0.07
   5 -10   6    0.11    0.06
   5 -10   6    0.07    0.07
[truncated: 428,519 more chars]
