# Supplementary material for: Crystal structure and Hirshfeld surface analysis of 5-[(5-nitro-1H-indazol-1-yl)meth­yl]-3-phenyl-4,5-di­hydro­isoxazole
Source: Acta Crystallogr E Crystallogr Commun. 2019 Jan 1;75(Pt 1):71–4. doi: 10.1107/S2056989018017590 (PMC6323876; doi:10.1107/S2056989018017590)
Supplement: Supplementary file 2 [file e-75-00071-Isup2.hkl]

data_I                                                                          
_shelx_title ' JTM813_0m_a.res in P2(1)/c'                                      
_shelx_refln_list_code          4                                               
_shelx_F_calc_maximum      314.51                                               
_exptl_crystal_F_000       672.00                                               
_reflns_d_resolution_high  0.7312                                               
                                                                                
loop_                                                                           
 _space_group_symop_operation_xyz                                               
 'x, y, z'                                                                      
 '-x, y+1/2, -z+1/2'                                                            
 '-x, -y, -z'                                                                   
 'x, -y-1/2, z-1/2'                                                             
                                                                                
_cell_length_a     7.8595                                                       
_cell_length_b    11.8831                                                       
_cell_length_c    15.5716                                                       
_cell_angle_alpha  90.000                                                       
_cell_angle_beta  101.853                                                       
_cell_angle_gamma  90.000                                                       
                                                                                
_shelx_F_squared_multiplier     1.000                                           
                                                                                
loop_                                                                           
 _refln_index_h                                                                 
 _refln_index_k                                                                 
 _refln_index_l                                                                 
 _refln_F_squared_calc                                                          
 _refln_F_squared_meas                                                          
 _refln_F_squared_sigma                                                         
 _refln_observed_status                                                         
   1   0   0        565.39        605.48        12.75 o                         
   2   0   0       3802.70       3942.75        70.04 o                         
   3   0   0        543.03        541.01         9.95 o                         
   4   0   0          3.49          2.65         0.90 o                         
   5   0   0         97.54         80.19         2.49 o                         
   6   0   0         44.59         45.15         2.75 o                         
   7   0   0        192.40        203.08         6.07 o                         
   8   0   0         86.39         91.54         5.54 o                         
   9   0   0         30.34         33.05         6.56 o                         
  10   0   0         32.48         26.20         7.34 o                         
   1   1   0        714.92        755.14        11.34 o                         
   2   1   0         25.48         53.46         3.84 o                         
   3   1   0        374.52        366.31         5.09 o                         
   4   1   0        569.21        575.11         7.91 o                         
   5   1   0        304.36        297.60         4.44 o                         
   6   1   0          8.14          6.14         1.24 o                         
   7   1   0        156.18        153.22         3.85 o                         
   8   1   0          0.04          0.39         2.48 o                         
   9   1   0       3152.47       3519.48        68.71 o                         
  10   1   0         51.71         55.51         6.53 o                         
   0   2   0       7556.96       8215.43       156.98 o                         
   1   2   0        539.40        832.07        13.16 o                         
   2   2   0       1420.25       1411.50        18.55 o                         
   3   2   0         31.92         33.95         1.07 o                         
   4   2   0        500.75        579.96         7.91 o                         
   5   2   0         20.24         17.44         1.10 o                         
   6   2   0         55.45         55.13         1.96 o                         
   7   2   0        250.94        244.78         4.78 o                         
   8   2   0        319.00        335.20         7.68 o                         
   9   2   0        100.25        107.78         4.90 o                         
  10   2   0         11.13          7.75         4.80 o                         
   1   3   0        207.38        168.57         2.69 o                         
   2   3   0       3848.22       4180.80        54.44 o                         
   3   3   0        198.18        197.01         2.82 o                         
   4   3   0          5.85          9.90         0.90 o                         
   5   3   0       1547.08       1637.46        22.63 o                         
   6   3   0          2.80          0.82         1.20 o                         
   7   3   0          2.21         -0.23         1.81 o                         
   8   3   0         16.55         14.81         2.62 o                         
   9   3   0          0.03          1.39         3.23 o                         
  10   3   0         36.27         33.90         5.19 o                         
   0   4   0        630.90        623.85        13.24 o                         
   1   4   0          1.03         11.08         0.89 o                         
   2   4   0        242.21        294.32         4.67 o                         
   3   4   0        429.01        428.23         5.71 o                         
   4   4   0        728.48        840.12        11.30 o                         
   5   4   0          8.92         13.49         1.15 o                         
   6   4   0          5.82          6.53         1.48 o                         
   7   4   0        361.33        355.76         8.78 o                         
   8   4   0        171.74        163.18         5.07 o                         
   9   4   0         10.66         13.01         3.38 o                         
  10   4   0         85.86         84.48         5.98 o                         
   1   5   0       1140.32       1259.91        15.91 o                         
   2   5   0        212.31        237.99         3.99 o                         
   3   5   0        102.85         92.46         1.84 o                         
   4   5   0        138.85        157.61         4.01 o                         
   5   5   0         60.00         50.06         2.85 o                         
   6   5   0         17.41         10.37         1.68 o                         
   7   5   0        143.44        140.57         4.28 o                         
   8   5   0         61.55         55.58         3.06 o                         
   9   5   0         66.36         64.81         4.36 o                         
  10   5   0         26.64         27.56         8.82 o                         
   0   6   0        820.76        963.64        20.40 o                         
   1   6   0       1707.00       2025.31        27.59 o                         
   2   6   0         60.52         56.86         1.51 o                         
   3   6   0         60.83         53.33         1.57 o                         
   4   6   0        369.03        336.41         6.39 o                         
   5   6   0         23.28         21.25         1.44 o                         
   6   6   0         17.53         15.62         1.76 o                         
   7   6   0         75.60         68.74         3.06 o                         
   8   6   0         59.45         50.75         3.04 o                         
   9   6   0          6.15          5.10         2.96 o                         
   1   7   0        453.74        519.19         7.36 o                         
   2   7   0          1.20          2.89         0.52 o                         
   3   7   0         71.95         60.95         1.78 o                         
   4   7   0        252.42        250.84         5.02 o                         
   5   7   0       1739.88       1700.04        30.96 o                         
   6   7   0          9.85         12.53         2.18 o                         
   7   7   0          1.51          5.16         1.65 o                         
   8   7   0          0.54          1.52         2.28 o                         
   9   7   0          5.07          3.85         2.97 o                         
   0   8   0        394.60        445.80        10.00 o                         
   1   8   0         56.04         80.94         2.71 o                         
   2   8   0        107.10        102.03         2.30 o                         
   3   8   0        459.59        443.20         7.99 o                         
   4   8   0       1360.15       1397.78        25.52 o                         
   5   8   0         28.22         23.48         1.99 o                         
   6   8   0         20.35         18.04         3.42 o                         
   7   8   0          1.42          0.93         2.57 o                         
   8   8   0          0.16         -1.20         3.26 o                         
   9   8   0         10.62         10.33         5.28 o                         
   1   9   0          0.02          1.32         1.15 o                         
   2   9   0        186.17        188.45         4.66 o                         
   3   9   0        104.62        108.59         2.89 o                         
   4   9   0         72.14         62.76         3.44 o                         
   5   9   0        633.77        632.64        11.57 o                         
   6   9   0        631.88        672.87        13.31 o                         
   7   9   0         69.40         63.33         3.51 o                         
   8   9   0         47.00         45.41         4.56 o                         
   0  10   0        403.39        279.17         8.64 o                         
   1  10   0          2.50          1.78         1.27 o                         
   2  10   0          0.00          1.19         1.43 o                         
   3  10   0        289.91        297.34         6.91 o                         
   4  10   0        291.02        297.34         6.01 o                         
   5  10   0        230.04        236.84         5.43 o                         
   6  10   0         49.48         50.37         3.16 o                         
   7  10   0          3.65          2.86         2.92 o                         
   8  10   0         52.48         50.92         4.85 o                         
   1  11   0        921.82        847.58        18.53 o                         
   2  11   0        944.09        896.50        18.05 o                         
   3  11   0         21.42         21.02         2.08 o                         
   4  11   0        230.82        225.22         5.79 o                         
   5  11   0         15.99         12.66         2.01 o                         
   6  11   0         41.07         40.94         3.03 o                         
   7  11   0          1.28          2.30         3.42 o                         
   0  12   0        125.83        154.30         7.68 o                         
   1  12   0         34.22         20.48         2.19 o                         
   2  12   0         18.30         20.44         2.19 o                         
   3  12   0         33.86         30.54         2.51 o                         
   4  12   0          0.13          2.38         2.44 o                         
   5  12   0          1.97          2.36         2.66 o                         
   6  12   0          1.07          2.76         2.90 o                         
   7  12   0         89.39         75.63         6.01 o                         
   1  13   0         91.43         66.76         4.27 o                         
   2  13   0          0.98          0.88         2.22 o                         
   3  13   0         10.21         12.90         2.62 o                         
   4  13   0         36.34         37.31         3.17 o                         
   5  13   0          0.03         -1.29         3.09 o                         
   6  13   0         40.51         39.49         4.40 o                         
   0  14   0          0.78          4.39         3.65 o                         
   1  14   0         37.33         38.26         3.29 o                         
   2  14   0          0.04         -0.31         2.90 o                         
   3  14   0         56.69         66.62         5.80 o                         
   4  14   0          0.01         -0.90         3.27 o                         
   5  14   0         90.83        103.99         6.49 o                         
   1  15   0          5.53          7.39         3.34 o                         
   2  15   0          8.22         10.42         3.59 o                         
   3  15   0         46.34         58.52         4.24 o                         
   4  15   0         12.05         18.44         6.17 o                         
   0  16   0         24.66         31.91         9.32 o                         
   1  16   0         41.74         46.05         4.48 o                         
 -10   1   1         64.79         73.30         6.81 o                         
  -9   1   1         35.40         34.06         3.86 o                         
  -8   1   1        224.56        234.55         5.66 o                         
  -7   1   1          9.75          8.44         1.68 o                         
  -6   1   1          0.01          0.38         1.24 o                         
  -5   1   1        302.44        288.07         4.26 o                         
  -4   1   1         65.49         55.96         1.52 o                         
  -3   1   1          8.67         10.31         0.61 o                         
  -2   1   1      14249.80      15727.33       212.50 o                         
  -1   1   1       1557.11       1590.87        23.58 o                         
   0   1   1        405.78        424.72         7.46 o                         
   1   1   1       1639.62       1806.51        26.73 o                         
   2   1   1         21.58         17.56         0.61 o                         
   3   1   1          9.89          7.07         0.59 o                         
   4   1   1        451.92        474.65         6.36 o                         
   5   1   1       1108.12       1171.99        15.74 o                         
   6   1   1        711.28        738.45        11.15 o                         
   7   1   1          8.12          4.00         1.77 o                         
   8   1   1          5.82          5.23         2.64 o                         
   9   1   1        189.27        182.20         7.03 o                         
  10   1   1          3.75          4.95         5.33 o                         
 -10   2   1         55.20         54.44         4.90 o                         
  -9   2   1          4.76          4.45         3.16 o                         
  -8   2   1          0.23          0.68         2.46 o                         
  -7   2   1        324.72        320.56         5.85 o                         
  -6   2   1         63.47         66.76         2.20 o                         
  -5   2   1        404.11        442.19         6.51 o                         
  -4   2   1       2013.93       2182.81        29.78 o                         
  -3   2   1        683.48        692.45         9.68 o                         
  -2   2   1       2340.33       2409.21        34.17 o                         
  -1   2   1         88.61         98.50         1.94 o                         
   0   2   1      10286.30      11006.04       182.21 o                         
   1   2   1       1222.38       1228.97        19.37 o                         
   2   2   1          0.09          0.73         0.32 o                         
   3   2   1        445.48        437.35         6.03 o                         
   4   2   1       1986.64       2293.48        30.11 o                         
   5   2   1         28.38         33.18         1.30 o                         
   6   2   1         19.73         20.40         1.57 o                         
   7   2   1         32.76         28.79         2.12 o                         
   8   2   1          8.92          8.86         2.55 o                         
   9   2   1        105.89        104.54         5.64 o                         
  10   2   1         55.15         61.02         6.46 o                         
 -10   3   1         17.48         13.84         4.53 o                         
  -9   3   1         38.46         32.16         3.42 o                         
  -8   3   1          3.46          5.81         2.34 o                         
  -7   3   1          3.39          3.84         1.85 o                         
  -6   3   1        849.53        925.32        14.46 o                         
  -5   3   1       1435.58       1476.90        20.47 o                         
  -4   3   1          4.74          3.00         0.69 o                         
  -3   3   1        104.02         77.73         1.38 o                         
  -2   3   1       1100.51       1134.49        16.20 o                         
  -1   3   1        334.60        349.37         6.44 o                         
   0   3   1        849.92        801.86        11.45 o                         
   1   3   1         40.06         42.58         0.81 o                         
   2   3   1        514.69        535.80         7.43 o                         
   3   3   1         19.30         15.03         1.04 o                         
   4   3   1        265.52        278.72         5.06 o                         
   5   3   1        421.93        408.28         6.40 o                         
   6   3   1         25.05         26.23         1.74 o                         
   7   3   1         46.03         45.79         2.61 o                         
   8   3   1          0.25          1.34         2.60 o                         
   9   3   1        283.76        292.73         8.81 o                         
  10   3   1         20.48         14.29         4.88 o                         
 -10   4   1         82.57         75.17         6.63 o                         
  -9   4   1         56.88         52.20         3.86 o                         
  -8   4   1         49.40         42.85         2.87 o                         
  -7   4   1        111.02        110.96         3.76 o                         
  -6   4   1        131.71        130.93         3.15 o                         
  -5   4   1          3.08          1.46         1.04 o                         
  -4   4   1         93.26         91.36         2.56 o                         
  -3   4   1         48.20         49.23         1.37 o                         
  -2   4   1         37.72         31.69         0.99 o                         
  -1   4   1        312.46        300.38         4.90 o                         
   0   4   1        148.83        145.90         2.24 o                         
   1   4   1          2.88          9.26         0.35 o                         
   2   4   1        189.59        167.61         2.45 o                         
   3   4   1       1810.59       1989.74        27.17 o                         
   4   4   1       1210.70       1398.65        19.31 o                         
   5   4   1         54.78         58.05         2.16 o                         
   6   4   1          0.10          1.62         1.66 o                         
   7   4   1         49.14         47.03         2.74 o                         
   8   4   1        348.08        349.46         7.98 o                         
   9   4   1         30.07         26.83         3.64 o                         
  10   4   1         11.76          7.06         6.91 o                         
 -10   5   1        390.05        414.18        12.34 o                         
  -9   5   1         10.79          7.13         3.08 o                         
  -8   5   1          4.08          4.24         2.34 o                         
  -7   5   1          5.18          4.67         1.99 o                         
  -6   5   1        165.14        171.63         4.13 o                         
  -5   5   1        332.15        349.10         6.16 o                         
  -4   5   1         22.30         20.89         0.98 o                         
  -3   5   1         14.25         10.74         0.79 o                         
  -2   5   1        633.19        661.84        10.02 o                         
  -1   5   1       5139.38       5914.07        87.73 o                         
   0   5   1       2704.51       3047.23        43.19 o                         
   1   5   1        397.15        390.89         6.03 o                         
   2   5   1       2290.52       2533.67        35.98 o                         
   3   5   1        105.22         96.15         2.03 o                         
   4   5   1         22.07         19.14         1.28 o                         
   5   5   1          5.16          3.55         1.24 o                         
   6   5   1         10.41         14.99         1.70 o                         
   7   5   1         26.63         27.14         3.37 o                         
   8   5   1         26.99         24.10         2.98 o                         
   9   5   1         66.27         61.14         3.97 o                         
  -9   6   1        231.39        244.49         6.84 o                         
  -8   6   1        135.36        131.72         4.50 o                         
  -7   6   1         17.86         16.03         2.09 o                         
  -6   6   1        196.76        173.71         4.07 o                         
  -5   6   1         10.49          6.52         1.53 o                         
  -4   6   1         28.15         18.76         1.30 o                         
  -3   6   1         72.83         74.74         1.79 o                         
  -2   6   1       1372.11       1582.37        23.72 o                         
  -1   6   1       1382.37       1563.83        22.33 o                         
   0   6   1        750.66        782.19        11.27 o                         
   1   6   1        807.63        946.98        13.64 o                         
   2   6   1        111.75        114.36         1.93 o                         
   3   6   1        106.03         78.11         2.12 o                         
   4   6   1          0.49         -0.13         0.72 o                         
   5   6   1         43.51         50.90         2.09 o                         
   6   6   1        203.30        195.00         4.52 o                         
   7   6   1          1.99          1.88         1.99 o                         
   8   6   1        246.99        241.17         6.52 o                         
   9   6   1        112.10        105.00         5.20 o                         
  -9   7   1         66.30         57.68         4.72 o                         
  -8   7   1          5.94          5.50         3.35 o                         
  -7   7   1          3.73          1.96         2.54 o                         
  -6   7   1          2.95          2.84         2.00 o                         
  -5   7   1         86.47         73.93         2.90 o                         
  -4   7   1          1.22          1.66         1.24 o                         
  -3   7   1        379.06        365.98         5.98 o                         
  -2   7   1        317.08        348.88         5.56 o                         
  -1   7   1        174.77        173.98         2.84 o                         
   0   7   1        726.49        745.09        11.30 o                         
   1   7   1        379.26        404.53         6.07 o                         
   2   7   1          2.57          2.73         0.57 o                         
   3   7   1       1460.71       1543.75        26.17 o                         
   4   7   1          5.62          2.76         1.34 o                         
   5   7   1        363.01        364.79         8.62 o                         
   6   7   1        265.12        254.46         5.53 o                         
   7   7   1        216.08        204.40         5.05 o                         
   8   7   1         37.61         36.58         2.80 o                         
   9   7   1          8.62          7.29         3.50 o                         
  -9   8   1          6.07          4.09         4.35 o                         
  -8   8   1         64.59         59.23         4.25 o                         
  -7   8   1        148.51        140.02         5.52 o                         
  -6   8   1       1669.06       1687.27        30.96 o                         
  -5   8   1       1384.96       1372.75        23.60 o                         
  -4   8   1         39.31         34.25         1.76 o                         
  -3   8   1          1.02          1.66         1.14 o                         
  -2   8   1          0.75          1.24         0.54 o                         
  -1   8   1        289.84        283.47         4.88 o                         
   0   8   1        179.15        165.42         2.97 o                         
   1   8   1         30.02         34.06         1.63 o                         
   2   8   1         52.47         63.37         2.78 o                         
   3   8   1        149.12        156.43         3.74 o                         
   4   8   1        127.14        120.37         3.22 o                         
   5   8   1         74.06         64.47         3.40 o                         
   6   8   1         75.31         72.20         3.64 o                         
   7   8   1        363.47        360.42         8.22 o                         
   8   8   1        113.83        122.73         5.92 o                         
   9   8   1          6.62          3.09         8.11 o                         
  -8   9   1         14.33          9.76         3.84 o                         
  -7   9   1         49.14         49.20         3.33 o                         
  -6   9   1        273.35        268.32         7.85 o                         
  -5   9   1        787.36        769.26        13.84 o                         
  -4   9   1          6.11          4.73         1.79 o                         
  -3   9   1         21.06         19.20         1.40 o                         
  -2   9   1         24.18         20.76         1.26 o                         
  -1   9   1         25.45         21.46         1.14 o                         
   0   9   1        300.79        292.05         5.45 o                         
   1   9   1         45.63         51.56         1.98 o                         
   2   9   1       1040.53       1013.71        19.99 o                         
   3   9   1       3399.76       3373.95        56.31 o                         
   4   9   1       1610.58       1616.21        27.52 o                         
   5   9   1        184.87        179.23         5.96 o                         
   6   9   1        254.61        237.69         6.32 o                         
   7   9   1         19.16         21.77         3.28 o                         
   8   9   1          8.65         12.86         4.12 o                         
  -8  10   1         68.91         73.94         5.30 o                         
  -7  10   1         22.50         26.29         3.21 o                         
  -6  10   1        228.13        243.27         6.19 o                         
  -5  10   1        448.34        445.80         8.70 o                         
  -4  10   1        131.57        133.81         3.62 o                         
  -3  10   1        152.29        139.74         3.46 o                         
  -2  10   1         57.21         43.52         2.35 o                         
  -1  10   1         25.10         17.81         1.65 o                         
   0  10   1        242.85        212.82         5.02 o                         
   1  10   1        299.86        305.88         6.68 o                         
   2  10   1          2.76          3.72         1.43 o                         
   3  10   1         10.19          8.80         1.93 o                         
   4  10   1        937.45        945.79        16.61 o                         
   5  10   1        195.79        193.95         5.23 o                         
   6  10   1         58.82         63.01         3.29 o                         
   7  10   1         85.68         81.86         4.29 o                         
   8  10   1         16.40         18.66         5.95 o                         
  -7  11   1         11.24         11.06         3.27 o                         
  -6  11   1         20.94         17.69         2.79 o                         
  -5  11   1         83.37         83.55         3.19 o                         
  -4  11   1        146.13        143.17         5.34 o                         
  -3  11   1        231.10        218.86         6.38 o                         
  -2  11   1        629.67        568.15        11.85 o                         
  -1  11   1          7.77          9.55         1.60 o                         
   0  11   1         24.48         34.76         2.16 o                         
   1  11   1         46.59         46.99         2.45 o                         
   2  11   1        159.49        138.43         5.80 o                         
   3  11   1        163.74        154.40         4.77 o                         
   4  11   1         32.74         36.16         2.75 o                         
   5  11   1        175.85        170.31         4.65 o                         
   6  11   1         38.34         37.07         3.01 o                         
   7  11   1         21.50         17.99         3.72 o                         
  -7  12   1         45.30         47.96         5.43 o                         
  -6  12   1         71.05         73.72         3.81 o                         
  -5  12   1        107.98        119.23         4.55 o                         
  -4  12   1          4.81          1.32         2.37 o                         
  -3  12   1        100.49         84.66         3.66 o                         
  -2  12   1         33.24         28.12         2.23 o                         
  -1  12   1        197.39        198.38         6.22 o                         
   0  12   1        625.30        535.81        13.77 o                         
   1  12   1         32.17         34.51         2.49 o                         
   2  12   1         11.25         13.19         2.16 o                         
   3  12   1          0.08          0.06         2.08 o                         
   4  12   1         84.11         82.33         3.80 o                         
   5  12   1         52.31         49.34         3.59 o                         
   6  12   1         26.49         30.39         2.96 o                         
  -6  13   1         97.63        111.03         5.39 o                         
  -5  13   1         43.66         47.87         3.68 o                         
  -4  13   1         39.77         37.19         2.96 o                         
  -3  13   1          0.02          1.21         2.30 o                         
  -2  13   1        119.15         90.13         4.59 o                         
  -1  13   1         29.86         21.50         2.33 o                         
   0  13   1         65.94         55.41         3.29 o                         
   1  13   1          0.06         -1.00         2.29 o                         
   2  13   1          3.10          1.48         2.54 o                         
   3  13   1        353.20        379.05         9.75 o                         
   4  13   1          2.34          4.70         3.12 o                         
   5  13   1          6.43          5.01         3.41 o                         
   6  13   1          0.46          0.31         5.96 o                         
  -5  14   1          0.32          3.13         3.53 o                         
  -4  14   1          0.13          0.26         3.20 o                         
  -3  14   1         25.01         21.66         3.00 o                         
  -2  14   1         84.28         83.45         4.94 o                         
  -1  14   1         15.19         13.86         2.69 o                         
   0  14   1          5.80          4.98         2.69 o                         
   1  14   1         10.17         10.63         2.73 o                         
   2  14   1         17.40         14.92         3.00 o                         
   3  14   1          0.03          0.29         2.99 o                         
   4  14   1         66.04         68.15         4.55 o                         
   5  14   1         60.87         57.15         9.53 o                         
  -4  15   1          0.20         -0.21         6.52 o                         
  -3  15   1         45.31         48.83         4.01 o                         
  -2  15   1          3.42          2.50         3.19 o                         
  -1  15   1         24.27         33.15         3.65 o                         
   0  15   1        141.96        163.16         7.12 o                         
   1  15   1          5.03          4.39         3.29 o                         
   2  15   1         12.08         20.96         3.65 o                         
   3  15   1         15.94         15.90         4.20 o                         
  -1  16   1        362.46        411.91        12.82 o                         
   0  16   1         20.80         17.84         3.69 o                         
   1  16   1         85.28        102.11         5.87 o                         
 -10   0   2         91.33         88.72         8.42 o                         
  -9   0   2         13.22         16.21         4.34 o                         
  -8   0   2        100.17        108.31         5.33 o                         
  -7   0   2          0.03          2.44         2.22 o                         
  -6   0   2        130.32        143.98         4.41 o                         
  -5   0   2        412.91        427.61         9.53 o                         
  -4   0   2       1501.62       1541.91        27.77 o                         
  -3   0   2          0.52          1.34         0.61 o                         
  -2   0   2         13.78         15.88         0.90 o                         
  -1   0   2       1225.87       1355.66        25.96 o                         
   0   0   2        773.90        841.15        19.74 o                         
   1   0   2        509.79        521.41         8.92 o                         
   2   0   2       1264.06       1328.64        23.62 o                         
   3   0   2         73.42         74.85         3.43 o                         
   4   0   2         29.69         33.05         2.84 o                         
   5   0   2          6.24          5.36         1.28 o                         
   6   0   2         11.75         17.96         3.33 o                         
   7   0   2       1363.57       1454.23        35.36 o                         
   8   0   2         78.92         85.17         5.81 o                         
   9   0   2       1182.92       1231.38        43.80 o                         
  10   0   2          0.08         -0.82         7.64 o                         
 -10   1   2         73.52         75.30         5.28 o                         
  -9   1   2        171.18        187.57         6.17 o                         
  -8   1   2          1.28         10.00         2.28 o                         
  -7   1   2          6.28         18.88         1.89 o                         
  -6   1   2         80.08         91.49         2.42 o                         
  -5   1   2         16.58         20.98         1.02 o                         
  -4   1   2        188.08        186.70         2.87 o                         
  -3   1   2        150.00        151.38         2.41 o                         
  -2   1   2      41466.20      43873.82       593.03 o                         
  -1   1   2        190.12        169.97         2.38 o                         
   0   1   2       1133.37       1204.50        19.01 o                         
   1   1   2         41.19         49.77         1.01 o                         
   2   1   2        136.43        147.23         2.96 o                         
   3   1   2        158.51        134.19         2.05 o                         
   4   1   2          3.38          1.77         0.71 o                         
   5   1   2         11.08         13.05         1.07 o                         
   6   1   2          3.57          8.19         1.61 o                         
   7   1   2        132.82        136.48         3.77 o                         
   8   1   2         27.38         29.15         2.97 o                         
   9   1   2        198.50        219.87         7.92 o                         
  10   1   2          5.72          3.22         5.56 o                         
 -10   2   2         61.16         62.38         4.92 o                         
  -9   2   2          2.74          3.84         2.95 o                         
  -8   2   2        167.88        165.83         5.75 o                         
  -7   2   2        304.85        323.40         6.16 o                         
  -6   2   2         25.61         28.52         1.61 o                         
  -5   2   2         63.42         76.06         2.49 o                         
  -4   2   2        307.21        274.09         4.14 o                         
  -3   2   2        683.63        637.90         8.86 o                         
  -2   2   2       7378.39       7794.41       101.27 o                         
  -1   2   2         33.95         30.39         0.64 o                         
   0   2   2      16597.54      17590.12       248.17 o                         
   1   2   2         63.89         58.85         1.27 o                         
   2   2   2        442.45        425.13         5.99 o                         
   3   2   2        526.10        677.25         9.10 o                         
   4   2   2         53.36         62.78         1.44 o                         
   5   2   2        268.79        286.70         4.50 o                         
   6   2   2         30.66         31.77         1.71 o                         
   7   2   2        411.47        423.75         7.83 o                         
   8   2   2         90.46        101.26         4.63 o                         
   9   2   2         22.12         23.18         4.12 o                         
  10   2   2         52.78         42.42         7.09 o                         
 -10   3   2          2.32          3.40         4.46 o                         
  -9   3   2          4.22          7.66         3.13 o                         
  -8   3   2          5.84          4.81         2.33 o                         
  -7   3   2          8.17          4.04         1.65 o                         
  -6   3   2        941.76        986.91        15.32 o                         
  -5   3   2         76.92         65.46         2.19 o                         
  -4   3   2        114.21        116.65         2.59 o                         
  -3   3   2        138.04        137.05         2.72 o                         
  -2   3   2          1.64          3.09         0.40 o                         
  -1   3   2         91.60         91.25         1.87 o                         
   0   3   2         84.43         72.42         1.46 o                         
   1   3   2        267.71        286.05         4.11 o                         
   2   3   2         14.52         26.13         1.06 o                         
   3   3   2        282.15        298.58         4.10 o                         
   4   3   2       1166.31       1275.50        16.96 o                         
   5   3   2        141.64        133.10         2.90 o                         
   6   3   2          0.12          0.28         1.36 o                         
   7   3   2        205.97        213.71         5.37 o                         
   8   3   2         99.25         98.34         5.50 o                         
   9   3   2        518.28        539.39        13.81 o                         
  10   3   2         56.96         69.25        10.45 o                         
 -10   4   2          3.54          6.46         4.00 o                         
  -9   4   2          3.78          3.64         3.07 o                         
  -8   4   2        146.00        125.59         4.58 o                         
  -7   4   2          1.31          0.40         1.82 o                         
  -6   4   2        318.64        307.41         5.39 o                         
  -5   4   2         59.21         53.61         1.74 o                         
  -4   4   2        840.20        905.83        12.61 o                         
  -3   4   2         72.88         73.33         1.50 o                         
  -2   4   2        397.09        391.95         5.82 o                         
  -1   4   2        301.53        321.48         5.31 o                         
   0   4   2        610.28        696.31        10.01 o                         
   1   4   2         51.15         51.62         1.22 o                         
   2   4   2         59.04         61.92         1.53 o                         
   3   4   2       1437.65       1603.15        21.12 o                         
   4   4   2       1597.91       1747.25        24.00 o                         
   5   4   2        314.96        313.48         5.68 o                         
   6   4   2         93.26         96.84         3.17 o                         
   7   4   2        112.20        114.07         4.02 o                         
   8   4   2        189.96        193.48         5.65 o                         
   9   4   2         19.07         15.79         4.12 o                         
 -10   5   2          2.22          1.33         4.00 o                         
  -9   5   2         86.30         87.77         5.69 o                         
  -8   5   2          0.09          1.32         2.27 o                         
  -7   5   2        303.50        301.89         6.81 o                         
  -6   5   2        134.26        142.70         3.63 o                         
  -5   5   2        902.41        894.53        13.86 o                         
  -4   5   2        474.16        497.95         8.32 o                         
  -3   5   2         12.65         10.53         0.84 o                         
  -2   5   2        143.75        141.82         3.48 o                         
  -1   5   2         25.08         27.82         0.88 o                         
   0   5   2          3.29         22.32         3.47 o                         
   1   5   2        246.93        213.74         3.17 o                         
   2   5   2        396.99        444.97         6.08 o                         
   3   5   2       1124.86       1253.69        16.58 o                         
   4   5   2          4.06          2.95         0.99 o                         
   5   5   2        171.15        171.02         3.90 o                         
   6   5   2         87.05         74.11         2.77 o                         
   7   5   2         30.03         39.84         2.64 o                         
   8   5   2         20.44         23.32         2.78 o                         
   9   5   2          0.02         -1.38         3.48 o                         
  -9   6   2         26.74         28.99         3.16 o                         
  -8   6   2        192.78        207.08         5.52 o                         
  -7   6   2          5.40          5.23         1.62 o                         
  -6   6   2        274.13        276.79         5.61 o                         
  -5   6   2         30.96         31.61         1.79 o                         
  -4   6   2        164.94        161.65         4.42 o                         
  -3   6   2        331.92        314.79         5.82 o                         
  -2   6   2         92.71         92.11         1.74 o                         
  -1   6   2          2.83          2.56         0.55 o                         
   0   6   2        161.64        194.86         3.09 o                         
   1   6   2        380.02        411.72         6.37 o                         
   2   6   2        265.27        301.57         4.03 o                         
   3   6   2          9.27          7.01         1.00 o                         
   4   6   2        561.12        601.96         9.98 o                         
   5   6   2        212.24        199.06         4.38 o                         
   6   6   2        142.50        141.74         4.85 o                         
   7   6   2         66.77         67.14         3.20 o                         
   8   6   2        470.54        478.13        11.16 o                         
   9   6   2         22.73         20.66         3.90 o                         
  -9   7   2        181.15        185.64         7.23 o                         
  -8   7   2        376.59        381.11         9.67 o                         
  -7   7   2          8.78          7.30         2.56 o                         
  -6   7   2        608.63        634.42        12.37 o                         
  -5   7   2          3.72          1.48         1.63 o                         
  -4   7   2         56.81         64.20         2.09 o                         
  -3   7   2          1.20         11.36         1.29 o                         
  -2   7   2        658.66        671.15        10.26 o                         
  -1   7   2       4509.67       5397.95        76.40 o                         
   0   7   2        327.27        372.47         5.35 o                         
   1   7   2       1295.68       1294.77        19.52 o                         
   2   7   2        166.30        152.48         6.05 o                         
   3   7   2        438.24        398.20         7.75 o                         
   4   7   2        279.90        269.62         4.65 o                         
   5   7   2        180.65        166.10         3.71 o                         
   6   7   2       1155.30       1129.76        19.57 o                         
   7   7   2        115.82        116.51         4.33 o                         
   8   7   2         74.25         72.51         5.37 o                         
   9   7   2         49.46         49.28         4.04 o                         
  -9   8   2         50.46         51.39         4.95 o                         
  -8   8   2        128.88        137.94         5.76 o                         
  -7   8   2       1017.66       1032.58        21.33 o                         
  -6   8   2         18.99         20.59         2.80 o                         
  -5   8   2        103.60        138.27         4.92 o                         
  -4   8   2         40.35         39.63         2.04 o                         
  -3   8   2        190.66        180.04         3.33 o                         
  -2   8   2        334.09        344.12         5.56 o                         
  -1   8   2         25.35         23.25         1.68 o                         
   0   8   2        877.29        912.03        13.19 o                         
   1   8   2        468.39        454.87         7.99 o                         
   2   8   2        149.30        166.62         4.16 o                         
   3   8   2        666.61        654.41        12.31 o                         
   4   8   2         30.39         37.02         1.97 o                         
   5   8   2        528.58        506.64         9.44 o                         
   6   8   2         46.63         40.70         2.70 o                         
   7   8   2         11.78          8.16         3.07 o                         
   8   8   2         69.57         59.87         3.53 o                         
  -8   9   2         37.35         38.36         3.96 o                         
  -7   9   2         60.72         64.56         3.63 o                         
  -6   9   2        329.53        326.68         7.31 o                         
  -5   9   2        106.57        100.25         3.55 o                         
  -4   9   2         16.84         18.70         1.64 o                         
  -3   9   2          2.44          4.33         1.19 o                         
  -2   9   2          0.48          1.56         0.56 o                         
  -1   9   2       1149.60       1152.08        18.43 o                         
   0   9   2        100.37        103.23         2.27 o                         
   1   9   2          4.76          5.39         1.23 o                         
   2   9   2        198.08        190.41         4.76 o                         
   3   9   2        194.62        181.66         4.74 o                         
   4   9   2        116.47        108.78         3.36 o                         
   5   9   2         82.72         82.00         3.09 o                         
   6   9   2        156.49        150.14         5.07 o                         
   7   9   2          0.12         -0.09         3.08 o                         
   8   9   2          6.46          5.89         4.19 o                         
  -8  10   2         34.98         34.75         4.14 o                         
  -7  10   2         15.44         12.09         3.03 o                         
  -6  10   2        163.68        153.66         5.23 o                         
  -5  10   2        239.96        237.55         5.84 o                         
  -4  10   2          2.74          4.39         1.86 o                         
  -3  10   2        411.74        364.92         6.93 o                         
  -2  10   2          6.75          7.43         1.43 o                         
  -1  10   2        196.16        168.69         4.06 o                         
   0  10   2        125.35         93.03         3.17 o                         
   1  10   2        307.32        278.65         6.30 o                         
   2  10   2        280.64        284.11         6.62 o                         
   3  10   2        207.22        187.82         4.93 o                         
   4  10   2         26.74         31.59         1.91 o                         
   5  10   2         48.89         39.71         2.49 o                         
   6  10   2          0.60          1.84         2.41 o                         
   7  10   2         17.25         21.41         3.63 o                         
  -7  11   2        149.53        156.56         5.80 o                         
  -6  11   2         15.37         14.71         2.76 o                         
  -5  11   2         36.17         38.69         2.98 o                         
  -4  11   2         16.81         17.94         2.77 o                         
  -3  11   2          9.37         16.46         1.99 o                         
  -2  11   2        213.74        161.71         4.53 o                         
  -1  11   2        423.96        347.86         7.81 o                         
   0  11   2        211.49        184.39         7.55 o                         
   1  11   2          2.07          1.45         1.91 o                         
   2  11   2        133.37        123.87         3.98 o                         
   3  11   2          0.61         -0.44         2.01 o                         
   4  11   2         21.46         18.19         2.30 o                         
   5  11   2        154.05        150.63         4.57 o                         
   6  11   2          0.04         -0.46         2.62 o                         
   7  11   2         23.12         25.95         3.84 o                         
  -7  12   2          9.51          8.25         3.62 o                         
  -6  12   2         49.25         54.55         3.52 o                         
  -5  12   2          4.06          6.21         2.70 o                         
  -4  12   2          1.63          1.18         2.84 o                         
  -3  12   2          7.61          6.78         2.03 o                         
  -2  12   2         26.04         20.89         2.23 o                         
  -1  12   2         37.14         30.97         2.37 o                         
   0  12   2        155.07        127.26         5.48 o                         
   1  12   2         35.03         56.76         2.97 o                         
   2  12   2        124.88        127.71         4.75 o                         
   3  12   2          0.08          2.43         2.33 o                         
   4  12   2        141.52        156.01         5.88 o                         
   5  12   2          3.33          5.18         3.15 o                         
   6  12   2          2.64          5.65         3.78 o                         
  -6  13   2          0.14          1.56         3.90 o                         
  -5  13   2         37.34         45.56         3.59 o                         
  -4  13   2         73.27         80.21         4.72 o                         
  -3  13   2         84.38         83.89         4.09 o                         
  -2  13   2        324.35        287.23         8.43 o                         
  -1  13   2         75.89         67.53         4.43 o                         
   0  13   2         43.66         38.64         4.11 o                         
   1  13   2         41.49         33.02         3.06 o                         
   2  13   2         10.17         11.72         2.54 o                         
   3  13   2         72.21         76.84         5.25 o                         
   4  13   2         16.64         16.30         3.32 o                         
   5  13   2         36.20         44.80         4.12 o                         
   6  13   2         13.40         21.93         7.89 o                         
  -5  14   2         93.10        110.86         6.53 o                         
  -4  14   2          8.40         13.62         4.30 o                         
  -3  14   2         36.65         42.47         3.60 o                         
  -2  14   2          7.80          6.59         2.50 o                         
  -1  14   2          7.89          4.51         2.53 o                         
   0  14   2         12.29         11.56         2.69 o                         
   1  14   2         81.31        101.57         4.84 o                         
   2  14   2         39.18         51.27         6.25 o                         
   3  14   2        117.39        134.96         6.41 o                         
   4  14   2        262.59        308.01         9.40 o                         
   5  14   2         46.77         44.96        14.25 o                         
  -4  15   2        101.09         89.38         9.95 o                         
  -3  15   2         64.34         67.47         4.28 o                         
  -2  15   2          0.83          2.10         3.32 o                         
  -1  15   2        106.92        137.18         6.84 o                         
   0  15   2          5.32          3.01         3.04 o                         
   1  15   2         36.58         32.99         3.93 o                         
   2  15   2         98.72        101.76         6.52 o                         
   3  15   2        109.37        118.01         6.76 o                         
  -1  16   2          0.21          2.42         4.54 o                         
   0  16   2         20.02         26.32         5.11 o                         
   1  16   2        178.47        210.10        44.41 o                         
 -10   1   3          7.45          5.86         4.12 o                         
  -9   1   3        172.16        174.29         5.54 o                         
  -8   1   3         87.52         89.18         3.26 o                         
  -7   1   3        125.31        120.75         3.14 o                         
  -6   1   3        517.11        525.32         8.11 o                         
  -5   1   3          3.06          1.76         0.84 o                         
  -4   1   3        646.72        667.70         9.10 o                         
  -3   1   3        977.61        940.57        13.56 o                         
  -2   1   3      13890.38      15046.86       203.27 o                         
  -1   1   3        112.50        108.75         1.54 o                         
   0   1   3       4086.87       4549.51        64.14 o                         
   1   1   3         36.07         36.06         0.69 o                         
   2   1   3        923.69        956.20        11.79 o                         
   3   1   3        146.79        141.25         2.14 o                         
   4   1   3        122.87        115.71         2.17 o                         
   5   1   3         12.41          9.34         1.09 o                         
   6   1   3        711.18        721.07        11.48 o                         
   7   1   3        170.00        170.48         4.84 o                         
   8   1   3         85.29         99.34         4.28 o                         
   9   1   3         28.04         27.62         4.35 o                         
  10   1   3          9.69          4.57         6.91 o                         
 -10   2   3        102.35        107.01         5.55 o                         
  -9   2   3          0.42          0.23         2.80 o                         
  -8   2   3          9.83          7.34         2.21 o                         
  -7   2   3        351.99        352.83         7.40 o                         
  -6   2   3        440.80        434.20         7.17 o                         
  -5   2   3         12.89          8.11         0.94 o                         
  -4   2   3        146.75        173.65         3.49 o                         
  -3   2   3        121.59        104.58         2.16 o                         
  -2   2   3       1193.69       1288.43        15.74 o                         
  -1   2   3       1208.40       1204.39        15.81 o                         
   0   2   3        369.01        395.21         5.17 o                         
   1   2   3       2003.38       2042.78        29.06 o                         
   2   2   3       1767.21       1970.20        24.89 o                         
   3   2   3       4542.24       5128.09        62.27 o                         
   4   2   3         69.80         50.97         1.61 o                         
   5   2   3          4.91          2.19         1.08 o                         
   6   2   3         27.30         29.30         1.90 o                         
   7   2   3        246.37        241.41         5.23 o                         
   8   2   3        158.52        163.63         6.35 o                         
   9   2   3        262.56        258.12        10.89 o                         
  10   2   3          0.08          2.13         7.05 o                         
 -10   3   3         97.56         88.66         5.55 o                         
  -9   3   3          3.39          2.57         2.82 o                         
  -8   3   3         11.03          7.26         2.30 o                         
  -7   3   3         88.66         86.21         2.93 o                         
  -6   3   3        490.50        518.45         8.92 o                         
  -5   3   3        324.37        303.48         4.86 o                         
  -4   3   3        116.44        120.29         2.24 o                         
  -3   3   3          0.05          1.21         0.42 o                         
  -2   3   3        116.30         99.14         1.71 o                         
  -1   3   3        844.75        901.15        13.52 o                         
   0   3   3        320.10        330.81         5.09 o                         
   1   3   3        176.33        157.88         2.48 o                         
   2   3   3       1148.42       1302.15        19.55 o                         
   3   3   3       2935.63       3364.66        42.37 o                         
   4   3   3        197.29        244.12         3.84 o                         
   5   3   3         67.35         68.71         2.14 o                         
   6   3   3         30.28         29.79         1.97 o                         
   7   3   3          3.35          4.51         2.23 o                         
   8   3   3          0.03          1.40         2.93 o                         
   9   3   3         83.16         82.39         5.90 o                         
 -10   4   3         76.79         72.59         4.92 o                         
  -9   4   3          7.20          4.67         3.09 o                         
  -8   4   3         26.51         23.59         2.50 o                         
  -7   4   3        349.08        341.97         6.85 o                         
  -6   4   3        171.95        174.14         3.95 o                         
  -5   4   3        170.64        174.45         3.91 o                         
  -4   4   3          7.17          6.34         0.57 o                         
  -3   4   3        215.21        219.82         3.37 o                         
  -2   4   3          1.80          0.58         0.48 o                         
  -1   4   3        495.92        517.63         8.92 o                         
   0   4   3       1055.79       1091.33        14.88 o                         
   1   4   3          0.21          0.58         0.38 o                         
   2   4   3          5.58         10.04         0.69 o                         
   3   4   3        171.50        158.14         2.51 o                         
   4   4   3        415.08        419.35         6.75 o                         
   5   4   3        217.48        218.55         4.59 o                         
   6   4   3         26.38         21.94         1.98 o                         
   7   4   3         33.31         23.89         2.52 o                         
   8   4   3        225.74        222.20         6.60 o                         
   9   4   3        100.89        100.97         5.55 o                         
 -10   5   3         26.52         20.05         4.16 o                         
  -9   5   3         88.60         83.43         4.92 o                         
  -8   5   3        145.97        149.08         4.71 o                         
  -7   5   3         14.68         12.16         1.92 o                         
  -6   5   3         53.23         50.95         2.05 o                         
  -5   5   3         13.06         10.76         0.81 o                         
  -4   5   3        257.87        229.82         4.30 o                         
  -3   5   3         78.56         77.52         1.68 o                         
  -2   5   3        346.30        326.49         5.16 o                         
  -1   5   3       3127.44       3564.45        55.92 o                         
   0   5   3        296.67        301.94         4.16 o                         
   1   5   3          0.53          0.43         0.40 o                         
   2   5   3          0.02          0.83         0.55 o                         
   3   5   3         72.52         90.00         1.96 o                         
   4   5   3        127.33        149.35         3.00 o                         
   5   5   3         15.84         12.62         1.61 o                         
   6   5   3        270.29        242.22         5.30 o                         
   7   5   3          0.08          2.10         2.21 o                         
   8   5   3        185.07        176.89         5.95 o                         
   9   5   3          4.62          2.45         4.38 o                         
  -9   6   3         26.07         29.76         2.98 o                         
  -8   6   3          0.40          1.65         2.17 o                         
  -7   6   3        195.43        190.71         5.02 o                         
  -6   6   3          0.22          0.68         1.74 o                         
  -5   6   3        115.15        113.47         3.68 o                         
  -4   6   3        529.24        533.03         9.54 o                         
  -3   6   3       3214.53       3556.32        52.98 o                         
  -2   6   3        401.93        428.78         7.14 o                         
  -1   6   3        101.89        102.41         2.12 o                         
   0   6   3         14.14          7.50         0.56 o                         
   1   6   3        246.92        260.14         3.74 o                         
   2   6   3        755.34        713.01        10.37 o                         
   3   6   3        349.22        336.58         5.47 o                         
   4   6   3        481.38        483.20         8.77 o                         
   5   6   3         33.90         39.44         1.93 o                         
   6   6   3        130.95        127.50         3.78 o                         
   7   6   3        293.65        285.53         7.18 o                         
   8   6   3         17.18         11.78         3.15 o                         
   9   6   3          0.47         -0.76         3.85 o                         
  -9   7   3         58.84         55.42         4.59 o                         
  -8   7   3        539.37        566.19        12.81 o                         
  -7   7   3         85.90         85.24         3.98 o                         
  -6   7   3        107.26        104.44         3.66 o                         
  -5   7   3        694.16        739.82        14.03 o                         
  -4   7   3         11.46         15.34         1.26 o                         
  -3   7   3        181.12        178.09         3.98 o                         
  -2   7   3        101.85         88.50         2.41 o                         
  -1   7   3         17.85         19.08         1.06 o                         
   0   7   3        755.55        837.72        11.16 o                         
   1   7   3        348.73        307.61         4.67 o                         
   2   7   3         40.91         49.18         2.46 o                         
   3   7   3         92.64         87.10         2.35 o                         
   4   7   3        246.11        226.36         4.44 o                         
   5   7   3        239.49        224.36         4.57 o                         
   6   7   3        125.72        113.74         3.80 o                         
   7   7   3         20.07         19.81         2.47 o                         
   8   7   3          6.00          4.66         3.10 o                         
   9   7   3          7.05          4.98         3.80 o                         
  -9   8   3         63.21         59.33         5.00 o                         
  -8   8   3          5.46          4.63         3.21 o                         
  -7   8   3          1.13          0.31         2.56 o                         
  -6   8   3         32.04         28.80         2.99 o                         
  -5   8   3         73.28         71.07         4.53 o                         
  -4   8   3         22.04         25.45         1.67 o                         
  -3   8   3         15.16         17.77         1.24 o                         
  -2   8   3        200.62        194.44         4.76 o                         
  -1   8   3         76.45         80.82         2.34 o                         
   0   8   3          0.24         -0.25         0.62 o                         
   1   8   3       1618.46       1563.43        28.06 o                         
   2   8   3         72.63         61.97         2.43 o                         
   3   8   3        402.12        361.53         7.20 o                         
   4   8   3       3339.32       3235.13        54.37 o                         
   5   8   3        498.28        475.97         8.38 o                         
   6   8   3         99.60         94.26         3.50 o                         
   7   8   3          2.99          3.86         2.17 o                         
   8   8   3          4.28          0.43         2.94 o                         
  -8   9   3        413.07        431.96        10.77 o                         
  -7   9   3        644.99        663.97        13.48 o                         
  -6   9   3        164.68        158.70         4.75 o                         
  -5   9   3       1464.14       1498.58        27.53 o                         
  -4   9   3        470.71        441.97         8.27 o                         
  -3   9   3         97.80        107.35         2.76 o                         
  -2   9   3        196.99        159.56         3.65 o                         
  -1   9   3        123.55        119.88         3.50 o                         
   0   9   3         13.93          9.48         1.03 o                         
   1   9   3          4.09          6.09         1.27 o                         
   2   9   3        199.03        174.12         4.52 o                         
   3   9   3       1345.32       1333.54        26.48 o                         
   4   9   3         37.45         39.55         2.09 o                         
   5   9   3        146.66        141.85         4.27 o                         
   6   9   3         81.01         76.73         3.90 o                         
   7   9   3         63.76         65.04         4.01 o                         
   8   9   3         12.09         14.32         4.25 o                         
  -8  10   3          7.92          3.42         3.96 o                         
  -7  10   3        408.31        413.99        10.15 o                         
  -6  10   3        396.34        409.56         8.96 o                         
  -5  10   3        319.74        306.32         7.45 o                         
  -4  10   3          5.34          4.14         1.44 o                         
  -3  10   3        620.05        601.38        10.73 o                         
  -2  10   3        609.56        624.54        12.58 o                         
  -1  10   3         54.01         38.84         1.61 o                         
   0  10   3       1533.05       1428.74        30.59 o                         
   1  10   3        655.44        625.31        12.83 o                         
   2  10   3        272.80        245.27         5.85 o                         
   3  10   3         59.76         54.53         2.67 o                         
   4  10   3         52.25         58.62         3.35 o                         
   5  10   3          6.17          9.78         2.09 o                         
   6  10   3         13.49         10.82         2.59 o                         
   7  10   3         26.30         18.78         3.60 o                         
  -7  11   3          2.58          2.64         3.23 o                         
  -6  11   3          0.65         -0.55         2.48 o                         
  -5  11   3         21.53         17.12         2.21 o                         
  -4  11   3         47.50         33.42         2.53 o                         
  -3  11   3         49.60         46.17         2.01 o                         
  -2  11   3          0.15         -0.07         1.54 o                         
  -1  11   3         84.61         85.10         3.29 o                         
   0  11   3        335.72        321.59         7.90 o                         
   1  11   3        234.08        214.87         5.84 o                         
   2  11   3        311.49        336.76         9.17 o                         
   3  11   3        306.67        299.54         9.41 o                         
   4  11   3         42.72         46.89         3.01 o                         
   5  11   3        146.05        143.58         5.46 o                         
   6  11   3         80.28         79.55         4.02 o                         
   7  11   3         56.27         53.65         4.40 o                         
  -7  12   3         26.92         17.66         3.71 o                         
  -6  12   3          0.09          2.58         2.89 o                         
  -5  12   3          6.27          7.41         2.72 o                         
  -4  12   3        346.36        328.43         7.39 o                         
  -3  12   3         13.40          9.98         2.12 o                         
  -2  12   3        175.27        131.29         7.51 o                         
  -1  12   3        103.03        106.46         4.20 o                         
   0  12   3         14.24          8.69         2.16 o                         
   1  12   3          0.17         -0.27         1.91 o                         
   2  12   3         10.33          9.32         2.40 o                         
   3  12   3          0.29          1.37         2.49 o                         
   4  12   3         81.99         84.49         4.59 o                         
   5  12   3          0.68          1.72         3.15 o                         
   6  12   3         39.87         38.13         4.42 o                         
  -6  13   3          1.27          0.45         3.66 o                         
  -5  13   3        142.63        156.26         5.43 o                         
  -4  13   3          4.94          8.55         2.37 o                         
  -3  13   3         21.16         22.93         2.53 o                         
  -2  13   3          0.11          2.42         1.84 o                         
  -1  13   3        158.62        152.55         5.34 o                         
   0  13   3         74.47         67.13         3.72 o                         
   1  13   3          0.05          0.57         2.22 o                         
   2  13   3        221.67        233.66         7.78 o                         
   3  13   3        190.54        214.15         7.53 o                         
   4  13   3          7.52          6.85         3.52 o                         
   5  13   3         77.97         79.99         4.95 o                         
  -5  14   3          4.32          5.28         3.44 o                         
  -4  14   3         32.76         37.90         3.73 o                         
  -3  14   3          0.65          1.59         2.48 o                         
  -2  14   3        105.54        100.06         6.65 o                         
  -1  14   3          5.01          2.63         2.50 o                         
   0  14   3         21.36         26.26         2.90 o                         
   1  14   3         56.41         66.38         6.32 o                         
   2  14   3         52.94         57.05         4.13 o                         
   3  14   3          0.41         -0.03         3.59 o                         
   4  14   3         90.29        102.65         8.05 o                         
  -4  15   3         43.46         55.67         4.96 o                         
  -3  15   3         54.74         54.37         3.86 o                         
  -2  15   3         82.10         98.86         5.47 o                         
  -1  15   3          0.72         -0.46         3.07 o                         
   0  15   3         42.89         45.65         6.37 o                         
   1  15   3          0.03         -0.94         3.55 o                         
   2  15   3          0.60          1.43         4.28 o                         
   3  15   3          9.54          1.31         4.42 o                         
  -1  16   3        110.90        111.44         8.22 o                         
   0  16   3        356.16        402.62        16.85 o                         
 -10   0   4        172.76        194.33        13.50 o                         
  -9   0   4         20.80         19.33         4.51 o                         
  -8   0   4         56.28         52.84         3.70 o                         
  -7   0   4          2.81          4.65         2.32 o                         
  -6   0   4         66.97         64.59         3.17 o                         
  -5   0   4        219.27        211.49         7.60 o                         
  -4   0   4       2593.32       3101.00        55.24 o                         
  -3   0   4       2271.80       2315.61        41.38 o                         
  -2   0   4      98913.55     104561.38      1849.73 o                         
  -1   0   4         93.61         84.23         1.91 o                         
   0   0   4       3513.15       3743.07        66.31 o                         
   1   0   4          6.43          7.58         0.83 o                         
   2   0   4          4.66          6.63         0.83 o                         
   3   0   4          0.46          3.23         1.46 o                         
   4   0   4        398.64        408.87         7.87 o                         
   5   0   4        444.62        450.12         9.47 o                         
   6   0   4          5.11          1.94         2.22 o                         
   7   0   4       1392.00       1484.32        41.78 o                         
   8   0   4          0.01         -1.44         4.19 o                         
   9   0   4        226.71        233.56        17.54 o                         
 -10   1   4          5.82          6.57         4.19 o                         
  -9   1   4         40.86         46.01         3.39 o                         
  -8   1   4         47.71         42.99         2.73 o                         
  -7   1   4          1.66          2.47         1.55 o                         
  -6   1   4         84.24         76.82         2.14 o                         
  -5   1   4         47.69         37.84         1.35 o                         
  -4   1   4         99.42        111.79         2.11 o                         
  -3   1   4        401.31        473.07         6.65 o                         
  -2   1   4       9670.50      10735.25       134.26 o                         
   0   1   4       3840.74       4198.46        59.42 o                         
   1   1   4       1800.42       1873.82        24.52 o                         
   2   1   4       1804.99       2011.97        24.59 o                         
   3   1   4       1436.60       1510.00        19.24 o                         
   4   1   4         24.89         24.40         1.06 o                         
   5   1   4          4.26          2.97         1.07 o                         
   6   1   4         22.91         21.89         1.84 o                         
   7   1   4       4804.59       5149.06        92.07 o                         
   8   1   4         27.37         17.66         3.37 o                         
   9   1   4         43.82         44.22         5.80 o                         
 -10   2   4        150.82        148.19         6.21 o                         
  -9   2   4         98.88        100.39         3.95 o                         
  -8   2   4         41.82         41.03         2.60 o                         
  -7   2   4         38.13         41.03         2.21 o                         
  -6   2   4          3.71          5.01         1.26 o                         
  -5   2   4         19.03         18.61         1.13 o                         
  -4   2   4        713.80        682.32         9.24 o                         
  -3   2   4          3.01         25.04         1.60 o                         
  -2   2   4       2022.90       2196.85        27.63 o                         
  -1   2   4        865.09       1064.95        13.02 o                         
   0   2   4         56.49         58.12         2.96 o                         
   1   2   4         37.81         34.59         0.89 o                         
   2   2   4       2252.99       2780.69        34.96 o                         
   3   2   4        254.76        272.28         3.66 o                         
   4   2   4        778.40        816.46        10.99 o                         
   5   2   4        142.67        136.07         3.35 o                         
   6   2   4        321.19        309.86         8.12 o                         
   7   2   4         87.29         94.29         3.78 o                         
   8   2   4          0.54         -1.94         3.40 o                         
   9   2   4         60.21         53.70         5.96 o                         
 -10   3   4         12.20         11.16         4.13 o                         
  -9   3   4         13.79         11.74         2.93 o                         
  -8   3   4         75.61         71.71         3.07 o                         
  -7   3   4        546.36        520.96         9.13 o                         
  -6   3   4          5.19          7.20         1.37 o                         
  -5   3   4        195.04        204.68         3.58 o                         
  -4   3   4          1.77         14.50         1.06 o                         
  -3   3   4         27.10         25.55         0.80 o                         
  -2   3   4       1843.40       1886.53        25.67 o                         
  -1   3   4        192.70        204.11         2.91 o                         
   0   3   4       4463.62       4711.65        66.66 o                         
   1   3   4        685.04        830.28        11.40 o                         
   2   3   4        661.98        820.14        12.48 o                         
   3   3   4        606.58        705.84         9.50 o                         
   4   3   4        336.85        347.96         5.52 o                         
   5   3   4         54.11         53.62         2.11 o                         
   6   3   4          0.01          1.21         1.66 o                         
   7   3   4          0.15          2.95         2.32 o                         
   8   3   4          0.13          1.62         3.21 o                         
   9   3   4          2.27          1.10         5.30 o                         
 -10   4   4         20.52         18.49         3.96 o                         
  -9   4   4          1.86          4.28         3.12 o                         
  -8   4   4         26.61         32.53         2.74 o                         
  -7   4   4        386.63        397.52         7.28 o                         
  -6   4   4         28.98         28.05         1.63 o                         
  -5   4   4        403.56        379.96         6.00 o                         
  -4   4   4          6.60          3.79         0.56 o                         
  -3   4   4        129.46        136.88         3.37 o                         
  -2   4   4       1594.91       1720.29        22.55 o                         
  -1   4   4         37.76         38.89         1.06 o                         
   0   4   4         84.39        102.65         1.85 o                         
   1   4   4          5.10          6.53         0.48 o                         
   2   4   4       1423.19       1693.89        24.19 o                         
   3   4   4        333.54        333.07         4.98 o                         
   4   4   4          8.59          8.77         1.15 o                         
   5   4   4        620.70        611.69        10.35 o                         
   6   4   4         51.38         42.39         2.35 o                         
   7   4   4         51.82         45.18         3.55 o                         
   8   4   4        118.40        115.12         5.21 o                         
   9   4   4         12.76         15.15         4.42 o                         
 -10   5   4         37.98         31.46         4.28 o                         
  -9   5   4        106.20        105.10         5.21 o                         
  -8   5   4         86.45         77.68         4.15 o                         
  -7   5   4         12.47         11.96         1.92 o                         
  -6   5   4        264.77        262.87         5.12 o                         
  -5   5   4         80.01         86.88         2.63 o                         
  -4   5   4          9.56          8.15         1.13 o                         
  -3   5   4         19.97         22.37         1.09 o                         
  -2   5   4         83.70         83.63         2.47 o                         
  -1   5   4        878.44        964.82        15.35 o                         
   0   5   4         13.52         14.92         0.77 o                         
   1   5   4        253.82        248.79         3.77 o                         
   2   5   4        540.12        661.49         9.67 o                         
   3   5   4         21.78         26.28         1.43 o                         
   4   5   4        470.04        470.14         7.62 o                         
   5   5   4          2.83          2.52         1.51 o                         
   6   5   4        437.69        408.43         8.45 o                         
   7   5   4        419.54        418.75         9.82 o                         
   8   5   4          2.10          1.66         3.09 o                         
   9   5   4          7.74          9.56         4.49 o                         
  -9   6   4         79.90         77.52         3.83 o                         
  -8   6   4          0.52         -0.61         2.88 o                         
  -7   6   4        310.43        297.44         7.50 o                         
  -6   6   4         40.50         38.68         2.17 o                         
  -5   6   4         68.42         63.65         2.38 o                         
  -4   6   4        119.46        111.45         4.14 o                         
  -3   6   4       2486.66       2707.63        40.50 o                         
  -2   6   4        130.91        143.25         2.69 o                         
  -1   6   4          3.63          7.46         0.79 o                         
   0   6   4        158.80        173.48         2.68 o                         
   1   6   4        138.18        154.33         2.76 o                         
   2   6   4        535.35        524.42         7.78 o                         
   3   6   4        357.03        362.81         6.29 o                         
   4   6   4        132.78        114.90         3.03 o                         
   5   6   4          3.92          1.94         1.54 o                         
   6   6   4         79.83         67.47         3.87 o                         
   7   6   4          5.76          9.42         2.62 o                         
   8   6   4         32.19         31.77         3.58 o                         
   9   6   4         14.47         11.22         4.96 o                         
  -9   7   4          1.21          2.71         3.92 o                         
  -8   7   4          3.47          4.66         3.01 o                         
  -7   7   4        701.96        723.51        15.43 o                         
  -6   7   4          5.94         11.11         2.13 o                         
  -5   7   4        115.90        120.43         3.26 o                         
  -4   7   4          4.85          7.19         1.26 o                         
  -3   7   4        265.16        262.26         5.34 o                         
  -2   7   4         78.94         81.16         2.26 o                         
  -1   7   4          1.03         10.72         1.25 o                         
   0   7   4        191.38        169.00         2.61 o                         
   1   7   4          0.09          4.28         0.67 o                         
   2   7   4        375.98        323.49         5.60 o                         
   3   7   4       1642.89       1648.21        27.86 o                         
   4   7   4         88.25         97.61         2.62 o                         
   5   7   4         24.16         21.94         1.87 o                         
   6   7   4        126.18         97.56         3.58 o                         
   7   7   4          0.07          0.46         2.41 o                         
   8   7   4         40.16         31.90         3.70 o                         
  -9   8   4         69.12         66.22         5.46 o                         
  -8   8   4         43.15         37.45         3.90 o                         
  -7   8   4          5.64          7.13         2.68 o                         
  -6   8   4        312.15        347.29         7.73 o                         
  -5   8   4        122.84        118.96         3.55 o                         
  -4   8   4          0.51          1.44         1.26 o                         
  -3   8   4         55.72         67.52         2.04 o                         
  -2   8   4         27.65         25.68         2.39 o                         
  -1   8   4          8.15         16.91         1.12 o                         
   0   8   4          6.79          4.54         0.52 o                         
   1   8   4        278.29        279.34         4.65 o                         
   2   8   4       2562.73       2598.79        43.47 o                         
   3   8   4         19.02         20.61         1.15 o                         
   4   8   4         78.03         84.49         2.69 o                         
   5   8   4         53.43         48.87         2.29 o                         
   6   8   4         27.27         26.80         2.31 o                         
   7   8   4         13.27         10.85         2.57 o                         
   8   8   4          9.38          6.77         3.42 o                         
  -8   9   4        399.73        417.25        10.54 o                         
  -7   9   4         82.91         81.45         4.17 o                         
  -6   9   4         74.57         77.28         3.45 o                         
  -5   9   4          2.24         11.15         1.91 o                         
  -4   9   4        350.09        356.03         7.46 o                         
  -3   9   4          3.45          5.03         1.07 o                         
  -2   9   4        716.56        717.80        11.85 o                         
  -1   9   4         64.19         77.16         1.92 o                         
   0   9   4         26.05         28.53         1.50 o                         
   1   9   4        516.31        518.97        10.73 o                         
   2   9   4        135.46        125.04         3.79 o                         
   3   9   4       1838.81       1783.80        38.54 o                         
   4   9   4        471.62        460.79         9.25 o                         
   5   9   4        110.29         98.29         4.90 o                         
   6   9   4         32.43         20.47         2.98 o                         
   7   9   4         86.32         93.32         4.82 o                         
   8   9   4          0.26          0.16         6.38 o                         
  -8  10   4         19.72         21.35         3.88 o                         
  -7  10   4         29.64         38.05         3.51 o                         
  -6  10   4        262.54        279.39         8.79 o                         
  -5  10   4         45.00         43.16         2.51 o                         
  -4  10   4         93.24         82.39         2.74 o                         
  -3  10   4        462.59        422.92         7.46 o                         
  -2  10   4        277.00        206.59         4.48 o                         
  -1  10   4        313.31        315.14         6.57 o                         
   0  10   4        107.39        107.13         3.40 o                         
   1  10   4        516.89        535.49        11.10 o                         
   2  10   4        129.71        125.78         3.98 o                         
   3  10   4        893.92        899.96        20.09 o                         
   4  10   4        217.26        211.65         5.84 o                         
   5  10   4         14.88         19.88         2.15 o                         
   6  10   4          1.27          3.87         2.66 o                         
   7  10   4          4.15          4.28         3.72 o                         
  -7  11   4          0.75          0.19         3.04 o                         
  -6  11   4        142.02        147.00         5.00 o                         
  -5  11   4        196.51        187.80         5.18 o                         
  -4  11   4        665.94        650.17        12.82 o                         
  -3  11   4         73.47         64.74         2.70 o                         
  -2  11   4        202.54        194.87         6.35 o                         
  -1  11   4        867.01        803.66        16.33 o                         
   0  11   4         84.91         78.04         3.11 o                         
   1  11   4          0.63          2.80         1.95 o                         
   2  11   4         32.60         33.47         2.49 o                         
   3  11   4         85.99         80.78         3.76 o                         
   4  11   4          1.00          1.46         2.41 o                         
   5  11   4          0.20         -0.31         2.92 o                         
   6  11   4        188.94        211.99         6.25 o                         
   7  11   4         55.42         61.40         6.33 o                         
  -7  12   4         15.42         13.19         3.68 o                         
  -6  12   4         51.71         55.44         3.39 o                         
  -5  12   4         51.88         53.22         2.76 o                         
  -4  12   4         58.72         59.48         3.76 o                         
  -3  12   4        322.65        293.42         6.63 o                         
  -2  12   4          0.02         -0.14         1.72 o                         
  -1  12   4         65.54         59.31         2.96 o                         
   0  12   4          1.04          3.24         2.14 o                         
   1  12   4          4.16          4.39         2.29 o                         
   2  12   4          1.71          1.86         2.58 o                         
   3  12   4         41.40         45.15         3.48 o                         
   4  12   4          1.89          1.01         2.84 o                         
   5  12   4        342.74        359.59        10.36 o                         
   6  12   4        107.41        113.36         5.80 o                         
  -6  13   4         60.42         60.78         4.57 o                         
  -5  13   4        106.77        122.69         4.31 o                         
  -4  13   4         25.13         23.58         2.84 o                         
  -3  13   4         91.29         86.60         3.75 o                         
  -2  13   4         27.66         28.19         2.41 o                         
  -1  13   4         27.58         18.61         2.50 o                         
   0  13   4         87.90         93.44         5.38 o                         
   1  13   4         11.84         12.60         2.69 o                         
   2  13   4         10.56          7.76         2.95 o                         
   3  13   4         19.56         20.86         3.79 o                         
   4  13   4         56.25         57.06         4.72 o                         
   5  13   4         93.55         80.33         5.89 o                         
  -5  14   4          5.32          8.09         3.52 o                         
  -4  14   4         50.00         39.65         3.79 o                         
  -3  14   4         21.72         21.04         2.59 o                         
  -2  14   4          0.71          3.42         2.44 o                         
  -1  14   4          7.42          6.36         2.65 o                         
   0  14   4         15.01          8.72         3.13 o                         
   1  14   4        216.87        250.90         8.17 o                         
   2  14   4         10.67         14.45         4.80 o                         
   3  14   4         36.71         46.86         4.51 o                         
   4  14   4         80.91         96.90         5.37 o                         
  -3  15   4         66.24         74.65         8.69 o                         
  -2  15   4          2.91          3.29         2.82 o                         
  -1  15   4        190.31        220.58         9.26 o                         
   0  15   4          0.76          1.77         3.37 o                         
   1  15   4         63.83         64.46         8.84 o                         
   2  15   4        205.17        239.91         9.03 o                         
   3  15   4          0.32          9.87        14.25 o                         
 -10   1   5          1.67          0.28         3.70 o                         
  -9   1   5         23.02         19.55         2.92 o                         
  -8   1   5         58.54         64.38         4.12 o                         
  -7   1   5         20.72         16.26         1.74 o                         
  -6   1   5        152.77        151.23         3.21 o                         
  -5   1   5          4.39          2.60         1.01 o                         
  -4   1   5       4475.26       4975.63        64.85 o                         
  -3   1   5          7.65          6.15         0.61 o                         
  -2   1   5        196.42        180.59         2.68 o                         
  -1   1   5          5.09          4.28         0.45 o                         
   0   1   5        164.19        148.82         2.31 o                         
   1   1   5        890.26        979.34        12.98 o                         
   2   1   5         12.71         15.46         0.58 o                         
   3   1   5       1702.74       1957.37        24.87 o                         
   4   1   5        583.91        636.76         8.45 o                         
   5   1   5        160.50        148.12         2.92 o                         
   6   1   5         28.26         29.13         2.16 o                         
   7   1   5        704.98        720.01        13.27 o                         
   8   1   5         12.54          5.23         4.01 o                         
   9   1   5          8.92         11.43         7.09 o                         
 -10   2   5          0.26         -2.30         3.78 o                         
  -9   2   5         51.95         44.23         3.24 o                         
  -8   2   5        236.71        242.75         5.72 o                         
  -7   2   5          0.39          0.81         1.81 o                         
  -6   2   5        125.06        119.07         2.90 o                         
  -5   2   5          0.00          0.17         0.86 o                         
  -4   2   5         64.44         52.17         1.64 o                         
  -3   2   5         16.39         17.37         0.88 o                         
  -2   2   5       2921.16       3229.20        40.61 o                         
  -1   2   5          2.85          2.89         0.43 o                         
   0   2   5        937.67        986.63        13.58 o                         
   1   2   5       4175.66       4719.38        70.04 o                         
   2   2   5        647.89        768.90         9.59 o                         
   3   2   5        916.50        930.20        11.59 o                         
   4   2   5          4.31          1.30         0.92 o                         
   5   2   5         21.03         16.27         1.53 o                         
   6   2   5          0.19         -0.39         1.85 o                         
   7   2   5         53.00         47.78         3.16 o                         
   8   2   5         15.43         17.79         4.82 o                         
   9   2   5          5.83          5.94         7.09 o                         
 -10   3   5         12.97         14.33         3.64 o                         
  -9   3   5        180.67        164.80         5.48 o                         
  -8   3   5        574.20        617.14        11.43 o                         
  -7   3   5        106.68        106.28         3.20 o                         
  -6   3   5         60.12         55.56         2.09 o                         
  -5   3   5         17.50         14.50         1.02 o                         
  -4   3   5        867.08        882.31        11.81 o                         
  -3   3   5        279.79        279.62         3.78 o                         
  -2   3   5        398.34        436.51         6.01 o                         
  -1   3   5        199.83        174.49         2.54 o                         
   0   3   5        129.34        121.76         1.78 o                         
   1   3   5       1949.20       2174.27        28.47 o                         
   2   3   5        162.58        205.93         2.92 o                         
   3   3   5         15.06         21.87         0.93 o                         
   4   3   5         48.75         46.90         2.64 o                         
   5   3   5          0.00          0.47         1.40 o                         
   6   3   5        141.92        142.04         4.23 o                         
   7   3   5        287.82        290.11         7.50 o                         
   8   3   5         12.64         15.04         3.53 o                         
   9   3   5         18.13          8.99         5.58 o                         
 -10   4   5          7.83          6.42         3.92 o                         
  -9   4   5         52.07         47.95         3.69 o                         
  -8   4   5          0.00          0.03         2.27 o                         
  -7   4   5          1.03         -0.68         1.67 o                         
  -6   4   5        204.19        198.31         4.20 o                         
  -5   4   5          2.01          2.31         0.91 o                         
  -4   4   5         45.07         35.39         1.33 o                         
  -3   4   5        284.11        270.80         4.03 o                         
  -2   4   5         31.27         28.19         1.32 o                         
  -1   4   5         80.17         61.10         1.23 o                         
   0   4   5         14.05          6.19         0.53 o                         
   1   4   5       2959.19       3418.73        42.99 o                         
   2   4   5       2175.93       2620.51        35.74 o                         
   3   4   5        104.48        105.46         2.31 o                         
   4   4   5          0.21          0.68         1.12 o                         
   5   4   5        383.91        371.94         6.73 o                         
   6   4   5        418.53        386.54         8.16 o                         
   7   4   5          8.48          5.20         2.59 o                         
   8   4   5         22.42         30.23         4.45 o                         
   9   4   5          7.66          3.69         5.23 o                         
 -10   5   5          6.15          4.88         3.64 o                         
  -9   5   5          0.02         -1.34         3.00 o                         
  -8   5   5         81.76         73.84         3.34 o                         
  -7   5   5        285.92        288.23         6.04 o                         
  -6   5   5          6.13          7.27         1.16 o                         
  -5   5   5         29.76         37.52         1.99 o                         
  -4   5   5         80.78         66.91         2.05 o                         
  -3   5   5       1044.59       1143.59        15.77 o                         
  -2   5   5         84.21         84.23         1.68 o                         
  -1   5   5        650.60        689.96         9.24 o                         
   0   5   5        509.63        562.20         8.20 o                         
   1   5   5        167.23        166.03         2.66 o                         
   2   5   5        423.48        437.24         6.61 o                         
   3   5   5        236.53        235.31         4.08 o                         
   4   5   5         27.85         24.42         1.48 o                         
   5   5   5        408.63        371.13         7.69 o                         
   6   5   5        153.43        127.60         4.11 o                         
   7   5   5        264.34        258.31         7.04 o                         
   8   5   5        104.75        102.43         5.40 o                         
   9   5   5         11.67         12.98         4.91 o                         
  -9   6   5         82.79         78.47         4.77 o                         
  -8   6   5          6.91          7.72         2.96 o                         
  -7   6   5        145.12        147.31         5.04 o                         
  -6   6   5          3.07          1.39         1.75 o                         
  -5   6   5          0.04          0.00         1.32 o                         
  -4   6   5        521.39        488.07         8.77 o                         
  -3   6   5       1355.37       1450.43        23.06 o                         
  -2   6   5       1285.99       1301.03        22.05 o                         
  -1   6   5         12.30          6.55         0.83 o                         
   0   6   5        149.92        144.25         2.38 o                         
   1   6   5         75.11         66.83         1.52 o                         
   2   6   5         11.07         10.65         0.86 o                         
   3   6   5         83.21         66.54         2.30 o                         
   4   6   5        419.96        444.40         8.23 o                         
   5   6   5        193.07        181.52         4.43 o                         
   6   6   5        545.26        479.11         9.81 o                         
   7   6   5         25.60         23.22         2.98 o                         
   8   6   5        124.26        121.79         5.39 o                         
  -9   7   5         79.27         76.07         5.02 o                         
  -8   7   5         29.15         24.98         3.35 o                         
  -7   7   5        116.85        117.42         4.59 o                         
  -6   7   5         88.40         88.63         3.55 o                         
  -5   7   5         18.79         15.62         1.81 o                         
  -4   7   5         90.05         80.23         2.55 o                         
  -3   7   5         85.80         79.59         2.05 o                         
  -2   7   5          6.05          2.03         1.11 o                         
  -1   7   5         13.72         14.10         1.13 o                         
   0   7   5        183.85        172.57         2.92 o                         
   1   7   5        612.16        622.31        10.15 o                         
   2   7   5       1152.35       1113.73        19.04 o                         
   3   7   5        531.98        516.71         9.88 o                         
   4   7   5         77.13         78.72         3.08 o                         
   5   7   5        271.33        253.07         5.98 o                         
   6   7   5         38.46         32.94         2.55 o                         
   7   7   5          4.56          5.28         2.71 o                         
   8   7   5          5.27          3.61         3.36 o                         
  -9   8   5          0.26         -0.60         4.15 o                         
  -8   8   5        286.77        309.31         8.66 o                         
  -7   8   5       1062.38       1136.83        23.42 o                         
  -6   8   5         44.70         43.03         2.78 o                         
  -5   8   5        460.59        459.33         8.66 o                         
  -4   8   5         32.59         32.12         1.81 o                         
  -3   8   5       1247.97       1263.83        19.20 o                         
  -2   8   5         11.94         12.53         1.57 o                         
  -1   8   5         10.75          9.45         1.19 o                         
   0   8   5         33.92         34.99         1.33 o                         
   1   8   5        827.24        854.30        13.92 o                         
   2   8   5         53.54         45.49         2.85 o                         
   3   8   5        178.35        169.89         3.69 o                         
   4   8   5         53.18         47.28         3.63 o                         
   5   8   5        308.94        286.34         6.05 o                         
   6   8   5         18.06         14.12         2.02 o                         
   7   8   5          3.19          2.99         2.55 o                         
   8   8   5         10.74          9.13         3.53 o                         
  -8   9   5        362.43        393.63        11.36 o                         
  -7   9   5          5.27          5.00         2.79 o                         
  -6   9   5         32.13         34.60         2.82 o                         
  -5   9   5         86.43         77.27         3.17 o                         
  -4   9   5         51.93         49.84         2.12 o                         
  -3   9   5          2.49          2.17         0.69 o                         
  -2   9   5         25.86         22.72         1.63 o                         
  -1   9   5        291.94        267.71         5.33 o                         
   0   9   5         26.82         27.88         1.56 o                         
   1   9   5       2120.10       2050.32        34.45 o                         
   2   9   5       2486.94       2438.40        43.63 o                         
   3   9   5          1.17          1.35         1.50 o                         
   4   9   5          9.54         10.80         1.42 o                         
   5   9   5          2.16          2.11         1.50 o                         
   6   9   5        220.93        218.11         5.35 o                         
   7   9   5         19.88         17.81         2.78 o                         
  -8  10   5        127.94        136.37         6.78 o                         
  -7  10   5        435.73        460.81        15.53 o                         
  -6  10   5        371.52        367.66         8.25 o                         
  -5  10   5          2.14         -0.63         1.97 o                         
  -4  10   5        118.82        106.99         3.26 o                         
  -3  10   5         11.51         14.30         1.40 o                         
  -2  10   5         31.18         24.25         1.71 o                         
  -1  10   5          8.53          6.79         0.86 o                         
   0  10   5        106.82         98.67         3.40 o                         
   1  10   5       1679.95       1652.72        35.60 o                         
   2  10   5        261.94        264.06         7.03 o                         
   3  10   5        150.46        159.69         5.34 o                         
   4  10   5         72.37         66.04         3.40 o                         
   5  10   5          0.76          0.21         2.17 o                         
   6  10   5         32.35         40.72         3.26 o                         
   7  10   5          0.21         -1.82         3.68 o                         
  -7  11   5         18.19         14.50         3.43 o                         
  -6  11   5         17.21         16.46         2.76 o                         
  -5  11   5         34.68         36.68         3.87 o                         
  -4  11   5        126.29        110.60         5.32 o                         
  -3  11   5         96.12         97.67         3.58 o                         
  -2  11   5         74.62         64.58         2.37 o                         
  -1  11   5        176.65        186.60         5.23 o                         
   0  11   5         33.47         30.68         2.16 o                         
   1  11   5         31.55         34.31         6.11 o                         
   2  11   5         30.91         27.36         2.85 o                         
   3  11   5        101.73        104.30         4.62 o                         
   4  11   5         12.28         11.71         2.73 o                         
   5  11   5          1.47          3.39         3.62 o                         
   6  11   5          0.23          0.44         2.89 o                         
  -7  12   5         74.95         81.31         8.02 o                         
  -6  12   5         45.74         43.65         3.38 o                         
  -5  12   5         18.50         16.35         2.44 o                         
  -4  12   5         35.10         31.30         2.39 o                         
  -3  12   5          0.43         -0.45         1.69 o                         
  -2  12   5        821.96        825.17        20.82 o                         
  -1  12   5          0.33         -0.71         1.66 o                         
   0  12   5         38.99         40.32         3.80 o                         
   1  12   5          1.36          0.94         2.23 o                         
   2  12   5        104.00        103.73         4.84 o                         
   3  12   5        107.56        109.62         5.03 o                         
   4  12   5          6.20          8.71         3.11 o                         
   5  12   5        138.11        158.61         7.21 o                         
   6  12   5          2.85         -0.81         7.34 o                         
  -6  13   5          0.96          1.01         3.69 o                         
  -5  13   5          4.83          5.29         2.50 o                         
  -4  13   5        113.57         97.66         4.09 o                         
  -3  13   5         21.10         23.95         3.97 o                         
  -2  13   5         69.01         64.83         4.54 o                         
  -1  13   5         25.09         17.78         2.79 o                         
   0  13   5         12.33         15.30         2.46 o                         
   1  13   5        382.55        415.29        11.59 o                         
   2  13   5         84.98        100.60         8.70 o                         
   3  13   5        100.44         86.29         5.02 o                         
   4  13   5         11.68         10.01         3.86 o                         
   5  13   5         35.73         32.97         5.38 o                         
  -5  14   5          0.00          1.12         3.47 o                         
  -4  14   5         19.40         22.08         3.28 o                         
  -3  14   5         22.12         19.48         4.74 o                         
  -2  14   5          1.97          3.54         4.65 o                         
  -1  14   5          0.43          0.00         2.65 o                         
   0  14   5          1.28          0.81         3.19 o                         
   1  14   5         34.36         36.08         3.54 o                         
   2  14   5          5.21          5.52         3.54 o                         
   3  14   5          1.86          2.24         3.93 o                         
   4  14   5         55.08         66.89        15.35 o                         
  -3  15   5         93.28         90.43         8.42 o                         
  -2  15   5         41.81         41.30         6.85 o                         
  -1  15   5         24.25         30.39         3.55 o                         
   0  15   5         29.61         30.92         4.13 o                         
   1  15   5          3.81          7.60         3.93 o                         
   2  15   5         30.34         27.74         4.51 o                         
 -10   0   6          7.13          7.67         5.63 o                         
  -9   0   6          1.86          2.31         4.19 o                         
  -8   0   6        137.70        142.45         5.37 o                         
  -7   0   6        131.64        128.16         4.87 o                         
  -6   0   6        572.06        552.20        12.65 o                         
  -5   0   6        445.30        461.52        10.58 o                         
  -4   0   6        784.17        876.40        15.12 o                         
  -3   0   6        542.61        583.75        10.78 o                         
  -2   0   6       1145.84       1270.82        24.62 o                         
  -1   0   6         62.28         57.47         1.57 o                         
   0   0   6        591.66        646.29        11.66 o                         
   1   0   6       1745.36       1786.41        31.91 o                         
   2   0   6       1327.91       1564.04        26.31 o                         
   3   0   6         25.66         26.22         2.36 o                         
   4   0   6        354.38        366.78         7.33 o                         
   5   0   6       7765.83       7951.76       167.12 o                         
   6   0   6         79.26         89.43         4.78 o                         
   7   0   6         22.73         20.83         5.43 o                         
   8   0   6          7.21          3.66         5.78 o                         
   9   0   6         41.83         20.83        10.97 o                         
 -10   1   6         14.26         16.28         3.98 o                         
  -9   1   6          5.89         14.30         2.73 o                         
  -8   1   6         85.87         87.87         4.95 o                         
  -7   1   6          1.70         11.20         1.67 o                         
  -6   1   6         36.48         39.21         1.79 o                         
  -5   1   6        275.26        252.02         4.45 o                         
  -4   1   6      20278.14      22863.84       286.02 o                         
  -3   1   6          0.40          1.02         0.59 o                         
  -2   1   6       3420.34       3403.59        46.21 o                         
  -1   1   6          3.23          9.03         0.57 o                         
   0   1   6        239.75        196.41         3.03 o                         
   1   1   6         10.86          6.46         0.53 o                         
   2   1   6        253.04        266.27         3.45 o                         
   3   1   6        143.03        177.93         2.87 o                         
   4   1   6          0.61          1.69         0.98 o                         
   5   1   6        249.13        240.41         4.35 o                         
   6   1   6          0.07         -0.38         2.17 o                         
   7   1   6         30.64         27.43         3.43 o                         
   8   1   6          0.35         -4.09         4.82 o                         
   9   1   6          6.47          4.39         7.34 o                         
 -10   2   6         88.73         94.83         5.09 o                         
  -9   2   6        143.76        137.78         4.69 o                         
  -8   2   6         38.63         34.82         2.62 o                         
  -7   2   6         72.26         70.03         2.65 o                         
  -6   2   6          3.22          4.30         1.26 o                         
  -5   2   6        272.57        253.67         4.09 o                         
  -4   2   6        164.32        189.58         3.05 o                         
  -3   2   6         33.43         29.00         1.26 o                         
  -2   2   6        945.88       1004.15        12.83 o                         
  -1   2   6         91.29         88.51         1.52 o                         
   0   2   6          0.27          0.94         0.52 o                         
   1   2   6       3281.52       3870.90        54.88 o                         
   2   2   6        241.27        291.56         3.78 o                         
   3   2   6         34.59         36.40         1.27 o                         
   4   2   6        215.51        210.03         5.08 o                         
   5   2   6       1532.18       1582.36        25.46 o                         
   6   2   6         49.09         47.58         2.96 o                         
   7   2   6        229.12        242.24         8.16 o                         
   8   2   6         15.86         12.35         5.78 o                         
   9   2   6          4.99          1.62         7.09 o                         
 -10   3   6          1.10          0.50         3.53 o                         
  -9   3   6         21.98         18.82         2.81 o                         
  -8   3   6        303.40        309.74         7.07 o                         
  -7   3   6         55.48         58.86         2.82 o                         
  -6   3   6          0.94          5.03         1.45 o                         
  -5   3   6        213.36        192.41         3.21 o                         
  -4   3   6        221.93        221.89         5.23 o                         
  -3   3   6          3.62          3.39         0.52 o                         
  -2   3   6         64.98         56.16         1.09 o                         
  -1   3   6        521.01        525.02         6.78 o                         
   0   3   6        605.29        720.42         9.25 o                         
   1   3   6         19.03         27.73         1.77 o                         
   2   3   6        115.47        141.75         2.43 o                         
   3   3   6       1535.41       1620.81        24.44 o                         
   4   3   6         79.80         73.43         3.27 o                         
   5   3   6        497.57        490.58         9.01 o                         
   6   3   6        333.26        302.25         6.92 o                         
   7   3   6        608.61        612.43        14.61 o                         
   8   3   6         41.91         43.64         4.78 o                         
   9   3   6         23.42         32.90        10.42 o                         
 -10   4   6          0.04          1.20         4.09 o                         
  -9   4   6         76.80         68.57         4.90 o                         
  -8   4   6          0.06          1.53         2.24 o                         
  -7   4   6         62.92         66.00         3.22 o                         
  -6   4   6        955.91        940.56        15.55 o                         
  -5   4   6        103.25         92.49         2.18 o                         
  -4   4   6        504.71        472.15         7.21 o                         
  -3   4   6         51.69         48.75         1.57 o                         
  -2   4   6        442.74        437.28         6.27 o                         
  -1   4   6          9.70          8.12         0.59 o                         
   0   4   6         20.71         16.32         1.13 o                         
   1   4   6        435.99        516.19         6.73 o                         
   2   4   6        341.28        358.96         5.32 o                         
   3   4   6        163.09        171.05         4.24 o                         
   4   4   6          0.10          0.71         1.26 o                         
   5   4   6         99.79        113.23         5.55 o                         
   6   4   6        467.88        435.84         9.11 o                         
   7   4   6         49.77         44.18         3.45 o                         
   8   4   6          0.98         -2.72         3.62 o                         
   9   4   6         10.04          1.10         6.08 o                         
 -10   5   6          7.07          7.55         3.37 o                         
  -9   5   6          5.29          5.61         2.94 o                         
  -8   5   6         85.44         86.20         3.54 o                         
  -7   5   6         76.86         71.91         3.69 o                         
  -6   5   6         16.19         14.50         2.04 o                         
  -5   5   6         21.14         19.16         1.59 o                         
  -4   5   6         47.05         51.31         1.97 o                         
  -3   5   6         51.56         51.36         1.47 o                         
  -2   5   6         21.65         26.05         1.14 o                         
  -1   5   6         76.80         53.24         1.34 o                         
   0   5   6         17.79         14.75         0.79 o                         
   1   5   6         17.36         27.92         1.87 o                         
   2   5   6         75.91         73.83         2.03 o                         
   3   5   6        347.86        342.45         6.08 o                         
   4   5   6         85.86         74.30         2.42 o                         
   5   5   6        125.79        122.80         3.87 o                         
   6   5   6          8.27          7.00         2.21 o                         
   7   5   6          5.62          7.35         2.73 o                         
   8   5   6         10.57         11.87         3.87 o                         
  -9   6   6         19.34         18.51         3.88 o                         
  -8   6   6         11.36         12.74         3.01 o                         
  -7   6   6          0.01          1.10         2.29 o                         
  -6   6   6         10.72          9.39         2.08 o                         
  -5   6   6         14.30         16.65         1.66 o                         
  -4   6   6         11.18         12.95         1.32 o                         
  -3   6   6          3.05          3.34         0.97 o                         
  -2   6   6         49.85        101.24         4.15 o                         
  -1   6   6         17.00         18.00         0.91 o                         
   0   6   6         46.20         45.26         1.31 o                         
   1   6   6        373.34        320.99         7.18 o                         
   2   6   6        291.09        291.60         4.90 o                         
   3   6   6        168.65        153.33         3.87 o                         
   4   6   6         77.95         52.11         2.31 o                         
   5   6   6         16.45         10.90         1.95 o                         
   6   6   6        357.91        302.64         7.08 o                         
   7   6   6         23.27         19.26         2.98 o                         
   8   6   6          0.25         -0.75         3.86 o                         
  -9   7   6          7.09          5.50         4.10 o                         
  -8   7   6        494.66        532.08        12.30 o                         
  -7   7   6          2.29          8.44         2.59 o                         
  -6   7   6          1.87         12.42         2.02 o                         
  -5   7   6        675.02        736.98        13.08 o                         
  -4   7   6        693.74        681.82        12.06 o                         
  -3   7   6        609.69        674.13        11.04 o                         
  -2   7   6        569.62        584.14         8.65 o                         
  -1   7   6       1128.79       1116.85        15.46 o                         
   0   7   6        698.42        677.55        10.50 o                         
   1   7   6        822.63        780.77        12.67 o                         
   2   7   6        317.22        284.29         5.84 o                         
   3   7   6       1155.04       1088.34        20.01 o                         
   4   7   6        506.83        511.18         9.38 o                         
   5   7   6          8.01          7.01         1.87 o                         
   6   7   6         70.25         62.74         4.23 o                         
   7   7   6         61.55         61.76         4.47 o                         
   8   7   6         15.26         10.67         3.85 o                         
  -9   8   6        792.08        866.46        19.09 o                         
  -8   8   6         43.09         44.93         4.07 o                         
  -7   8   6         61.14         60.91         3.55 o                         
  -6   8   6        295.98        294.37         6.90 o                         
  -5   8   6          4.78          2.46         1.73 o                         
  -4   8   6         53.06         51.75         2.17 o                         
  -3   8   6          0.05          1.94         0.82 o                         
  -2   8   6          0.28          1.55         1.35 o                         
  -1   8   6          8.44          7.20         0.96 o                         
   0   8   6         70.42         69.24         2.00 o                         
   1   8   6       3430.30       3432.60        57.42 o                         
   2   8   6         58.37         53.48         2.57 o                         
   3   8   6         21.27         20.71         1.42 o                         
   4   8   6          3.99          2.61         1.62 o                         
   5   8   6         52.90         52.28         2.58 o                         
   6   8   6         55.80         38.97         2.79 o                         
   7   8   6         48.95         39.56         3.23 o                         
   8   8   6          9.33          8.36         5.21 o                         
  -8   9   6        291.57        296.78         8.63 o                         
  -7   9   6          8.05         13.14         3.04 o                         
  -6   9   6         10.95         12.98         2.41 o                         
  -5   9   6        179.61        170.60         4.71 o                         
  -4   9   6          8.99         11.53         1.51 o                         
  -3   9   6          8.55          5.93         1.20 o                         
  -2   9   6         36.51         35.30         1.86 o                         
  -1   9   6        265.25        261.60         4.45 o                         
   0   9   6        879.44        837.19        13.68 o                         
   1   9   6        215.69        206.42         4.63 o                         
   2   9   6        103.18        111.44         3.45 o                         
   3   9   6         42.26         44.17         2.54 o                         
   4   9   6         65.04         69.70         2.91 o                         
   5   9   6          7.35          6.21         1.80 o                         
   6   9   6        120.18        129.59         4.79 o                         
   7   9   6         12.59         12.00         3.11 o                         
  -8  10   6        189.94        190.54         7.24 o                         
  -7  10   6        271.94        288.51         8.27 o                         
  -6  10   6        107.37        103.28         4.98 o                         
  -5  10   6         42.05         35.40         2.49 o                         
  -4  10   6         15.00         15.12         1.95 o                         
  -3  10   6        590.87        550.66         9.03 o                         
  -2  10   6        320.03        329.22         6.19 o                         
  -1  10   6        143.42        140.81         3.41 o                         
   0  10   6        360.14        360.52         7.85 o                         
   1  10   6         63.77         64.47         3.84 o                         
   2  10   6         29.53         39.50         4.94 o                         
   3  10   6          0.05          0.50         2.27 o                         
   4  10   6         17.47         21.20         2.88 o                         
   5  10   6          6.16          9.38         2.30 o                         
   6  10   6        201.13        208.59         6.31 o                         
   7  10   6         23.60         22.31         4.39 o                         
  -7  11   6        228.34        235.30         7.55 o                         
  -6  11   6          5.57         10.33         2.61 o                         
  -5  11   6          3.19          1.17         2.10 o                         
  -4  11   6        276.70        229.09         6.21 o                         
  -3  11   6          0.89          0.21         1.84 o                         
  -2  11   6          0.95          0.28         1.75 o                         
  -1  11   6        110.55        110.85         4.10 o                         
   0  11   6         66.57         63.06         3.11 o                         
   1  11   6         26.97         28.93         3.80 o                         
   2  11   6         45.90         50.10         5.56 o                         
   3  11   6          6.94          8.31         2.84 o                         
   4  11   6          0.78         -0.70         2.86 o                         
   5  11   6          0.21          0.47         3.89 o                         
   6  11   6         83.46         89.71         5.28 o                         
  -7  12   6          6.00          3.76         6.32 o                         
  -6  12   6        118.77        112.31         4.76 o                         
  -5  12   6         30.68         25.74         3.06 o                         
  -4  12   6         34.89         30.21         2.11 o                         
  -3  12   6        202.88        183.36         4.99 o                         
  -2  12   6         15.63         14.21         3.33 o                         
  -1  12   6        218.18        233.33         6.46 o                         
   0  12   6          1.54          1.07         2.27 o                         
   1  12   6        106.73        122.37         5.17 o                         
   2  12   6          0.17          0.09         2.90 o                         
   3  12   6          0.37          0.87         3.22 o                         
   4  12   6         35.20         36.36         3.79 o                         
   5  12   6         11.32         12.54         4.88 o                         
  -6  13   6          4.35          3.46         3.77 o                         
  -5  13   6         72.57         77.97         4.57 o                         
  -4  13   6        136.49        121.39         4.92 o                         
  -3  13   6         45.95         44.17         9.87 o                         
  -2  13   6          1.65          1.69         4.21 o                         
  -1  13   6          2.63          3.74         2.49 o                         
   0  13   6          9.78          6.78         2.49 o                         
   1  13   6         85.28         90.66         5.22 o                         
   2  13   6          3.52          1.77         3.34 o                         
   3  13   6          3.65          1.70         3.93 o                         
   4  13   6         22.49         17.47         4.10 o                         
  -5  14   6         45.15         48.93         5.36 o                         
  -4  14   6         55.56         41.01         7.34 o                         
  -3  14   6         44.06         34.70         6.29 o                         
  -2  14   6         22.11         24.41         5.78 o                         
  -1  14   6          0.93          0.97         2.75 o                         
   0  14   6         99.22        130.26         7.19 o                         
   1  14   6         47.63         56.51         4.18 o                         
   2  14   6        156.42        171.07         7.61 o                         
   3  14   6          3.62          3.47         4.42 o                         
  -3  15   6         75.59         82.52         9.48 o                         
  -2  15   6          8.68         12.88         6.06 o                         
  -1  15   6          0.84         -1.15         3.42 o                         
   0  15   6          9.08          8.67         3.55 o                         
   1  15   6          3.15          4.51         3.69 o                         
   2  15   6         10.00         -4.39        14.25 o                         
 -10   1   7          2.58          0.40         3.80 o                         
  -9   1   7         28.29         26.04         2.90 o                         
  -8   1   7        123.48        126.59         4.13 o                         
  -7   1   7          8.87          6.04         1.69 o                         
  -6   1   7        261.83        256.99         4.59 o                         
  -5   1   7          8.54         10.43         1.90 o                         
  -4   1   7       7610.61       8231.48       103.20 o                         
  -3   1   7         13.16         14.79         0.89 o                         
  -2   1   7        219.98        192.66         2.94 o                         
  -1   1   7        239.70        217.31         3.24 o                         
   0   1   7        220.56        206.65         3.01 o                         
   1   1   7       1249.66       1360.27        17.27 o                         
   2   1   7         37.83         47.00         1.27 o                         
   3   1   7        223.58        251.90         3.82 o                         
   4   1   7        586.15        585.70         8.52 o                         
   5   1   7        669.94        656.49        11.82 o                         
   6   1   7         52.34         44.84         3.17 o                         
   7   1   7         21.52         20.76         4.23 o                         
   8   1   7          0.59         -2.96         5.16 o                         
   9   1   7         21.92         14.16         8.42 o                         
 -10   2   7         36.67         43.91         4.22 o                         
  -9   2   7         41.47         33.89         3.02 o                         
  -8   2   7          3.28          4.07         2.17 o                         
  -7   2   7         19.36         14.16         1.88 o                         
  -6   2   7         20.73         26.94         1.59 o                         
  -5   2   7          4.93          3.95         1.03 o                         
  -4   2   7        344.71        385.33         5.88 o                         
  -3   2   7        260.07        259.55         3.72 o                         
  -2   2   7        862.91        900.61        11.59 o                         
  -1   2   7          2.36          7.26         0.62 o                         
   0   2   7        731.21        851.25        11.76 o                         
   1   2   7       4651.14       5338.23        72.46 o                         
   2   2   7        525.41        562.72         6.92 o                         
   3   2   7       1122.14       1184.79        15.20 o                         
   4   2   7         14.83         15.94         1.52 o                         
   5   2   7       2560.55       2609.44        43.95 o                         
   6   2   7        138.95        146.87         4.99 o                         
   7   2   7          4.20          3.38         3.78 o                         
   8   2   7         25.04         31.67         5.63 o                         
   9   2   7        123.68        147.88        14.80 o                         
 -10   3   7          5.18          5.43         3.58 o                         
  -9   3   7          7.92          9.16         2.74 o                         
  -8   3   7        267.09        275.24         6.21 o                         
  -7   3   7        258.12        249.02         5.60 o                         
  -6   3   7        432.97        435.62         7.71 o                         
  -5   3   7          3.33          1.10         1.05 o                         
  -4   3   7         32.20         29.82         1.55 o                         
  -3   3   7         22.12         25.76         0.87 o                         
  -2   3   7        272.23        283.32         3.86 o                         
  -1   3   7        387.24        390.02         5.16 o                         
   0   3   7       2333.46       2706.98        38.50 o                         
   1   3   7         14.38         19.01         0.86 o                         
   2   3   7         58.48         43.38         1.52 o                         
   3   3   7         75.07         61.23         1.93 o                         
   4   3   7         74.95         74.47         2.60 o                         
   5   3   7         31.55         35.74         2.59 o                         
   6   3   7         45.58         45.45         4.08 o                         
   7   3   7         62.39         54.41         4.06 o                         
   8   3   7          0.52          1.35         5.11 o                         
   9   3   7         19.69         19.69         6.61 o                         
 -10   4   7         76.55         68.58         4.66 o                         
  -9   4   7        301.45        297.02         7.55 o                         
  -8   4   7          0.10         -0.54         2.02 o                         
  -7   4   7          2.49          3.13         1.72 o                         
  -6   4   7         89.03         88.26         2.62 o                         
  -5   4   7        241.35        239.48         4.33 o                         
  -4   4   7        107.72         96.63         2.21 o                         
  -3   4   7        687.14        735.94         9.99 o                         
  -2   4   7       1144.20       1145.46        15.23 o                         
  -1   4   7        125.45        104.82         1.89 o                         
   0   4   7         51.08         59.67         1.18 o                         
   1   4   7        162.23        151.71         2.79 o                         
   2   4   7        327.04        323.98         5.49 o                         
   3   4   7         55.77         61.80         2.09 o                         
   4   4   7         22.76         13.58         1.60 o                         
   5   4   7         17.11         12.00         1.94 o                         
   6   4   7        240.16        220.60         6.19 o                         
   7   4   7         17.99         16.45         3.43 o                         
   8   4   7         39.92         40.20         5.09 o                         
 -10   5   7         54.94         56.22         4.26 o                         
  -9   5   7          1.01         -0.86         2.51 o                         
  -8   5   7          0.07          0.46         2.18 o                         
  -7   5   7          0.70          1.18         2.21 o                         
  -6   5   7        105.76         91.12         3.32 o                         
  -5   5   7        189.52        194.57         4.16 o                         
  -4   5   7         37.96         33.01         1.90 o                         
  -3   5   7        339.13        343.13         5.18 o                         
  -2   5   7          9.13          8.87         0.86 o                         
  -1   5   7         60.09         59.11         1.39 o                         
   0   5   7        159.11        173.99         2.92 o                         
   1   5   7         66.35         71.72         1.72 o                         
   2   5   7         28.63         24.30         1.32 o                         
   3   5   7          3.09          2.13         1.16 o                         
   4   5   7       1526.72       1317.93        21.28 o                         
   5   5   7         42.38         34.39         2.47 o                         
   6   5   7         25.70         18.83         2.64 o                         
   7   5   7         49.60         49.24         5.03 o                         
   8   5   7          3.43          1.53         4.19 o                         
  -9   6   7         76.35         72.30         5.22 o                         
  -8   6   7         35.22         25.28         3.37 o                         
  -7   6   7         77.03         78.19         4.20 o                         
  -6   6   7        132.20        133.46         5.35 o                         
  -5   6   7       2162.52       2234.39        37.80 o                         
  -4   6   7        314.79        297.83         6.16 o                         
  -3   6   7          6.17          6.26         1.13 o                         
  -2   6   7         79.62         66.02         1.71 o                         
  -1   6   7        436.11        440.01         6.60 o                         
   0   6   7        164.15        128.26         2.71 o                         
   1   6   7        409.69        393.04         7.21 o                         
   2   6   7          1.97          2.14         1.00 o                         
   3   6   7        153.54        136.72         3.38 o                         
   4   6   7         25.95         28.99         1.88 o                         
   5   6   7          9.27          7.54         1.99 o                         
   6   6   7         36.42         26.50         2.64 o                         
   7   6   7          3.94          1.91         3.06 o                         
   8   6   7         10.69         14.00         4.32 o                         
  -9   7   7         21.24         15.39         4.29 o                         
  -8   7   7         54.25         53.58         3.94 o                         
  -7   7   7         19.49         21.43         3.01 o                         
  -6   7   7        101.31         97.91         3.71 o                         
  -5   7   7         23.98         21.47         1.91 o                         
  -4   7   7        131.23        131.40         3.35 o                         
  -3   7   7         21.38         23.11         1.35 o                         
  -2   7   7         76.03         70.38         1.85 o                         
  -1   7   7         56.66         54.47         2.21 o                         
   0   7   7        178.98        164.88         4.55 o                         
   1   7   7          0.01         -0.14         1.14 o                         
   2   7   7        708.47        682.73        12.06 o                         
   3   7   7         86.71         68.05         2.95 o                         
   4   7   7        591.60        558.84        10.16 o                         
   5   7   7         55.96         53.48         2.54 o                         
   6   7   7          0.93          1.34         2.41 o                         
   7   7   7         31.89         28.22         3.58 o                         
   8   7   7         74.87         74.89         8.43 o                         
  -9   8   7          0.15         -3.11         4.30 o                         
  -8   8   7          1.06          4.15         3.48 o                         
  -7   8   7        105.11        106.15         5.77 o                         
  -6   8   7         31.60         29.60         2.70 o                         
  -5   8   7          0.13         -0.12         1.79 o                         
  -4   8   7          1.73          1.33         1.39 o                         
  -3   8   7         40.06         41.99         1.77 o                         
  -2   8   7         43.62         40.69         1.83 o                         
  -1   8   7       2432.58       2399.52        37.93 o                         
   0   8   7       1059.04        994.01        17.20 o                         
   1   8   7         67.41         62.38         2.35 o                         
   2   8   7       1443.01       1357.97        26.78 o                         
   3   8   7        261.16        237.78         5.22 o                         
   4   8   7         40.96         34.58         2.13 o                         
   5   8   7         25.22         30.31         2.24 o                         
   6   8   7          0.01          0.48         2.33 o                         
   7   8   7         53.43         49.66         3.74 o                         
  -8   9   7         38.24         43.44         4.17 o                         
  -7   9   7        146.29        150.09         5.80 o                         
  -6   9   7         17.93         17.02         2.53 o                         
  -5   9   7         46.84         44.78         2.40 o                         
  -4   9   7        115.63        102.93         3.41 o                         
  -3   9   7        200.38        194.98         3.97 o                         
  -2   9   7         36.39         29.54         1.67 o                         
  -1   9   7        589.46        570.62        10.94 o                         
   0   9   7        243.16        240.27         5.48 o                         
   1   9   7          6.67          6.04         1.64 o                         
   2   9   7        235.00        228.17         5.68 o                         
   3   9   7          0.25         -0.47         1.90 o                         
   4   9   7         80.81         77.25         2.80 o                         
   5   9   7         32.63         30.76         2.25 o                         
   6   9   7          3.62          7.37         2.47 o                         
   7   9   7        254.77        284.70         9.19 o                         
  -8  10   7          2.84          0.79         4.14 o                         
  -7  10   7         71.62         84.74         4.42 o                         
  -6  10   7         55.03         53.13         3.61 o                         
  -5  10   7        175.56        177.88         5.49 o                         
  -4  10   7         52.53         56.23         2.43 o                         
  -3  10   7         68.13         69.33         2.31 o                         
  -2  10   7       1006.62        970.64        18.23 o                         
  -1  10   7        347.75        338.05         7.00 o                         
   0  10   7        678.84        664.14        13.55 o                         
   1  10   7          0.15          0.85         1.47 o                         
   2  10   7         10.75          7.20         1.60 o                         
   3  10   7          7.76          5.17         1.74 o                         
   4  10   7         58.04         61.81         3.00 o                         
   5  10   7        171.45        160.06         4.30 o                         
   6  10   7         18.56         23.76         2.68 o                         
  -7  11   7          1.39          1.49         3.78 o                         
  -6  11   7          2.21          1.04         2.75 o                         
  -5  11   7         40.74         33.69         2.54 o                         
  -4  11   7        117.27        111.88         6.01 o                         
  -3  11   7         22.08         19.04         2.44 o                         
  -2  11   7         10.69          9.13         2.07 o                         
  -1  11   7         10.19         11.60         1.56 o                         
   0  11   7         56.54         66.08         2.94 o                         
   1  11   7         31.96         26.42         2.87 o                         
   2  11   7        134.98        146.50        11.45 o                         
   3  11   7         21.87         19.46         3.28 o                         
   4  11   7        124.20        127.56         5.33 o                         
   5  11   7          2.58          3.48         4.12 o                         
   6  11   7         16.81         12.79         4.62 o                         
  -6  12   7        342.86        341.70         8.99 o                         
  -5  12   7          0.51          1.44         2.72 o                         
  -4  12   7         70.26         60.70         3.16 o                         
  -3  12   7         45.42         44.56         3.15 o                         
  -2  12   7          9.06          6.56         2.30 o                         
  -1  12   7        243.06        254.90         7.11 o                         
   0  12   7          2.05          0.12         2.19 o                         
   1  12   7         26.59         20.06         2.90 o                         
   2  12   7         59.47         55.88         4.06 o                         
   3  12   7          0.10         -1.29         3.40 o                         
   4  12   7         22.76         25.53         3.84 o                         
   5  12   7         14.08         18.93         4.95 o                         
  -6  13   7         26.02         25.06         4.56 o                         
  -5  13   7          1.07          0.82         2.81 o                         
  -4  13   7          2.49          4.41         2.25 o                         
  -3  13   7         77.86         66.70         6.56 o                         
  -2  13   7         10.88          9.62         5.00 o                         
  -1  13   7         28.44         31.08         2.56 o                         
   0  13   7        189.87        200.08         7.20 o                         
   1  13   7         77.30         87.41         5.38 o                         
   2  13   7         32.44         37.01         4.20 o                         
   3  13   7        331.34        391.27        12.25 o                         
   4  13   7         18.47         27.23         4.37 o                         
  -4  14   7         70.98         76.97         8.42 o                         
  -3  14   7          3.59         -5.48         5.78 o                         
  -2  14   7         33.85         42.87         7.68 o                         
  -1  14   7        106.49        102.36         5.41 o                         
   0  14   7         20.77         15.05         3.22 o                         
   1  14   7          1.34         -0.47         3.54 o                         
   2  14   7         27.53         30.18         4.30 o                         
   3  14   7         49.82         60.66         7.73 o                         
  -2  15   7         47.40         61.39         7.89 o                         
  -1  15   7         10.77         14.14         3.55 o                         
   0  15   7          6.02         10.31         4.07 o                         
   1  15   7          9.17          4.39         5.88 o                         
 -10   0   8          0.01          2.11         5.46 o                         
  -9   0   8          0.83          1.67         4.19 o                         
  -8   0   8          1.18          1.04         2.71 o                         
  -7   0   8         17.23         13.41         2.51 o                         
  -6   0   8       8095.46       8917.12       171.30 o                         
  -5   0   8        423.21        422.85         8.95 o                         
  -4   0   8       1280.15       1439.24        26.17 o                         
  -3   0   8        122.80        112.21         3.51 o                         
  -2   0   8        284.25        308.41         6.08 o                         
  -1   0   8        269.92        273.31         5.32 o                         
   0   0   8          6.82          4.91         0.90 o                         
   1   0   8       2689.51       3038.71        54.23 o                         
   2   0   8       1623.36       1738.78        31.32 o                         
   3   0   8        505.22        473.66        10.23 o                         
   4   0   8        273.10        253.33         6.76 o                         
   5   0   8       1708.43       1793.56        50.01 o                         
   6   0   8         27.47         16.45         4.19 o                         
   7   0   8        486.21        532.91        30.70 o                         
   8   0   8         14.53         10.97         9.87 o                         
 -10   1   8         44.12         41.27         4.56 o                         
  -9   1   8         46.50         45.44         3.38 o                         
  -8   1   8         33.02         33.68         2.67 o                         
  -7   1   8         17.00         14.67         1.79 o                         
  -6   1   8        154.62        148.00         3.08 o                         
  -5   1   8         40.20         37.22         1.51 o                         
  -4   1   8       2669.57       2856.44        40.75 o                         
  -2   1   8       1194.30       1219.00        16.12 o                         
  -1   1   8          9.41         14.74         0.79 o                         
   0   1   8        253.39        256.87         3.66 o                         
   1   1   8        156.00        135.72         2.25 o                         
   2   1   8        179.24        186.17         3.02 o                         
   3   1   8       1233.18       1203.65        16.75 o                         
   4   1   8        110.37        105.83         3.90 o                         
   5   1   8       1396.67       1430.89        28.42 o                         
   6   1   8          2.64          1.37         3.29 o                         
   7   1   8          3.83          1.70         3.96 o                         
   8   1   8         21.64         21.60         6.04 o                         
 -10   2   8         79.65         78.57         4.77 o                         
  -9   2   8         32.04         32.05         3.10 o                         
  -8   2   8          0.68          2.65         2.23 o                         
  -7   2   8         41.75         41.80         2.47 o                         
  -6   2   8         35.70         30.40         1.64 o                         
  -5   2   8         43.09         44.15         1.51 o                         
  -4   2   8          5.01          6.32         0.91 o                         
  -3   2   8        131.13        120.10         2.14 o                         
  -2   2   8        135.17        120.25         2.67 o                         
  -1   2   8          9.90         15.32         0.80 o                         
   0   2   8        802.76        874.53        12.21 o                         
   1   2   8          6.13          6.65         0.80 o                         
   2   2   8        686.53        688.21         8.72 o                         
   3   2   8          0.11          1.19         1.12 o                         
   4   2   8        170.57        166.22         3.77 o                         
   5   2   8        988.76        985.67        18.59 o                         
   6   2   8          2.02          3.05         2.78 o                         
   7   2   8        168.56        158.46         7.76 o                         
   8   2   8          5.44          8.32         5.76 o                         
 -10   3   8         24.46         24.65         3.75 o                         
  -9   3   8         15.45         13.81         2.85 o                         
  -8   3   8        153.69        156.20         4.56 o                         
  -7   3   8          9.16         14.54         2.14 o                         
  -6   3   8        338.43        337.49         6.36 o                         
  -5   3   8         17.16         18.09         1.32 o                         
  -4   3   8       1178.39       1242.25        16.63 o                         
  -3   3   8        172.81        176.04         3.76 o                         
  -2   3   8        856.61        849.71        11.01 o                         
  -1   3   8        744.27        820.63        10.97 o                         
   0   3   8        814.74        882.32        12.26 o                         
   1   3   8         39.25         53.38         1.96 o                         
   2   3   8        203.40        202.69         4.59 o                         
   3   3   8        371.55        354.59         6.29 o                         
   4   3   8        287.38        246.02         5.22 o                         
   5   3   8          6.26          7.48         1.87 o                         
   6   3   8         65.57         73.52         6.46 o                         
   7   3   8          6.97          7.04         4.34 o                         
   8   3   8          1.17          0.51         4.99 o                         
 -10   4   8         39.92         38.14         4.12 o                         
  -9   4   8         71.57         69.79         3.89 o                         
  -8   4   8          0.73          1.01         2.10 o                         
  -7   4   8          0.38          6.76         1.89 o                         
  -6   4   8          5.21          3.26         1.36 o                         
  -5   4   8        161.85        153.09         3.90 o                         
  -4   4   8        449.91        444.51         6.62 o                         
  -3   4   8         94.82         93.79         2.12 o                         
  -2   4   8          3.53          4.69         0.80 o                         
  -1   4   8        183.36        190.35         3.29 o                         
   0   4   8        811.21        884.83        12.29 o                         
   1   4   8         72.58         86.82         3.99 o                         
   2   4   8        165.92        141.50         2.96 o                         
   3   4   8         94.99        107.29         2.79 o                         
   4   4   8        111.97        101.90         2.96 o                         
   5   4   8        941.09        873.83        15.55 o                         
   6   4   8         47.41         41.86         3.56 o                         
   7   4   8        167.57        183.35         7.50 o                         
   8   4   8         13.63         10.42         5.40 o                         
 -10   5   8         33.89         32.90        10.42 o                         
  -9   5   8          2.37          2.03         2.56 o                         
  -8   5   8         14.59         16.71         3.21 o                         
  -7   5   8        154.75        155.99         4.84 o                         
  -6   5   8        136.02        132.42         4.13 o                         
  -5   5   8        323.52        317.86         6.07 o                         
  -4   5   8        337.28        353.69         6.40 o                         
  -3   5   8         71.37         64.65         1.83 o                         
  -2   5   8         69.00         57.78         1.59 o                         
  -1   5   8        117.01        106.13         2.29 o                         
   0   5   8       1255.90       1388.31        22.21 o                         
   1   5   8         59.12         57.54         1.67 o                         
   2   5   8        108.50        112.83         3.10 o                         
   3   5   8         25.64         32.99         1.75 o                         
   4   5   8        178.88        158.90         3.89 o                         
   5   5   8        549.22        554.34        11.12 o                         
   6   5   8          1.31          1.69         2.57 o                         
   7   5   8          8.96         10.37         3.65 o                         
   8   5   8         10.62          8.75         4.63 o                         
  -9   6   8        312.95        332.15        10.43 o                         
  -8   6   8          2.09         -1.00         2.96 o                         
  -7   6   8          7.13         10.20         2.41 o                         
  -6   6   8          2.70          2.14         2.04 o                         
  -5   6   8        549.24        576.29        10.46 o                         
  -4   6   8         40.34         39.63         1.93 o                         
  -3   6   8         80.08         70.05         2.08 o                         
  -2   6   8        323.85        319.87         5.36 o                         
  -1   6   8        329.29        320.49         6.73 o                         
   0   6   8        185.26        163.36         3.71 o                         
   1   6   8       1022.70       1018.28        17.54 o                         
   2   6   8        445.64        420.14         7.27 o                         
   3   6   8          5.02          7.92         1.54 o                         
   4   6   8        390.16        351.28         7.44 o                         
   5   6   8          0.01          1.28         2.03 o                         
   6   6   8         52.21         52.79         3.31 o                         
   7   6   8         19.05         17.71         3.92 o                         
   8   6   8          1.92          1.95         6.85 o                         
  -9   7   8        159.70        155.24         6.65 o                         
  -8   7   8         68.31         71.68         4.26 o                         
  -7   7   8         11.46         19.63         2.78 o                         
  -6   7   8         50.19         46.48         2.78 o                         
  -5   7   8          6.67          4.98         1.81 o                         
  -4   7   8          3.09          2.94         1.33 o                         
  -3   7   8         78.15         81.89         3.39 o                         
  -2   7   8        139.74        125.92         3.03 o                         
  -1   7   8        341.71        312.54         6.99 o                         
   0   7   8        617.21        582.76        10.37 o                         
   1   7   8         79.68         82.55         2.63 o                         
   2   7   8        190.10        211.21         5.38 o                         
   3   7   8        108.30        101.97         3.21 o                         
   4   7   8        442.02        352.05         6.96 o                         
   5   7   8         53.31         49.79         2.72 o                         
   6   7   8          3.60         -1.05         2.68 o                         
   7   7   8        101.11        104.70         7.76 o                         
  -9   8   8          1.11          0.55         7.75 o                         
  -8   8   8          3.52          4.16         3.69 o                         
  -7   8   8         64.13         61.12         3.68 o                         
  -6   8   8         42.76         46.47         2.95 o                         
  -5   8   8         45.35         58.88         2.61 o                         
  -4   8   8        427.05        428.17         7.69 o                         
  -3   8   8         71.81         72.00         2.90 o                         
  -2   8   8         10.23          8.83         1.42 o                         
  -1   8   8          0.20          1.05         1.35 o                         
   0   8   8       1349.16       1333.51        22.77 o                         
   1   8   8        360.92        340.53         8.55 o                         
   2   8   8        164.78        167.60         4.29 o                         
   3   8   8         41.28         38.20         2.51 o                         
   4   8   8         47.06         35.90         2.23 o                         
   5   8   8          3.51          3.96         2.11 o                         
   6   8   8          7.41          5.52         2.77 o                         
   7   8   8         19.16         21.14         3.59 o                         
  -8   9   8        149.16        147.63         8.75 o                         
  -7   9   8         37.67         35.63         3.68 o                         
  -6   9   8          3.63          2.05         2.54 o                         
  -5   9   8          9.72          4.59         1.85 o                         
  -4   9   8        201.70        195.98         4.41 o                         
  -3   9   8         28.18         29.23         1.78 o                         
  -2   9   8         17.78         20.70         2.23 o                         
  -1   9   8         67.59         69.47         3.73 o                         
   0   9   8         82.95         74.64         2.78 o                         
   1   9   8        793.81        761.29        14.44 o                         
   2   9   8        176.93        173.74         4.77 o                         
   3   9   8        390.28        384.17        10.11 o                         
   4   9   8         15.90         13.26         1.61 o                         
   5   9   8          0.32          0.71         2.25 o                         
   6   9   8          1.54          2.12         2.87 o                         
  -8  10   8         52.55         50.12         7.71 o                         
  -7  10   8         10.16          6.84         3.45 o                         
  -6  10   8         99.17         99.90         4.42 o                         
  -5  10   8        111.09        108.06         4.05 o                         
  -4  10   8         62.09         58.44         2.58 o                         
  -3  10   8         23.02         17.56         1.66 o                         
  -2  10   8        154.38        155.48         4.01 o                         
  -1  10   8        325.63        325.25         6.90 o                         
   0  10   8          3.45          4.64         1.78 o                         
   1  10   8        853.47        828.99        16.92 o                         
   2  10   8        107.44         93.43         4.79 o                         
   3  10   8         50.01         55.12         3.02 o                         
   4  10   8         32.65         29.81         2.65 o                         
   5  10   8          9.57          6.84         2.82 o                         
   6  10   8         59.33         66.22         3.46 o                         
  -7  11   8         86.54         92.02         6.21 o                         
  -6  11   8         59.51         58.29         3.71 o                         
  -5  11   8         74.68         69.84         3.29 o                         
  -4  11   8        291.21        294.50         6.83 o                         
  -3  11   8         68.48         60.96         2.93 o                         
  -2  11   8         35.22         46.93         2.32 o                         
  -1  11   8        193.76        190.07         5.10 o                         
   0  11   8        257.60        261.50         6.32 o                         
   1  11   8         38.03         36.99         2.37 o                         
   2  11   8         48.92         49.54         2.87 o                         
   3  11   8         13.91         12.13         1.82 o                         
   4  11   8        490.42        561.42        12.90 o                         
   5  11   8        298.63        366.21        11.27 o                         
  -6  12   8        139.69        144.70         5.26 o                         
  -5  12   8        260.67        262.45         8.16 o                         
  -4  12   8         66.40         60.99         3.27 o                         
  -3  12   8        121.80        120.03         4.48 o                         
  -2  12   8         38.95         33.37         3.50 o                         
  -1  12   8          0.07         -1.10         1.91 o                         
   0  12   8          0.41          1.35         2.34 o                         
   1  12   8         22.45         24.88         3.40 o                         
   2  12   8          0.44         -1.16         3.22 o                         
   3  12   8         57.08         70.35         5.20 o                         
   4  12   8          1.87         -1.31         3.68 o                         
   5  12   8         57.29         60.94        14.11 o                         
  -5  13   8          0.46         -0.11         2.80 o                         
  -4  13   8         15.53         15.48         2.34 o                         
  -3  13   8          1.40          4.07         2.86 o                         
  -2  13   8         22.16         24.23         4.28 o                         
  -1  13   8         65.12         80.32         4.05 o                         
   0  13   8         71.27         75.62         5.54 o                         
   1  13   8         21.60         20.92         3.59 o                         
   2  13   8          5.57          3.96         3.79 o                         
   3  13   8        235.01        249.29         9.54 o                         
   4  13   8         12.55         20.57        10.11 o                         
  -4  14   8          0.24          3.90         6.85 o                         
  -3  14   8         19.22         16.51         6.29 o                         
  -2  14   8          0.51          2.19         5.78 o                         
  -1  14   8        246.56        283.84        11.66 o                         
   0  14   8         41.96         39.81         4.03 o                         
   1  14   8         33.09         41.04         4.42 o                         
   2  14   8        291.46        326.05        11.04 o                         
  -1  15   8         71.89         80.05         7.68 o                         
   0  15   8        274.83        330.05        25.22 o                         
 -10   1   9         10.24          9.21         4.19 o                         
  -9   1   9          5.95          3.37         2.68 o                         
  -8   1   9        159.93        156.75         5.12 o                         
  -7   1   9        162.57        149.86         3.47 o                         
  -6   1   9        852.26        909.53        13.61 o                         
  -5   1   9        156.73        145.64         3.01 o                         
  -4   1   9          9.16          8.26         1.07 o                         
  -3   1   9        113.97         92.22         2.08 o                         
  -2   1   9          3.75          2.50         0.73 o                         
  -1   1   9       1516.95       1649.54        22.66 o                         
   0   1   9        600.08        663.38         9.03 o                         
   1   1   9         19.71         25.80         1.29 o                         
   2   1   9          4.47          4.11         0.88 o                         
   3   1   9        174.05        156.64         3.32 o                         
   4   1   9          0.77          0.65         1.80 o                         
   5   1   9        366.23        363.03         8.58 o                         
   6   1   9         18.29         12.84         3.78 o                         
   7   1   9          2.01          4.31         4.08 o                         
   8   1   9         21.58         31.26         7.22 o                         
 -10   2   9        247.35        249.01         8.10 o                         
  -9   2   9         42.21         39.49         3.08 o                         
  -8   2   9        176.10        169.09         4.59 o                         
  -7   2   9         15.71         14.93         2.09 o                         
  -6   2   9        874.98        883.14        12.69 o                         
  -5   2   9         38.85         37.13         2.35 o                         
  -4   2   9         28.62         20.18         1.19 o                         
  -3   2   9         33.40         33.81         1.52 o                         
  -2   2   9        648.78        707.69         9.61 o                         
  -1   2   9        430.35        451.19         6.24 o                         
   0   2   9          0.68          0.28         0.79 o                         
   1   2   9         82.66         60.81         1.87 o                         
   2   2   9          0.51          1.88         0.92 o                         
   3   2   9        476.43        441.69         6.97 o                         
   4   2   9        126.07        118.52         3.84 o                         
   5   2   9         25.12         25.50         3.02 o                         
   6   2   9         17.44         15.49         3.62 o                         
   7   2   9          1.67          0.75         4.18 o                         
   8   2   9        400.25        480.99        17.07 o                         
 -10   3   9         81.83         81.81         4.52 o                         
  -9   3   9          9.67         11.12         2.94 o                         
  -8   3   9         39.15         31.37         2.67 o                         
  -7   3   9          2.22          1.94         1.84 o                         
  -6   3   9         23.45         24.22         1.78 o                         
  -5   3   9        277.16        268.41         4.68 o                         
  -4   3   9        529.87        547.83         8.01 o                         
  -3   3   9         95.72         78.10         2.02 o                         
  -2   3   9         59.57         59.34         1.42 o                         
  -1   3   9       2395.33       2549.63        34.74 o                         
   0   3   9          0.36          0.91         0.77 o                         
   1   3   9        955.67        996.05        14.49 o                         
   2   3   9         29.50         30.79         1.53 o                         
   3   3   9        978.61        959.12        14.94 o                         
   4   3   9        439.27        467.40         8.81 o                         
   5   3   9          5.27          3.60         2.48 o                         
   6   3   9          0.19          0.96         3.11 o                         
   7   3   9         20.83         17.85         4.76 o                         
   8   3   9         65.48         57.72         6.91 o                         
 -10   4   9         24.94         26.10         4.08 o                         
  -9   4   9          0.04          1.59         2.76 o                         
  -8   4   9         98.38        101.75         3.76 o                         
  -7   4   9         17.53         20.43         2.40 o                         
  -6   4   9         28.62         25.69         1.79 o                         
  -5   4   9         46.71         43.59         2.07 o                         
  -4   4   9          6.97          3.93         1.17 o                         
  -3   4   9          0.14          0.48         0.94 o                         
  -2   4   9         82.51         92.35         2.18 o                         
  -1   4   9        858.98        918.22        12.87 o                         
   0   4   9        789.11        900.96        12.60 o                         
   1   4   9         47.11         52.19         1.83 o                         
   2   4   9         89.77         59.96         2.70 o                         
   3   4   9        328.41        315.32         6.35 o                         
   4   4   9        166.27        125.39         3.36 o                         
   5   4   9         42.31         40.04         2.76 o                         
   6   4   9          9.51          7.69         3.62 o                         
   7   4   9          9.88          3.05         3.97 o                         
   8   4   9         30.69         27.27         6.04 o                         
  -9   5   9         21.29         16.77         3.88 o                         
  -8   5   9          9.54          8.86         3.21 o                         
  -7   5   9        395.03        389.53         8.56 o                         
  -6   5   9          1.16          0.20         1.85 o                         
  -5   5   9        192.06        211.83         4.68 o                         
  -4   5   9        286.68        278.79         5.08 o                         
  -3   5   9         33.08         32.13         1.76 o                         
  -2   5   9          4.84          2.17         1.00 o                         
  -1   5   9         25.19         20.08         1.40 o                         
   0   5   9        462.97        475.10         8.52 o                         
   1   5   9         82.83         83.06         2.34 o                         
   2   5   9          3.01          3.02         1.19 o                         
   3   5   9         65.76         55.04         2.12 o                         
   4   5   9        597.34        506.86         8.93 o                         
   5   5   9         32.85         23.06         2.47 o                         
   6   5   9          9.29          7.57         3.48 o                         
   7   5   9          8.80         10.59         4.28 o                         
   8   5   9         18.97          6.58         8.77 o                         
  -9   6   9         89.63         93.57         6.05 o                         
  -8   6   9         40.76         35.09         3.42 o                         
  -7   6   9         23.85         19.64         2.74 o                         
  -6   6   9         56.69         64.31         3.32 o                         
  -5   6   9        405.06        424.89         8.23 o                         
  -4   6   9         43.22         41.08         2.00 o                         
  -3   6   9        124.47        120.73         3.97 o                         
  -2   6   9        145.74        128.42         3.12 o                         
  -1   6   9        115.40         93.79         3.22 o                         
   0   6   9        116.22         97.11         3.04 o                         
   1   6   9         25.68         29.97         1.85 o                         
   2   6   9          0.62          0.46         1.21 o                         
   3   6   9        264.83        246.31         5.25 o                         
   4   6   9        208.29        141.59         4.22 o                         
   5   6   9         86.25         94.57         3.47 o                         
   6   6   9        182.96        199.24         6.62 o                         
   7   6   9          0.89          3.21         4.51 o                         
  -9   7   9        163.59        173.38         7.06 o                         
  -8   7   9         12.96         11.76         3.65 o                         
  -7   7   9        125.07        120.34         4.66 o                         
  -6   7   9        133.93        127.01         4.11 o                         
  -5   7   9          0.61          0.90         1.81 o                         
  -4   7   9         18.85         17.05         1.75 o                         
  -3   7   9         75.05         73.72         2.49 o                         
  -2   7   9        186.93        186.54         4.72 o                         
  -1   7   9         12.51         12.94         1.52 o                         
   0   7   9       1182.97       1124.09        22.31 o                         
   1   7   9        458.62        410.44         7.69 o                         
   2   7   9        200.91        195.55         4.49 o                         
   3   7   9         22.93         14.87         1.80 o                         
   4   7   9        145.31        124.59         3.81 o                         
   5   7   9          1.81          1.47         2.23 o                         
   6   7   9         16.40         19.47         3.15 o                         
   7   7   9         55.64         52.77         5.22 o                         
  -8   8   9         14.36         15.17         3.80 o                         
  -7   8   9         49.59         48.85         3.60 o                         
  -6   8   9         19.44         16.80         2.46 o                         
  -5   8   9        394.30        411.11         7.73 o                         
  -4   8   9         96.58        100.73         3.10 o                         
  -3   8   9        121.66        121.54         3.51 o                         
  -2   8   9          1.74          1.06         1.56 o                         
  -1   8   9        261.58        270.40         6.32 o                         
   0   8   9        631.19        587.48        10.55 o                         
   1   8   9          2.76          3.37         1.57 o                         
   2   8   9        870.29        881.40        16.57 o                         
   3   8   9         39.48         32.57         2.67 o                         
   4   8   9         71.34         74.76         3.02 o                         
   5   8   9         47.95         57.82         3.06 o                         
   6   8   9         85.36         82.31         5.06 o                         
   7   8   9         29.35         34.31         9.21 o                         
  -8   9   9          5.74          3.68         3.93 o                         
  -7   9   9         76.72         75.67         4.07 o                         
  -6   9   9         43.03         42.90         2.91 o                         
  -5   9   9         17.58         18.23         2.25 o                         
  -4   9   9        326.04        328.19         6.83 o                         
  -3   9   9        598.87        587.96        11.53 o                         
  -2   9   9        674.14        649.67        13.57 o                         
  -1   9   9        560.22        537.31        11.40 o                         
   0   9   9       1280.49       1299.91        23.85 o                         
   1   9   9          5.29          5.74         1.72 o                         
   2   9   9        143.82        138.07         4.26 o                         
   3   9   9         82.23         68.87         4.41 o                         
   4   9   9        399.61        371.42         8.21 o                         
   5   9   9         84.26         87.06         3.51 o                         
   6   9   9         65.04         67.67         3.90 o                         
  -7  10   9          3.66          3.50         3.19 o                         
  -6  10   9         80.47         71.66         3.78 o                         
  -5  10   9         63.08         63.14         2.98 o                         
  -4  10   9         72.28         70.63         3.47 o                         
  -3  10   9          1.81          1.54         1.59 o                         
  -2  10   9        193.58        202.32         5.56 o                         
  -1  10   9       1432.31       1440.45        26.34 o                         
   0  10   9         32.01         35.11         2.70 o                         
   1  10   9        241.15        232.33         5.98 o                         
   2  10   9          8.19          5.37         2.06 o                         
   3  10   9         19.13         19.95         2.62 o                         
   4  10   9         10.50         14.66         2.65 o                         
   5  10   9        110.65        123.19         4.99 o                         
   6  10   9         94.85        101.46         4.66 o                         
  -7  11   9          1.70          2.77         3.51 o                         
  -6  11   9         29.91         28.40         3.99 o                         
  -5  11   9         11.08         10.29         2.66 o                         
  -4  11   9        179.17        172.70         4.98 o                         
  -3  11   9         29.27         33.89         2.23 o                         
  -2  11   9          1.39          1.40         1.56 o                         
  -1  11   9         73.02         65.22         3.06 o                         
   0  11   9         35.04         35.97         2.40 o                         
   1  11   9         15.75         11.30         2.13 o                         
   2  11   9          2.92          3.13         2.26 o                         
   3  11   9         21.71         18.97         2.76 o                         
   4  11   9         56.14         66.51         3.75 o                         
   5  11   9          2.71          3.22         3.08 o                         
  -6  12   9         45.35         34.36         3.97 o                         
  -5  12   9          7.38          5.44         2.95 o                         
  -4  12   9        217.05        219.18         6.95 o                         
  -3  12   9          2.32          1.35         1.68 o                         
  -2  12   9          0.23          1.82         2.18 o                         
  -1  12   9          6.41          5.52         1.97 o                         
   0  12   9         32.42         31.54         2.44 o                         
   1  12   9        127.09        138.48         4.83 o                         
   2  12   9          0.01          0.24         3.48 o                         
   3  12   9         91.76        120.49         6.22 o                         
   4  12   9         12.10         12.04         4.32 o                         
  -5  13   9         20.14         23.74         3.47 o                         
  -4  13   9         29.58         33.01         3.07 o                         
  -3  13   9         12.27         11.87         3.65 o                         
  -2  13   9         38.28         44.75         3.51 o                         
  -1  13   9        126.01        141.85         8.84 o                         
   0  13   9         97.16        116.63         5.52 o                         
   1  13   9        115.67        104.02         5.66 o                         
   2  13   9          4.09          2.16         4.18 o                         
   3  13   9         19.81         23.19         5.09 o                         
  -3  14   9          1.31          1.71         6.85 o                         
  -2  14   9          2.21         -0.80         5.78 o                         
  -1  14   9         17.72         22.46         3.35 o                         
   0  14   9          9.10          8.68         3.91 o                         
   1  14   9          5.34          4.61         4.22 o                         
   2  14   9         21.92         13.16        15.35 o                         
 -10   0  10        103.09        116.55         8.37 o                         
  -9   0  10         53.75         50.58         5.63 o                         
  -8   0  10        902.75        920.37        19.10 o                         
  -7   0  10        160.94        180.41         5.29 o                         
  -6   0  10        421.09        453.78         9.92 o                         
  -5   0  10         22.16         22.32         2.10 o                         
  -4   0  10       1243.81       1310.23        28.24 o                         
  -3   0  10        146.79        142.64         4.93 o                         
  -2   0  10       1197.94       1218.39        23.87 o                         
  -1   0  10        384.50        342.74         7.30 o                         
   0   0  10        166.51        159.22         3.94 o                         
   1   0  10        240.47        201.08         5.28 o                         
   2   0  10         74.42         63.10         2.61 o                         
   3   0  10       8002.76       8204.61       157.42 o                         
   4   0  10        304.88        356.61        14.33 o                         
   5   0  10         12.96         13.07         5.00 o                         
   6   0  10        105.65        115.42        14.80 o                         
   7   0  10         15.81         15.35         9.87 o                         
   8   0  10         90.16        116.23        16.45 o                         
 -10   1  10         10.95         12.91         4.38 o                         
  -9   1  10          9.75          7.27         2.87 o                         
  -8   1  10        111.57        109.84         4.05 o                         
  -7   1  10        187.20        185.17         3.93 o                         
  -6   1  10       2985.22       3183.78        43.66 o                         
  -5   1  10          9.46          7.22         1.27 o                         
  -4   1  10        235.11        226.37         4.11 o                         
  -3   1  10          6.80         11.31         1.11 o                         
  -2   1  10          2.32          2.70         0.90 o                         
  -1   1  10        806.01        816.11        11.45 o                         
   0   1  10        123.42        113.94         2.30 o                         
   1   1  10        260.38        227.27         4.30 o                         
   2   1  10        123.81        111.23         2.56 o                         
   3   1  10       1205.16       1180.69        20.40 o                         
   4   1  10         18.94         18.27         2.17 o                         
   5   1  10        181.61        182.31         6.46 o                         
   6   1  10          7.14          4.39         3.68 o                         
   7   1  10        213.10        214.81        10.33 o                         
   8   1  10        218.93        244.52        23.03 o                         
 -10   2  10         40.16         40.48         4.55 o                         
  -9   2  10          0.04         -1.60         2.68 o                         
  -8   2  10          1.94          3.04         2.24 o                         
  -7   2  10          5.78          6.47         1.95 o                         
  -6   2  10       1793.63       1929.83        27.95 o                         
  -5   2  10          3.31          3.48         1.32 o                         
  -4   2  10        254.40        230.25         3.89 o                         
  -3   2  10          9.97          9.15         1.06 o                         
  -2   2  10         69.97         59.35         1.79 o                         
  -1   2  10       2054.85       2201.29        31.47 o                         
   0   2  10        250.63        248.90         5.83 o                         
   1   2  10         12.20         14.35         1.20 o                         
   2   2  10        728.86        732.02        10.10 o                         
   3   2  10       1204.45       1260.32        21.71 o                         
   4   2  10          6.19          3.48         2.13 o                         
   5   2  10        461.15        458.33        11.47 o                         
   6   2  10          4.74          6.73         3.49 o                         
   7   2  10          2.40          2.04         4.33 o                         
   8   2  10         31.28         20.23         6.73 o                         
 -10   3  10         71.58         70.43         4.40 o                         
  -9   3  10         12.62         13.84         2.98 o                         
  -8   3  10         35.89         30.76         2.52 o                         
  -7   3  10         17.67         18.29         2.09 o                         
  -6   3  10        305.59        307.48         5.98 o                         
  -5   3  10         13.66         12.84         1.42 o                         
  -4   3  10        269.18        262.73         4.52 o                         
  -3   3  10         76.68         68.23         1.89 o                         
  -2   3  10        756.29        795.14        10.85 o                         
  -1   3  10         16.47         16.06         1.09 o                         
   0   3  10         66.28         70.88         2.99 o                         
   1   3  10        300.61        279.47         4.81 o                         
   2   3  10         37.81         32.39         1.64 o                         
   3   3  10        159.03        135.51         3.69 o                         
   4   3  10        219.83        177.32         5.21 o                         
   5   3  10         12.10          7.37         2.71 o                         
   6   3  10         79.65        103.88         5.66 o                         
   7   3  10         21.24         23.03         5.40 o                         
   8   3  10         91.48        114.69         8.59 o                         
  -9   4  10         23.75         25.02         3.03 o                         
  -8   4  10          8.17          9.92         2.12 o                         
  -7   4  10         23.66         23.28         2.00 o                         
  -6   4  10          1.33          2.37         1.49 o                         
  -5   4  10         31.36         24.44         1.67 o                         
  -4   4  10        224.93        220.33         3.93 o                         
  -3   4  10         69.17         66.67         2.09 o                         
  -2   4  10        360.14        399.89         5.91 o                         
  -1   4  10         53.62         59.27         1.66 o                         
   0   4  10         16.92         14.18         1.15 o                         
   1   4  10        113.25        100.01         2.87 o                         
   2   4  10         66.57         63.50         2.20 o                         
   3   4  10        128.10        105.46         2.97 o                         
   4   4  10         67.55         44.98         3.84 o                         
   5   4  10          5.34          5.28         2.61 o                         
   6   4  10         37.96         38.05         4.81 o                         
   7   4  10          4.92          0.89         4.99 o                         
  -9   5  10          3.39          3.96         3.75 o                         
  -8   5  10         18.93         22.34         3.17 o                         
  -7   5  10          3.45          1.92         2.41 o                         
  -6   5  10        216.00        225.46         6.68 o                         
  -5   5  10          1.57          0.83         1.67 o                         
  -4   5  10         10.69         13.49         1.61 o                         
  -3   5  10          0.84          0.92         1.14 o                         
  -2   5  10          6.33          5.55         1.29 o                         
  -1   5  10         36.41         44.08         2.81 o                         
   0   5  10         69.03         69.19         2.12 o                         
   1   5  10        383.61        367.56         6.53 o                         
   2   5  10          5.92          2.49         1.49 o                         
   3   5  10         60.30         63.66         2.45 o                         
   4   5  10         46.30         62.08         2.64 o                         
   5   5  10         87.76        104.06         4.76 o                         
   6   5  10          0.53          0.67         3.69 o                         
   7   5  10          0.01         -0.74         4.36 o                         
  -9   6  10          4.63          7.10         4.51 o                         
  -8   6  10          2.75          0.81         3.19 o                         
  -7   6  10        104.40        107.57         4.02 o                         
  -6   6  10         19.63         17.79         2.30 o                         
  -5   6  10          0.17         -1.61         1.78 o                         
  -4   6  10          1.38         12.65         1.75 o                         
  -3   6  10        107.76        104.94         2.96 o                         
  -2   6  10         47.06         52.52         2.12 o                         
  -1   6  10        258.63        239.60         5.32 o                         
   0   6  10         51.71         44.83         2.08 o                         
   1   6  10          3.47          1.91         0.89 o                         
   2   6  10        703.08        601.51        10.31 o                         
   3   6  10        211.69        204.72         4.79 o                         
   4   6  10         55.19         39.84         2.74 o                         
   5   6  10         43.52         40.65         3.67 o                         
   6   6  10          0.83         -0.59         3.37 o                         
   7   6  10         14.99         15.77         4.99 o                         
  -9   7  10          4.84          9.21         6.17 o                         
  -8   7  10         37.17         36.26         3.56 o                         
  -7   7  10        790.27        857.42        18.75 o                         
  -6   7  10          4.88          8.94         2.30 o                         
  -5   7  10          0.08          1.14         1.91 o                         
  -4   7  10          2.44          2.79         1.81 o                         
  -3   7  10        156.25        165.66         4.09 o                         
  -2   7  10       1101.67       1140.46        21.01 o                         
  -1   7  10          0.36          1.38         1.41 o                         
   0   7  10        654.50        649.27        12.37 o                         
   1   7  10        361.95        333.36         6.72 o                         
   2   7  10         72.36         56.89         2.55 o                         
   3   7  10         41.37         39.09         2.38 o                         
   4   7  10         20.40         18.65         2.21 o                         
   5   7  10          8.40          5.93         2.53 o                         
   6   7  10          0.86          0.62         3.43 o                         
   7   7  10         41.36         44.96        13.16 o                         
  -8   8  10         30.07         26.82         4.07 o                         
  -7   8  10          2.42          4.14         2.89 o                         
  -6   8  10         80.69         78.76         3.50 o                         
  -5   8  10         64.95         65.82         3.28 o                         
  -4   8  10        202.54        199.67         4.82 o                         
  -3   8  10         18.49         13.13         1.82 o                         
  -2   8  10          2.80          2.62         1.52 o                         
  -1   8  10       2505.74       2522.59        49.09 o                         
   0   8  10        122.67        113.63         3.30 o                         
   1   8  10        496.98        487.60         9.20 o                         
   2   8  10        224.55        197.56         4.96 o                         
   3   8  10         12.08         11.05         2.46 o                         
   4   8  10          0.82          1.36         1.93 o                         
   5   8  10         12.97         14.93         2.72 o                         
   6   8  10          3.98          3.80         3.39 o                         
  -8   9  10         16.94         26.10         4.34 o                         
  -7   9  10        169.01        168.34         6.00 o                         
  -6   9  10         64.71         61.69         3.49 o                         
  -5   9  10         66.21         64.12         3.68 o                         
  -4   9  10          5.77          4.33         1.93 o                         
  -3   9  10        483.62        487.65         9.86 o                         
  -2   9  10        977.05        939.80        19.09 o                         
  -1   9  10        473.35        472.69        10.19 o                         
   0   9  10        502.19        480.02         9.63 o                         
   1   9  10         90.63         83.44         3.32 o                         
   2   9  10         10.61         11.02         2.16 o                         
   3   9  10          3.62          4.27         2.46 o                         
   4   9  10         93.40        113.97         4.42 o                         
   5   9  10         16.34         13.88         2.58 o                         
   6   9  10         36.96         41.18         3.85 o                         
  -7  10  10         13.41         14.97         3.85 o                         
  -6  10  10          0.68          4.50         3.21 o                         
  -5  10  10        251.31        246.27         6.49 o                         
  -4  10  10        109.84        112.13         4.52 o                         
  -3  10  10        269.96        264.91         6.25 o                         
  -2  10  10          9.11          8.95         2.01 o                         
  -1  10  10         13.02         11.16         1.96 o                         
   0  10  10        200.19        207.88         5.58 o                         
   1  10  10         55.04         54.31         3.02 o                         
   2  10  10         97.94        106.21         4.26 o                         
   3  10  10          8.62         14.48         2.71 o                         
   4  10  10         16.41         10.24         3.02 o                         
   5  10  10          0.02         -1.85         3.39 o                         
  -6  11  10        313.92        306.56         8.75 o                         
  -5  11  10         96.64         88.63         4.55 o                         
  -4  11  10        145.89        142.86         4.57 o                         
  -3  11  10         70.08         62.27         3.00 o                         
  -2  11  10          0.90          1.82         2.08 o                         
  -1  11  10         85.12         75.47         3.45 o                         
   0  11  10         29.77         28.93         2.43 o                         
   1  11  10         89.00        109.40         4.17 o                         
   2  11  10         20.47         14.35         3.08 o                         
   3  11  10          2.13          3.26         2.85 o                         
   4  11  10        204.97        228.76         6.62 o                         
  -6  12  10         10.62          7.25         4.67 o                         
  -5  12  10        107.71        103.10         4.82 o                         
  -4  12  10          0.65          2.38         2.28 o                         
  -3  12  10         77.06         76.34         3.88 o                         
  -2  12  10         44.55         44.51         2.71 o                         
  -1  12  10        159.49        167.06         5.20 o                         
   0  12  10         67.92         67.48         3.41 o                         
   1  12  10         37.66         38.85         3.35 o                         
   2  12  10          8.60          8.48         2.56 o                         
   3  12  10        236.85        249.14         9.54 o                         
   4  12  10         75.35         75.31         9.55 o                         
  -4  13  10          1.95          2.50         2.51 o                         
  -3  13  10         49.45         47.35         3.35 o                         
  -2  13  10          2.16          4.15         2.28 o                         
  -1  13  10          2.10          0.53         2.28 o                         
   0  13  10         33.40         43.33         4.15 o                         
   1  13  10          0.29          2.63         3.97 o                         
   2  13  10        180.56        202.73         8.91 o                         
  -3  14  10         18.57         10.97         9.87 o                         
  -2  14  10        232.91        269.83         8.74 o                         
  -1  14  10         54.59         65.81         4.61 o                         
   0  14  10          0.00          2.49         4.16 o                         
   1  14  10        125.37        122.81        17.54 o                         
 -10   1  11          0.89         -0.22         5.16 o                         
  -9   1  11         24.06         25.59         3.08 o                         
  -8   1  11        117.26        105.25         3.81 o                         
  -7   1  11          7.15          8.25         1.87 o                         
  -6   1  11        999.38       1015.90        15.15 o                         
  -5   1  11         14.19         13.97         1.57 o                         
  -4   1  11        216.03        214.38         4.08 o                         
  -3   1  11         43.02         35.34         1.64 o                         
  -2   1  11         17.00         12.48         1.12 o                         
  -1   1  11        634.87        595.47         9.43 o                         
   0   1  11        394.06        390.82         6.82 o                         
   1   1  11         86.14         91.51         2.69 o                         
   2   1  11        211.44        216.64         4.02 o                         
   3   1  11        882.73        861.22        15.21 o                         
   4   1  11         23.66         31.37         2.96 o                         
   5   1  11          6.44          5.78         3.53 o                         
   6   1  11        128.89        152.97         8.23 o                         
   7   1  11         98.19         99.84        10.84 o                         
 -10   2  11         10.32         13.80         7.38 o                         
  -9   2  11          0.00         -2.02         2.76 o                         
  -8   2  11         58.23         54.11         3.01 o                         
  -7   2  11         21.76         13.33         2.14 o                         
  -6   2  11        393.35        393.82         6.63 o                         
  -5   2  11         18.09         12.23         1.50 o                         
  -4   2  11          0.03          0.49         1.12 o                         
  -3   2  11        775.37        793.87        11.81 o                         
  -2   2  11        188.72        178.29         3.39 o                         
  -1   2  11        183.57        188.01         3.73 o                         
   0   2  11        170.36        155.50         3.22 o                         
   1   2  11         36.93         36.08         1.72 o                         
   2   2  11        204.84        198.64         6.30 o                         
   3   2  11       1771.93       1728.40        29.51 o                         
   4   2  11          2.99          4.19         2.36 o                         
   5   2  11         11.87         11.53         3.40 o                         
   6   2  11         55.39         55.92         5.70 o                         
   7   2  11        236.21        256.11        10.13 o                         
  -9   3  11         89.11         86.01         4.81 o                         
  -8   3  11         41.64         37.94         2.74 o                         
  -7   3  11         15.11         13.65         1.97 o                         
  -6   3  11         15.24         11.44         1.77 o                         
  -5   3  11         45.54         41.18         1.92 o                         
  -4   3  11         99.56        107.93         2.75 o                         
  -3   3  11        768.55        760.54        11.33 o                         
  -2   3  11        790.44        837.97        13.03 o                         
  -1   3  11        313.68        286.42         4.77 o                         
   0   3  11        420.46        419.99         6.54 o                         
   1   3  11        262.68        237.54         4.62 o                         
   2   3  11          0.13          0.35         1.58 o                         
   3   3  11        135.95        128.96         4.01 o                         
   4   3  11         11.97          1.46         2.43 o                         
   5   3  11         72.31         57.58         5.10 o                         
   6   3  11        139.01        162.64         8.39 o                         
   7   3  11         22.36         14.52         5.89 o                         
  -9   4  11          8.93         11.56         2.80 o                         
  -8   4  11         87.39         95.34         3.64 o                         
  -7   4  11        230.36        217.36         4.92 o                         
  -6   4  11         69.24         76.40         3.46 o                         
  -5   4  11        296.60        303.12         5.53 o                         
  -4   4  11        472.28        466.87         6.94 o                         
  -3   4  11          1.03          0.90         0.67 o                         
  -2   4  11        162.92        164.66         3.57 o                         
  -1   4  11          6.07          6.13         1.13 o                         
   0   4  11         80.75         79.38         2.95 o                         
   1   4  11         26.25         21.06         1.55 o                         
   2   4  11         81.48         63.56         2.40 o                         
   3   4  11        188.47        162.49         4.62 o                         
   4   4  11         59.60         69.47         4.00 o                         
   5   4  11          9.23          9.45         2.93 o                         
   6   4  11         96.32        101.70         5.84 o                         
   7   4  11         88.97        105.59         7.54 o                         
  -9   5  11          0.01         -4.05         4.05 o                         
  -8   5  11         41.19         41.07         3.66 o                         
  -7   5  11        116.45        117.34         4.44 o                         
  -6   5  11          0.01          0.96         2.08 o                         
  -5   5  11          2.95          2.44         1.80 o                         
  -4   5  11          0.04          0.51         1.70 o                         
  -3   5  11        105.97        102.35         3.12 o                         
  -2   5  11        213.27        202.25         4.16 o                         
  -1   5  11         16.59         17.84         1.58 o                         
   0   5  11         46.99         58.01         2.80 o                         
   1   5  11         23.78         28.07         1.65 o                         
   2   5  11       1430.95       1221.49        19.85 o                         
   3   5  11        109.06         94.72         2.95 o                         
   4   5  11         80.91         80.04         4.17 o                         
   5   5  11         92.28         91.00         4.46 o                         
   6   5  11         69.90         61.17         5.70 o                         
   7   5  11         48.88         54.72         6.52 o                         
  -9   6  11         30.88         26.03         4.42 o                         
  -8   6  11         12.19          9.37         3.33 o                         
  -7   6  11        386.89        396.63         8.46 o                         
  -6   6  11          7.92          5.52         2.19 o                         
  -5   6  11         36.48         33.71         2.50 o                         
  -4   6  11         90.03         85.55         3.52 o                         
  -3   6  11        115.15        106.71         3.45 o                         
  -2   6  11         37.04         37.13         2.08 o                         
  -1   6  11        230.85        220.82         5.12 o                         
   0   6  11         95.81         90.37         3.09 o                         
   1   6  11        230.71        211.59         4.56 o                         
   2   6  11        124.64        132.72         4.14 o                         
   3   6  11          7.40          9.49         1.85 o                         
   4   6  11         10.34          5.56         2.54 o                         
   5   6  11         16.01         16.40         3.11 o                         
   6   6  11         18.30         20.40         4.13 o                         
  -8   7  11          5.22          4.40         3.31 o                         
  -7   7  11        141.47        149.14         4.99 o                         
  -6   7  11         74.53         73.60         3.46 o                         
  -5   7  11         24.91         21.15         2.41 o                         
  -4   7  11          1.21          0.89         1.96 o                         
  -3   7  11         11.49          9.32         1.88 o                         
  -2   7  11        608.85        583.09        12.22 o                         
  -1   7  11          0.08          0.20         1.69 o                         
   0   7  11         58.84         63.88         2.64 o                         
   1   7  11          8.41          9.64         1.91 o                         
   2   7  11        200.99        174.19         4.04 o                         
   3   7  11          0.01         -0.40         1.92 o                         
   4   7  11         55.33         58.05         4.81 o                         
   5   7  11          7.50          6.87         3.17 o                         
   6   7  11        292.16        306.28         9.41 o                         
  -8   8  11         85.92         87.98         4.95 o                         
  -7   8  11          0.74          1.85         3.13 o                         
  -6   8  11         57.18         62.92         3.46 o                         
  -5   8  11          7.88          6.92         2.48 o                         
  -4   8  11          2.12          3.34         1.99 o                         
  -3   8  11       1021.14       1006.03        22.25 o                         
  -2   8  11       1457.74       1491.43        29.54 o                         
  -1   8  11        495.03        477.05        10.36 o                         
   0   8  11         21.79         12.26         1.99 o                         
   1   8  11          7.07          4.57         1.91 o                         
   2   8  11        192.99        181.05         5.00 o                         
   3   8  11         73.67         88.84         4.04 o                         
   4   8  11         47.12         61.88         3.01 o                         
   5   8  11         22.33         22.82         3.54 o                         
   6   8  11        148.13        154.23         6.93 o                         
  -8   9  11          0.01          8.77        10.97 o                         
  -7   9  11        120.08        136.35         6.95 o                         
  -6   9  11        227.93        239.60         7.51 o                         
  -5   9  11        190.87        200.51         5.65 o                         
  -4   9  11         14.09         11.92         2.17 o                         
  -3   9  11       1154.94       1182.43        23.79 o                         
  -2   9  11          1.79          1.50         1.93 o                         
  -1   9  11        333.92        329.47         8.47 o                         
   0   9  11          6.34          6.80         1.93 o                         
   1   9  11         35.69         34.54         2.64 o                         
   2   9  11          1.18         -0.87         2.20 o                         
   3   9  11          1.07          2.40         2.67 o                         
   4   9  11         71.33         82.84         3.94 o                         
   5   9  11         54.54         57.93         3.36 o                         
  -7  10  11         15.29          7.36         4.01 o                         
  -6  10  11         89.73         92.88         4.48 o                         
  -5  10  11         74.34         70.93         4.01 o                         
  -4  10  11          8.06          9.44         2.46 o                         
  -3  10  11         13.53         13.13         2.26 o                         
  -2  10  11        212.84        215.00         5.86 o                         
  -1  10  11         78.84         74.12         3.28 o                         
   0  10  11         75.66         68.93         3.40 o                         
   1  10  11         74.80         76.55         4.09 o                         
   2  10  11        376.60        395.63         9.36 o                         
   3  10  11          0.00          1.03         2.76 o                         
   4  10  11        166.53        197.26         6.42 o                         
   5  10  11        127.82        165.10         6.78 o                         
  -6  11  11         38.28         38.46         4.24 o                         
  -5  11  11          0.12         -0.66         3.30 o                         
  -4  11  11         76.71         81.09         3.83 o                         
  -3  11  11        246.45        255.99         7.53 o                         
  -2  11  11          1.33         -0.85         2.10 o                         
  -1  11  11          9.91          8.84         2.37 o                         
   0  11  11        146.65        158.18         5.19 o                         
   1  11  11         10.07          6.93         2.69 o                         
   2  11  11        104.42        113.36         4.98 o                         
   3  11  11        102.04        102.76         4.69 o                         
   4  11  11         16.32         14.59         3.41 o                         
  -5  12  11         80.35         83.08         6.28 o                         
  -4  12  11         37.33         38.05         3.34 o                         
  -3  12  11        155.33        172.37         5.31 o                         
  -2  12  11         40.09         46.11         3.24 o                         
  -1  12  11          8.85         10.91         2.52 o                         
   0  12  11          9.58          7.80         2.69 o                         
   1  12  11         20.16         16.77         2.93 o                         
   2  12  11         18.88         19.30         3.18 o                         
   3  12  11         42.86         50.49         4.02 o                         
  -4  13  11          4.70          4.61         3.45 o                         
  -3  13  11         57.07         66.73         4.06 o                         
  -2  13  11         33.37         32.40         3.13 o                         
  -1  13  11         38.17         40.28         3.33 o                         
   0  13  11        212.65        239.29         6.92 o                         
   1  13  11        406.38        479.17        21.68 o                         
   2  13  11          6.00          7.04         7.34 o                         
  -9   0  12         74.26         72.27         6.41 o                         
  -8   0  12       3970.83       4300.22        83.56 o                         
  -7   0  12          0.06         -0.05         2.82 o                         
  -6   0  12        121.44        139.98         5.05 o                         
  -5   0  12         17.47         26.72         2.62 o                         
  -4   0  12        166.01        358.63        13.55 o                         
  -3   0  12         41.82         56.12         2.71 o                         
  -2   0  12          0.67          0.86         1.86 o                         
  -1   0  12       1001.16        996.27        24.26 o                         
   0   0  12        639.61        626.31        15.90 o                         
   1   0  12       2657.88       2604.23        62.09 o                         
   2   0  12        248.07        247.47         6.74 o                         
   3   0  12        308.57        314.68        17.54 o                         
   4   0  12          0.00          0.80         4.21 o                         
   5   0  12         90.51         99.24         7.75 o                         
   6   0  12        226.03        287.79        14.73 o                         
   7   0  12         73.26         77.85        14.25 o                         
  -9   1  12          0.07          2.82         3.19 o                         
  -8   1  12        408.64        400.44         7.98 o                         
  -7   1  12          4.07          2.63         1.91 o                         
  -6   1  12        142.86        139.78         3.58 o                         
  -4   1  12          7.24          8.32         1.33 o                         
  -3   1  12        513.68        492.10         8.04 o                         
  -2   1  12          4.23          3.61         1.26 o                         
  -1   1  12        222.76        205.36         4.35 o                         
   0   1  12         13.80          9.96         1.48 o                         
   1   1  12       2184.65       2161.29        36.54 o                         
   2   1  12         11.70         12.53         2.04 o                         
   3   1  12          0.09         -0.86         2.04 o                         
   4   1  12         83.92         87.23         4.78 o                         
   5   1  12         51.91         46.04         4.77 o                         
   6   1  12         19.88         17.80         5.81 o                         
   7   1  12         32.17         29.25         6.73 o                         
  -9   2  12         33.76         32.99         3.30 o                         
  -8   2  12          6.73          5.20         2.55 o                         
  -7   2  12         15.61         14.98         2.19 o                         
  -6   2  12         49.27         53.73         2.81 o                         
  -5   2  12          0.52         41.26         7.01 o                         
  -4   2  12          9.38          6.69         1.38 o                         
  -3   2  12        124.53        121.17         2.98 o                         
  -2   2  12          9.88          7.95         1.31 o                         
  -1   2  12        207.85        204.19         3.90 o                         
   0   2  12         69.67         68.56         2.30 o                         
   1   2  12          1.02          0.95         1.51 o                         
   2   2  12         19.86         18.93         1.94 o                         
   3   2  12        854.91        881.88        15.65 o                         
   4   2  12          0.00         -0.63         2.82 o                         
   5   2  12         72.88         64.72         5.01 o                         
   6   2  12         54.41         49.76         6.10 o                         
   7   2  12          9.97          8.15         6.91 o                         
  -9   3  12         25.55         36.19         3.49 o                         
  -8   3  12          9.63         12.58         2.53 o                         
  -7   3  12          3.75          3.70         2.01 o                         
  -6   3  12         65.94         63.38         2.62 o                         
  -5   3  12          0.43          3.39         1.63 o                         
  -4   3  12        204.72        213.26         4.63 o                         
  -3   3  12        254.64        262.62         4.76 o                         
  -2   3  12         56.62         54.89         2.67 o                         
  -1   3  12         38.95         50.25         3.17 o                         
   0   3  12          7.69         10.23         1.46 o                         
   1   3  12        170.15        148.07         4.54 o                         
   2   3  12        297.88        247.74         6.94 o                         
   3   3  12         61.09         65.23         3.12 o                         
   4   3  12          7.03          7.00         2.77 o                         
   5   3  12        106.83        106.77         5.70 o                         
   6   3  12          6.71          4.51         4.51 o                         
   7   3  12        254.99        302.46        13.68 o                         
  -9   4  12          7.88         13.87         2.90 o                         
  -8   4  12         79.34         71.96         3.36 o                         
  -7   4  12         48.52         52.57         2.93 o                         
  -6   4  12         30.19         28.09         2.04 o                         
  -5   4  12         89.67         86.37         2.98 o                         
  -4   4  12         27.08         21.12         1.45 o                         
  -3   4  12        104.39        125.89         5.10 o                         
  -2   4  12        140.25        123.38         3.00 o                         
  -1   4  12        198.29        186.96         5.02 o                         
   0   4  12        211.71        186.26         4.51 o                         
   1   4  12        352.46        344.52         7.81 o                         
   2   4  12        417.76        373.11         7.81 o                         
   3   4  12        731.12        636.89        12.48 o                         
   4   4  12         68.55         71.50         3.75 o                         
   5   4  12        127.03        137.24         5.86 o                         
   6   4  12         12.67          8.74         4.99 o                         
   7   4  12        127.42        149.18        17.00 o                         
  -9   5  12          1.82          2.66         4.13 o                         
  -8   5  12         31.30         33.58         3.81 o                         
  -7   5  12         80.70         83.37         3.97 o                         
  -6   5  12        129.56        142.05         4.38 o                         
  -5   5  12          4.10          7.93         2.16 o                         
  -4   5  12          1.68          1.63         1.88 o                         
  -3   5  12          5.69          5.98         1.70 o                         
  -2   5  12        627.47        665.01        12.73 o                         
  -1   5  12          1.45          2.62         1.69 o                         
   0   5  12         54.26         44.05         2.14 o                         
   1   5  12        193.98        171.74         3.89 o                         
   2   5  12          2.32          6.30         1.82 o                         
   3   5  12         12.92         11.42         2.27 o                         
   4   5  12         43.15         37.57         3.11 o                         
   5   5  12         46.78         44.08         3.99 o                         
   6   5  12         66.38         68.31         5.58 o                         
  -9   6  12         59.64         72.76        13.16 o                         
  -8   6  12         60.60         67.68         4.28 o                         
  -7   6  12         33.18         29.38         3.33 o                         
  -6   6  12         41.35         42.83         3.19 o                         
  -5   6  12         37.79         35.65         2.65 o                         
  -4   6  12         64.50         63.32         3.10 o                         
  -3   6  12         93.23         79.96         4.02 o                         
  -2   6  12         53.86         47.51         2.58 o                         
  -1   6  12        552.71        542.74        10.71 o                         
   0   6  12         22.30         18.76         2.08 o                         
   1   6  12          0.92          0.07         1.40 o                         
   2   6  12         69.10         57.42         2.48 o                         
   3   6  12          4.68          1.98         2.05 o                         
   4   6  12         35.11         34.49         3.28 o                         
   5   6  12          0.33          0.80         3.24 o                         
   6   6  12          5.19          3.39         4.71 o                         
  -8   7  12          9.02          5.84         4.15 o                         
  -7   7  12         53.31         47.39         3.65 o                         
  -6   7  12          4.81          5.81         2.62 o                         
  -5   7  12          6.55          5.08         2.33 o                         
  -4   7  12         16.20         21.20         2.54 o                         
  -3   7  12        789.98        808.24        16.63 o                         
  -2   7  12        668.92        665.88        13.87 o                         
  -1   7  12        182.71        184.49         4.82 o                         
   0   7  12         66.64         79.08         4.37 o                         
   1   7  12        141.53        140.36         4.04 o                         
   2   7  12        162.02        109.90         3.26 o                         
   3   7  12         34.81         27.28         2.60 o                         
   4   7  12         19.59         13.90         2.86 o                         
   5   7  12         21.70         15.76         3.51 o                         
   6   7  12          0.49         -1.34         6.85 o                         
  -8   8  12          4.55         15.78         5.01 o                         
  -7   8  12         19.15         20.68         3.49 o                         
  -6   8  12         68.06         72.89         3.78 o                         
  -5   8  12        140.35        153.58         5.05 o                         
  -4   8  12        508.11        499.62        11.02 o                         
  -3   8  12          8.90         11.27         2.54 o                         
  -2   8  12        171.38        178.15         5.31 o                         
  -1   8  12        333.29        325.86         7.67 o                         
   0   8  12         85.73         87.06         3.24 o                         
   1   8  12        100.65        101.98         3.60 o                         
   2   8  12         17.03          7.52         2.38 o                         
   3   8  12          0.63          1.71         2.71 o                         
   4   8  12          1.30          3.27         2.94 o                         
   5   8  12         78.11         91.68         5.88 o                         
  -7   9  12          3.08          4.09         3.61 o                         
  -6   9  12          3.75          5.37         3.06 o                         
  -5   9  12         48.28         52.36         3.19 o                         
  -4   9  12          1.55          0.67         2.33 o                         
  -3   9  12        206.24        202.26         5.76 o                         
  -2   9  12        101.84         95.21         3.92 o                         
  -1   9  12         30.30         32.40         2.54 o                         
   0   9  12          0.64          4.05         2.27 o                         
   1   9  12         50.27         48.78         3.00 o                         
   2   9  12          0.13         -0.79         2.52 o                         
   3   9  12          1.30         -1.17         2.93 o                         
   4   9  12          0.87          2.61         3.60 o                         
   5   9  12         45.95         51.93         4.34 o                         
  -7  10  12         10.98         10.37         8.11 o                         
  -6  10  12          0.00         -1.04         3.36 o                         
  -5  10  12         98.51        105.60         4.91 o                         
  -4  10  12         48.91         46.66         3.46 o                         
  -3  10  12        291.50        283.76         8.05 o                         
  -2  10  12        182.59        175.71         6.87 o                         
  -1  10  12        118.89        114.36         4.24 o                         
   0  10  12         46.16         48.80         3.24 o                         
   1  10  12         40.88         46.98         3.32 o                         
   2  10  12         18.20         21.30         3.06 o                         
   3  10  12          3.24          4.15         3.12 o                         
   4  10  12         33.29         38.01         3.87 o                         
  -6  11  12        185.16        196.69         9.50 o                         
  -5  11  12         16.94         21.74         3.77 o                         
  -4  11  12          2.84          1.66         3.06 o                         
  -3  11  12        501.16        529.46        12.02 o                         
  -2  11  12          8.92         10.36         2.51 o                         
  -1  11  12          0.17          1.02         2.65 o                         
   0  11  12         61.16         66.86         4.25 o                         
   1  11  12          0.06         -0.56         2.87 o                         
   2  11  12         64.48         67.87         4.30 o                         
   3  11  12        189.46        227.86         8.09 o                         
  -5  12  12         17.20         15.71         4.61 o                         
  -4  12  12          3.19          2.24         3.13 o                         
  -3  12  12         17.00         18.62         2.87 o                         
  -2  12  12          0.03         -1.08         2.78 o                         
  -1  12  12        119.66        118.05         4.88 o                         
   0  12  12         15.47         17.56         3.22 o                         
   1  12  12         13.69          9.12         3.25 o                         
   2  12  12        160.93        172.47         7.38 o                         
  -3  13  12        129.47        150.03         6.56 o                         
  -2  13  12         66.49         68.30         3.94 o                         
  -1  13  12         28.77         22.90         3.36 o                         
   0  13  12         61.32         61.70         3.90 o                         
  -9   1  13         98.36        117.31         6.33 o                         
  -8   1  13        181.32        173.71         5.12 o                         
  -7   1  13         49.36         58.00         2.92 o                         
  -6   1  13         10.84          8.55         1.95 o                         
  -5   1  13          3.27          3.08         1.58 o                         
  -4   1  13         33.12         28.61         1.83 o                         
  -3   1  13        595.51        611.18        10.35 o                         
  -2   1  13        687.90        686.31        12.11 o                         
  -1   1  13         82.77         72.11         2.55 o                         
   0   1  13        202.93        182.65         4.25 o                         
   1   1  13        975.84        936.18        16.38 o                         
   2   1  13          7.53          5.95         2.07 o                         
   3   1  13         70.47         82.42         5.39 o                         
   4   1  13         13.85         18.82         3.53 o                         
   5   1  13         99.43        110.07         8.89 o                         
   6   1  13         30.38         32.61         6.10 o                         
  -9   2  13         15.74         14.97         3.40 o                         
  -8   2  13        506.47        547.64        10.21 o                         
  -7   2  13         12.43          9.63         2.25 o                         
  -6   2  13        132.22        144.01         3.93 o                         
  -5   2  13          9.61          8.33         1.74 o                         
  -4   2  13        160.37        156.35         3.67 o                         
  -3   2  13        153.65        135.91         3.92 o                         
  -2   2  13         48.01         45.30         1.90 o                         
  -1   2  13        293.58        279.22         5.66 o                         
   0   2  13         29.84         24.98         1.91 o                         
   1   2  13       1494.20       1481.88        27.17 o                         
   2   2  13        102.29         85.02         6.17 o                         
   3   2  13          9.20          9.26         2.41 o                         
   4   2  13         44.25         54.03         8.34 o                         
   5   2  13         21.88         22.80         4.82 o                         
   6   2  13        200.45        262.13        12.19 o                         
  -9   3  13         10.04          6.37         3.23 o                         
  -8   3  13        175.61        178.21         5.08 o                         
  -7   3  13        111.83        113.79         3.84 o                         
  -6   3  13         15.29         17.38         2.26 o                         
  -5   3  13         23.70         18.06         1.87 o                         
  -4   3  13          3.86          4.84         1.70 o                         
  -3   3  13        340.93        331.04         6.47 o                         
  -2   3  13         37.95         34.33         1.87 o                         
  -1   3  13        411.98        404.50         7.69 o                         
   0   3  13         11.58          9.61         1.79 o                         
   1   3  13       1180.38       1193.59        22.02 o                         
   2   3  13        209.10        200.80         4.81 o                         
   3   3  13        146.09        129.82         4.35 o                         
   4   3  13         15.82         17.43         3.16 o                         
   5   3  13         98.30        107.97         6.22 o                         
   6   3  13          9.86         12.29         5.20 o                         
  -9   4  13          6.99          7.42         4.13 o                         
  -8   4  13          4.49          2.48         2.33 o                         
  -7   4  13          4.63          5.66         2.07 o                         
  -6   4  13         20.88         19.60         2.10 o                         
  -5   4  13         60.42         54.66         2.53 o                         
  -4   4  13        180.78        187.95         4.88 o                         
  -3   4  13         24.55         24.59         2.22 o                         
  -2   4  13         24.28         22.81         1.79 o                         
  -1   4  13        107.61        104.34         3.11 o                         
   0   4  13        374.48        323.41         8.19 o                         
   1   4  13          2.31          0.28         1.90 o                         
   2   4  13         32.75         19.10         2.30 o                         
   3   4  13          0.00         -1.05         2.37 o                         
   4   4  13          4.61          5.59         2.84 o                         
   5   4  13         16.06         15.49         3.76 o                         
   6   4  13         27.86         26.39         5.76 o                         
  -9   5  13        362.24        380.09        11.88 o                         
  -8   5  13          1.91          1.09         3.73 o                         
  -7   5  13        127.82        117.16         4.74 o                         
  -6   5  13        167.58        161.72         5.08 o                         
  -5   5  13         94.56        103.42         4.41 o                         
  -4   5  13         36.41         32.35         2.41 o                         
  -3   5  13        210.63        222.53         5.07 o                         
  -2   5  13         33.91         44.47         3.62 o                         
  -1   5  13          2.59          2.31         1.46 o                         
   0   5  13          0.12         -0.63         1.53 o                         
   1   5  13         43.60         38.63         2.45 o                         
   2   5  13        363.39        323.73         7.47 o                         
   3   5  13         13.45         15.66         2.48 o                         
   4   5  13          0.36         -0.35         2.98 o                         
   5   5  13         11.05          7.53         4.04 o                         
   6   5  13         43.75         49.35         6.27 o                         
  -8   6  13         91.76         90.67         5.80 o                         
  -7   6  13         53.29         55.64         4.29 o                         
  -6   6  13          0.35         -2.79         2.79 o                         
  -5   6  13         52.03         50.11         3.22 o                         
  -4   6  13        133.99        124.77         4.46 o                         
  -3   6  13        186.53        167.04         5.11 o                         
  -2   6  13        334.86        339.64         7.81 o                         
  -1   6  13        446.30        455.28         9.98 o                         
   0   6  13        414.74        352.93         8.19 o                         
   1   6  13         28.93         24.87         2.24 o                         
   2   6  13        169.03        136.03         4.27 o                         
   3   6  13        189.30        193.52         6.55 o                         
   4   6  13          7.77          7.73         3.17 o                         
   5   6  13          0.64         -1.48         3.51 o                         
   6   6  13        317.59        337.68        17.43 o                         
  -8   7  13          0.48          4.25         4.35 o                         
  -7   7  13          0.05         -0.19         3.19 o                         
  -6   7  13         27.89         30.39         3.02 o                         
  -5   7  13        173.18        164.82         5.44 o                         
  -4   7  13          3.90          3.71         2.26 o                         
  -3   7  13        465.29        468.51        12.72 o                         
  -2   7  13        145.26        149.44         5.28 o                         
  -1   7  13         47.48         41.52         2.84 o                         
   0   7  13         21.65         16.09         2.35 o                         
   1   7  13          0.33         -0.80         2.27 o                         
   2   7  13         35.10         25.89         2.24 o                         
   3   7  13         18.35         17.67         2.86 o                         
   4   7  13         12.85         15.26         3.38 o                         
   5   7  13         10.82         11.13         3.98 o                         
  -7   8  13          1.34          2.97         3.61 o                         
  -6   8  13         40.94         45.69         3.68 o                         
  -5   8  13        174.52        167.68         6.07 o                         
  -4   8  13         99.70         98.02         4.44 o                         
  -3   8  13          5.29          4.19         2.41 o                         
  -2   8  13        133.03        136.23         7.81 o                         
  -1   8  13         72.09         69.62         3.66 o                         
   0   8  13        505.52        522.40         9.92 o                         
   1   8  13          0.20          0.16         2.19 o                         
   2   8  13        208.27        214.02         6.36 o                         
   3   8  13         75.60         79.12         5.06 o                         
   4   8  13        147.36        160.68         8.39 o                         
   5   8  13        227.79        254.08        10.45 o                         
  -7   9  13         83.60         89.61         5.08 o                         
  -6   9  13         90.11         90.94         4.63 o                         
  -5   9  13        201.95        212.39         7.26 o                         
  -4   9  13        656.11        635.58        16.95 o                         
  -3   9  13        103.83        106.37         4.68 o                         
  -2   9  13        237.12        240.61         7.52 o                         
  -1   9  13         13.41         14.66         2.54 o                         
   0   9  13          9.01          5.62         2.41 o                         
   1   9  13         53.00         46.46         3.25 o                         
   2   9  13          8.20          5.46         2.86 o                         
   3   9  13        175.28        197.32         7.88 o                         
   4   9  13        157.33        171.14         8.26 o                         
  -6  10  13         22.55         23.14         4.12 o                         
  -5  10  13        175.30        162.32         7.02 o                         
  -4  10  13         95.34         97.07         4.83 o                         
  -3  10  13        145.01        142.96         5.66 o                         
  -2  10  13        268.53        291.42         7.95 o                         
  -1  10  13          3.08          1.91         2.54 o                         
   0  10  13         12.89         15.44         3.20 o                         
   1  10  13          0.63          1.19         2.86 o                         
   2  10  13         49.05         52.08         3.98 o                         
   3  10  13        144.39        169.37         8.55 o                         
  -5  11  13         15.68         14.11         3.92 o                         
  -4  11  13          7.31          8.47         3.11 o                         
  -3  11  13         26.26         22.11         3.50 o                         
  -2  11  13         26.52         28.00         3.00 o                         
  -1  11  13          3.25          3.71         2.97 o                         
   0  11  13         16.19         14.41         3.16 o                         
   1  11  13          0.35          0.05         3.16 o                         
   2  11  13         80.70         92.19         5.26 o                         
  -4  12  13         19.11         15.95         4.39 o                         
  -3  12  13          4.84          7.02         3.30 o                         
  -2  12  13        101.84        113.65         5.06 o                         
  -1  12  13         61.87         67.93         4.16 o                         
   0  12  13         66.46         67.88         4.39 o                         
   1  12  13        176.83        214.41         7.21 o                         
  -9   0  14         30.16         23.75         6.24 o                         
  -8   0  14         58.77         52.23         5.10 o                         
  -7   0  14          1.07         -1.55         3.11 o                         
  -6   0  14        177.49        192.57         6.53 o                         
  -5   0  14         10.92          8.39         2.54 o                         
  -4   0  14         64.02         63.64         3.78 o                         
  -3   0  14        245.61        233.21         7.39 o                         
  -2   0  14        184.03        170.22         5.88 o                         
  -1   0  14        116.44        112.04         4.78 o                         
   0   0  14          0.37          1.03         2.57 o                         
   1   0  14       2666.85       2709.64        64.83 o                         
   2   0  14         23.37         23.03         4.65 o                         
   3   0  14          2.15          2.19         4.65 o                         
   4   0  14          3.45         -2.19         5.00 o                         
   5   0  14         39.29         35.02         6.98 o                         
   6   0  14        378.93        409.87        19.38 o                         
  -9   1  14         43.12         49.44         4.55 o                         
  -8   1  14        182.18        171.84         5.46 o                         
  -7   1  14          3.60          2.87         2.28 o                         
  -6   1  14          0.59          2.40         1.92 o                         
  -5   1  14         18.21         17.94         1.96 o                         
  -4   1  14          0.79          1.35         1.76 o                         
  -3   1  14        744.68        729.98        12.98 o                         
  -2   1  14          4.01          2.04         1.62 o                         
  -1   1  14       1486.32       1487.97        25.44 o                         
   0   1  14        195.04        192.76         4.48 o                         
   1   1  14        878.85        916.38        18.72 o                         
   2   1  14         65.70         85.51        10.85 o                         
   3   1  14        472.45        484.06        13.69 o                         
   4   1  14         41.06         40.94         4.23 o                         
   5   1  14        321.64        344.47        15.73 o                         
   6   1  14          4.75          8.01         6.91 o                         
  -9   2  14         12.04         18.56         3.52 o                         
  -8   2  14       1017.17       1077.63        19.27 o                         
  -7   2  14         25.62         25.86         2.75 o                         
  -6   2  14        263.61        265.60         9.84 o                         
  -5   2  14         52.64         46.65         2.50 o                         
  -4   2  14         40.41         40.72         2.30 o                         
  -3   2  14        336.79        343.46         6.82 o                         
  -2   2  14         17.51         13.18         1.85 o                         
  -1   2  14         11.28         16.08         1.96 o                         
   0   2  14        290.73        287.20         6.50 o                         
   1   2  14        109.89        107.95         4.14 o                         
   2   2  14          0.73          0.90         2.23 o                         
   3   2  14         58.05         52.01         3.29 o                         
   4   2  14          0.12          1.79         4.19 o                         
   5   2  14        118.39        130.44         8.37 o                         
   6   2  14        190.30        220.09        11.77 o                         
  -9   3  14          8.25         11.80         3.36 o                         
  -8   3  14         25.31         29.28         3.05 o                         
  -7   3  14          2.50          1.21         2.44 o                         
  -6   3  14         27.62         29.41         2.53 o                         
  -5   3  14          0.35          0.09         1.87 o                         
  -4   3  14        439.71        420.58         8.02 o                         
  -3   3  14          2.64          2.30         1.76 o                         
  -2   3  14         36.74         37.15         2.18 o                         
  -1   3  14        100.48         93.83         3.39 o                         
   0   3  14         78.39         75.27         3.09 o                         
   1   3  14       1826.67       1812.07        33.04 o                         
   2   3  14         47.52         43.08         2.83 o                         
   3   3  14        254.86        263.84         6.62 o                         
   4   3  14         24.09         29.86         4.23 o                         
   5   3  14         41.69         39.04         5.81 o                         
   6   3  14        281.22        366.22        18.10 o                         
  -8   4  14         80.65         91.94         4.75 o                         
  -7   4  14         13.84         16.90         3.49 o                         
  -6   4  14        118.74        122.84         5.56 o                         
  -5   4  14          2.88          1.82         1.65 o                         
  -4   4  14        321.60        338.18         6.79 o                         
  -3   4  14        166.48        166.81         5.28 o                         
  -2   4  14         35.78         44.84         2.45 o                         
  -1   4  14         55.88         53.96         2.66 o                         
   0   4  14        416.71        405.37         8.51 o                         
   1   4  14        214.36        206.94        10.01 o                         
   2   4  14          0.75          1.07         2.24 o                         
   3   4  14          0.00          1.48         2.55 o                         
   4   4  14          1.63          4.09         3.02 o                         
   5   4  14         92.04        118.89        10.90 o                         
   6   4  14          3.85          6.58        10.97 o                         
  -8   5  14         21.74         22.87         4.00 o                         
  -7   5  14          2.44          4.26         3.28 o                         
  -6   5  14        106.38         92.59         4.37 o                         
  -5   5  14          6.91          6.14         2.54 o                         
  -4   5  14         13.53         13.31         2.41 o                         
  -3   5  14         23.75         26.29         2.41 o                         
  -2   5  14         64.99         64.31         3.16 o                         
  -1   5  14          2.22          3.43         1.62 o                         
   0   5  14         45.91         38.01         2.59 o                         
   1   5  14         28.42         20.08         2.12 o                         
   2   5  14         65.72         71.55         3.31 o                         
   3   5  14        110.13        125.22         4.69 o                         
   4   5  14         57.96         77.42         5.56 o                         
   5   5  14         58.59         82.99         7.28 o                         
  -8   6  14         70.27         66.37         5.04 o                         
  -7   6  14          0.72          1.91         3.65 o                         
  -6   6  14          1.15          0.70         3.35 o                         
  -5   6  14          8.83         11.10         2.64 o                         
  -4   6  14        408.56        423.01         9.75 o                         
  -3   6  14         37.96         36.65         3.14 o                         
  -2   6  14          2.11          5.48         2.49 o                         
  -1   6  14          2.14         -0.24         2.41 o                         
   0   6  14        548.42        494.86        12.06 o                         
   1   6  14         45.81         42.02         2.66 o                         
   2   6  14          6.34          4.06         2.19 o                         
   3   6  14          7.74          6.89         2.60 o                         
   4   6  14          0.42          0.56         3.32 o                         
   5   6  14         63.52         52.24         5.19 o                         
  -7   7  14         18.22         21.81         4.00 o                         
  -6   7  14          0.01         -1.33         3.24 o                         
  -5   7  14          0.04         12.51         3.84 o                         
  -4   7  14        599.51        632.67        15.08 o                         
  -3   7  14        458.16        424.92        10.66 o                         
  -2   7  14        414.98        402.23        10.16 o                         
  -1   7  14         35.44         31.12         2.88 o                         
   0   7  14        383.54        349.49         9.30 o                         
   1   7  14         20.87         22.51         3.02 o                         
   2   7  14          0.05         -0.76         2.93 o                         
   3   7  14         19.24         23.17         3.03 o                         
   4   7  14         38.62         39.90         4.03 o                         
   5   7  14         49.86         67.12         8.54 o                         
  -7   8  14         30.16         27.15         4.16 o                         
  -6   8  14        116.37        112.86         5.23 o                         
  -5   8  14         66.72         62.97         4.17 o                         
  -4   8  14         32.66         36.83         3.40 o                         
  -3   8  14        135.33        134.69         5.37 o                         
  -2   8  14        149.18        136.57         5.37 o                         
  -1   8  14         92.95        100.79         5.93 o                         
   0   8  14        278.69        270.56         8.17 o                         
   1   8  14         56.59         63.74         3.86 o                         
   2   8  14          0.33         -2.33         3.40 o                         
   3   8  14         62.54         62.97         6.31 o                         
   4   8  14         32.20         29.65         3.35 o                         
  -6   9  14          4.87          2.31         3.92 o                         
  -5   9  14        318.39        327.71         9.71 o                         
  -4   9  14        162.74        168.16         6.28 o                         
  -3   9  14        292.79        303.05         8.59 o                         
  -2   9  14        102.58        104.48         4.77 o                         
  -1   9  14        273.70        297.33         8.28 o                         
   0   9  14         22.70         25.33         3.13 o                         
   1   9  14         44.50         45.13         3.77 o                         
   2   9  14         42.78         57.08         4.61 o                         
   3   9  14          5.63          4.97         4.63 o                         
  -6  10  14          3.89         -0.49         7.64 o                         
  -5  10  14        311.11        317.42        12.50 o                         
  -4  10  14          3.33          2.28         3.46 o                         
  -3  10  14         27.47         31.57         3.59 o                         
  -2  10  14        175.74        179.46         7.42 o                         
  -1  10  14          5.19          4.87         3.12 o                         
   0  10  14         74.54         91.06         6.24 o                         
   1  10  14         94.62        110.20         5.30 o                         
   2  10  14        112.22        115.54         6.32 o                         
   3  10  14         48.17         53.73        13.16 o                         
  -4  11  14          8.89          7.46         3.63 o                         
  -3  11  14         32.03         30.43         4.05 o                         
  -2  11  14          2.79          1.52         3.26 o                         
  -1  11  14         34.08         46.75         4.19 o                         
   0  11  14          5.16          0.37         3.59 o                         
   1  11  14          5.16          3.68         3.86 o                         
   2  11  14        115.20        138.16        20.83 o                         
  -3  12  14          7.76          7.72         4.75 o                         
  -2  12  14         14.26         12.69         4.63 o                         
  -1  12  14          1.72         -0.63         4.76 o                         
   0  12  14          0.05        -10.97        10.97 o                         
  -8   1  15          7.40          4.71         3.22 o                         
  -7   1  15          0.10         -0.56         2.55 o                         
  -6   1  15         45.90         35.64         2.68 o                         
  -5   1  15         47.82         36.62         2.53 o                         
  -4   1  15         16.41         14.40         2.09 o                         
  -3   1  15         27.91         23.26         2.14 o                         
  -2   1  15        224.57        224.54         5.07 o                         
  -1   1  15        392.60        370.65         7.40 o                         
   0   1  15         42.61         42.29         2.64 o                         
   1   1  15        261.88        269.08         7.00 o                         
   2   1  15         20.99         15.00         3.68 o                         
   3   1  15         25.87         29.75         3.97 o                         
   4   1  15        115.85        131.10         6.80 o                         
   5   1  15         54.66         53.48         6.91 o                         
  -8   2  15        122.59        118.55         4.99 o                         
  -7   2  15          4.29          5.50         2.83 o                         
  -6   2  15          4.02          6.78         2.32 o                         
  -5   2  15        439.98        448.62         8.80 o                         
  -4   2  15          2.48          0.51         2.09 o                         
  -3   2  15         50.09         46.30         2.60 o                         
  -2   2  15          6.93          4.26         2.04 o                         
  -1   2  15        809.37        821.86        15.62 o                         
   0   2  15        388.31        382.73         8.87 o                         
   1   2  15        100.34        102.45         4.24 o                         
   2   2  15         20.43         18.06         2.72 o                         
   3   2  15         40.88         38.55         4.33 o                         
   4   2  15          2.89          6.70         4.99 o                         
   5   2  15         29.22         28.14         6.27 o                         
  -8   3  15         70.37         70.85         3.97 o                         
  -7   3  15         19.22         17.55         2.82 o                         
  -6   3  15         75.52         61.98         3.08 o                         
  -5   3  15        141.88        149.26         4.36 o                         
  -4   3  15         60.97         60.04         2.93 o                         
  -3   3  15          2.50          0.53         1.89 o                         
  -2   3  15        309.17        319.32         6.95 o                         
  -1   3  15         24.69         21.96         2.41 o                         
   0   3  15        107.05        104.98         4.99 o                         
   1   3  15         48.07         48.21         3.11 o                         
   2   3  15         11.59          6.71         2.77 o                         
   3   3  15         42.86         32.66         3.54 o                         
   4   3  15        215.57        267.55        11.28 o                         
   5   3  15          5.47          8.84         5.96 o                         
  -8   4  15          0.45          0.92         4.05 o                         
  -7   4  15         33.65         33.27         3.92 o                         
  -6   4  15        235.29        232.98         6.84 o                         
  -5   4  15         60.80         61.09         2.79 o                         
  -4   4  15         82.81         81.62         4.14 o                         
  -3   4  15         70.62         75.10         4.57 o                         
  -2   4  15          5.60          5.90         2.08 o                         
  -1   4  15         20.98         17.47         2.17 o                         
   0   4  15         51.90         52.27         2.93 o                         
   1   4  15        158.27        154.74         6.21 o                         
   2   4  15          1.75          3.87         2.45 o                         
   3   4  15         15.27         13.46         2.90 o                         
   4   4  15         95.34         97.56         6.14 o                         
   5   4  15        113.86        135.45        10.76 o                         
  -8   5  15          5.89          3.33         4.28 o                         
  -7   5  15          0.53          0.96         3.71 o                         
  -6   5  15          1.75          1.59         3.17 o                         
  -5   5  15        116.06        108.30         5.19 o                         
  -4   5  15         29.32         27.10         3.07 o                         
  -3   5  15        203.64        200.19         5.71 o                         
  -2   5  15         61.44         53.36         3.65 o                         
  -1   5  15        100.28         97.84         4.25 o                         
   0   5  15        401.19        352.63         9.56 o                         
   1   5  15         42.10         33.21         2.60 o                         
   2   5  15         35.94         34.35         2.90 o                         
   3   5  15         48.53         51.33         3.50 o                         
   4   5  15          0.92          0.58         3.63 o                         
   5   5  15         55.29         71.27        12.06 o                         
  -7   6  15          0.48          3.19         3.98 o                         
  -6   6  15         49.20         54.06         4.44 o                         
  -5   6  15         42.99         37.42         3.84 o                         
  -4   6  15          0.16          1.86         2.62 o                         
  -3   6  15          6.62          3.85         2.75 o                         
  -2   6  15         15.25         13.21         2.71 o                         
  -1   6  15         66.40         65.04         3.95 o                         
   0   6  15         29.34         34.12         4.29 o                         
   1   6  15         47.35         56.36         3.08 o                         
   2   6  15          4.58          5.60         2.48 o                         
   3   6  15          8.93          6.94         3.06 o                         
   4   6  15          1.74          0.30         3.68 o                         
  -7   7  15          6.87          4.11         4.53 o                         
  -6   7  15         34.98         27.40         4.07 o                         
  -5   7  15         71.72         73.23         4.24 o                         
  -4   7  15        568.54        576.78        14.00 o                         
  -3   7  15         68.24         65.65         4.06 o                         
  -2   7  15         69.73         64.88         5.17 o                         
  -1   7  15          1.58          1.14         2.69 o                         
   0   7  15          0.03          1.26         2.88 o                         
   1   7  15          7.44          6.16         3.23 o                         
   2   7  15         38.07         32.76         3.70 o                         
   3   7  15          1.68          3.48         3.15 o                         
   4   7  15         71.46         67.39         5.09 o                         
  -6   8  15         31.75         32.60         4.09 o                         
  -5   8  15        120.64        118.75         5.78 o                         
  -4   8  15        721.61        733.51        19.30 o                         
  -3   8  15        251.52        251.00         7.86 o                         
  -2   8  15         26.56         24.56         3.36 o                         
  -1   8  15          5.18          3.94         3.17 o                         
   0   8  15        263.32        237.28         6.90 o                         
   1   8  15        126.10        134.35         5.56 o                         
   2   8  15         76.25         92.24         5.14 o                         
   3   8  15          0.60          0.72         4.61 o                         
  -6   9  15          9.86         12.42         6.73 o                         
  -5   9  15        333.06        345.64        10.26 o                         
  -4   9  15        102.63        107.59         5.45 o                         
  -3   9  15         89.61         92.22         4.95 o                         
  -2   9  15         30.56         25.63         3.46 o                         
  -1   9  15          0.05         -1.20         3.24 o                         
   0   9  15         55.18         60.16         5.03 o                         
   1   9  15          5.55          6.27         3.76 o                         
   2   9  15         54.05         52.75         4.83 o                         
   3   9  15         72.20         60.07         7.56 o                         
  -5  10  15          3.55          1.57         4.76 o                         
  -4  10  15         41.65         45.29         4.37 o                         
  -3  10  15         65.44         76.01         4.77 o                         
  -2  10  15         60.70         70.17         4.49 o                         
  -1  10  15        218.59        223.67         7.10 o                         
   0  10  15        278.71        293.46         9.05 o                         
   1  10  15        222.83        260.63         9.67 o                         
  -3  11  15          2.45          0.78         4.08 o                         
  -2  11  15          5.07          4.23         3.71 o                         
  -1  11  15         19.13         17.36         4.00 o                         
   0  11  15          4.03          5.48         7.75 o                         
  -8   0  16         59.56         66.52         7.64 o                         
  -7   0  16         13.29         10.22         4.74 o                         
  -6   0  16         24.41         84.83         7.34 o                         
  -5   0  16        599.49        600.40        16.02 o                         
  -4   0  16         58.36         51.70         3.89 o                         
  -3   0  16        230.41        223.32         7.53 o                         
  -2   0  16          3.94          1.40         2.98 o                         
  -1   0  16       1133.42       1193.89        29.47 o                         
   0   0  16         17.27         12.01         3.12 o                         
   1   0  16         20.56         17.54         5.00 o                         
   2   0  16         19.96         17.54         5.43 o                         
   3   0  16        152.54        165.96        12.06 o                         
   4   0  16        133.83        162.83        11.63 o                         
   5   0  16         11.39         14.20         8.11 o                         
  -8   1  16          2.74          2.82         3.53 o                         
  -7   1  16          1.39          5.69         3.13 o                         
  -6   1  16         78.19         85.45         3.98 o                         
  -5   1  16         71.53         73.40         3.47 o                         
  -4   1  16          1.12          0.96         2.07 o                         
  -3   1  16         77.37         77.23         5.54 o                         
  -2   1  16        129.60        118.40         3.90 o                         
  -1   1  16       1318.61       1324.29        24.51 o                         
   0   1  16        168.33        156.23         5.29 o                         
   1   1  16        117.47        124.27         4.84 o                         
   2   1  16        124.56        120.52         6.43 o                         
   3   1  16         12.23          7.03         3.97 o                         
   4   1  16        330.71        354.82        12.02 o                         
   5   1  16         11.23          8.88         6.73 o                         
  -8   2  16         23.13         22.99         3.65 o                         
  -7   2  16         10.58         32.40         3.44 o                         
  -6   2  16         18.25         15.35         2.81 o                         
  -5   2  16        116.80        112.14         4.08 o                         
  -4   2  16        171.61        172.65         4.96 o                         
  -3   2  16        280.60        275.12         6.48 o                         
  -2   2  16          1.22          2.74         2.21 o                         
  -1   2  16        189.13        183.41         5.55 o                         
   0   2  16         27.26         27.97         2.84 o                         
   1   2  16         73.13         68.16         3.80 o                         
   2   2  16         19.99         23.37         3.30 o                         
   3   2  16          0.71          0.51         4.01 o                         
   4   2  16         68.57         72.47         6.91 o                         
   5   2  16          5.41          1.48         7.64 o                         
  -8   3  16         46.45         48.08         3.96 o                         
  -7   3  16         12.80         15.19         3.11 o                         
  -6   3  16         47.95         41.27         3.10 o                         
  -5   3  16        234.49        223.39         6.73 o                         
  -4   3  16          5.56          5.97         2.30 o                         
  -3   3  16          7.50         11.76         2.30 o                         
  -2   3  16         32.27         27.07         2.48 o                         
  -1   3  16         35.51         36.03         2.93 o                         
   0   3  16         54.45         49.39         3.13 o                         
   1   3  16        172.13        171.98        11.39 o                         
   2   3  16          9.89         10.04         3.01 o                         
   3   3  16         45.83         45.26         5.30 o                         
   4   3  16          3.19          3.07         5.71 o                         
  -8   4  16         98.62        114.58         9.26 o                         
  -7   4  16          8.38         10.74         3.88 o                         
  -6   4  16          2.18          4.97         3.35 o                         
  -5   4  16         23.56         21.08         2.41 o                         
  -4   4  16          0.57         -1.51         2.09 o                         
  -3   4  16          6.15          4.13         2.12 o                         
  -2   4  16         54.87         52.42         3.79 o                         
  -1   4  16         87.10         78.31         3.49 o                         
   0   4  16        206.45        185.70         6.28 o                         
   1   4  16          0.55          0.09         2.49 o                         
   2   4  16         13.61         11.21         2.96 o                         
   3   4  16         33.54         33.55         4.00 o                         
   4   4  16         10.98         13.70         5.58 o                         
  -7   5  16          4.70          3.63         3.87 o                         
  -6   5  16         16.64         19.53         3.60 o                         
  -5   5  16         70.05         63.69         4.11 o                         
  -4   5  16        259.45        274.39         8.96 o                         
  -3   5  16         29.81         23.39         3.62 o                         
  -2   5  16         33.83         31.97         3.78 o                         
  -1   5  16        353.85        369.83        10.33 o                         
   0   5  16          3.44          0.22         2.24 o                         
   1   5  16         71.01         58.06         3.27 o                         
   2   5  16         48.84         52.34         3.40 o                         
   3   5  16         71.21         67.66         4.07 o                         
   4   5  16         44.85         42.42         4.78 o                         
  -7   6  16         22.04         30.54         4.72 o                         
  -6   6  16          0.09         -0.36         3.84 o                         
  -5   6  16          0.64          1.76         3.42 o                         
  -4   6  16          3.92          2.49         3.53 o                         
  -3   6  16         72.17         74.00         5.70 o                         
  -2   6  16         61.65         63.43         4.06 o                         
  -1   6  16          0.09          0.83         3.11 o                         
   0   6  16         17.21         19.72         3.62 o                         
   1   6  16          0.58          1.87         2.32 o                         
   2   6  16         20.32         19.44         2.87 o                         
   3   6  16          4.80          0.70         3.41 o                         
   4   6  16         25.74         18.61         6.73 o                         
  -6   7  16         44.73         36.51         4.67 o                         
  -5   7  16        203.29        208.43         8.20 o                         
  -4   7  16        164.34        174.85         7.58 o                         
  -3   7  16         52.29         52.53         4.03 o                         
  -2   7  16         17.50         10.85         3.62 o                         
  -1   7  16         79.84         85.86         5.84 o                         
   0   7  16         23.11         16.27         3.30 o                         
   1   7  16         15.04         18.59         3.55 o                         
   2   7  16          5.97          2.79         3.80 o                         
   3   7  16         72.93         86.47         5.69 o                         
  -6   8  16        580.81        615.12        18.86 o                         
  -5   8  16         16.72         15.51         4.01 o                         
  -4   8  16         13.67         12.25         3.62 o                         
  -3   8  16          0.58          1.47         3.46 o                         
  -2   8  16          0.10         -0.42         3.62 o                         
  -1   8  16          7.05          3.06         3.62 o                         
   0   8  16          0.35         -1.48         3.44 o                         
   1   8  16          3.58          4.66         3.60 o                         
   2   8  16          4.93          6.14         4.49 o                         
  -5   9  16        251.16        261.69        10.55 o                         
  -4   9  16        123.99        124.42         6.30 o                         
  -3   9  16        220.08        248.58        10.93 o                         
  -2   9  16        124.16        139.13         6.28 o                         
  -1   9  16          1.03          0.37         3.81 o                         
   0   9  16          3.39          4.80         3.91 o                         
   1   9  16          0.30         -1.73         4.39 o                         
   2   9  16          1.90          0.43         8.89 o                         
  -4  10  16        108.39        110.13         7.68 o                         
  -3  10  16         19.27         21.08         4.25 o                         
  -2  10  16        113.16        120.18         6.05 o                         
  -1  10  16         19.21         15.23         4.12 o                         
   0  10  16         14.90         18.26         5.33 o                         
  -8   1  17          8.47         10.97        13.16 o                         
  -7   1  17         48.82         48.36         4.48 o                         
  -6   1  17          3.42          2.88         2.89 o                         
  -5   1  17        160.90        157.09         5.19 o                         
  -4   1  17        103.89        112.02         4.47 o                         
  -3   1  17          1.32          0.64         2.47 o                         
  -2   1  17         44.22         43.67         3.21 o                         
  -1   1  17        387.46        374.15         8.23 o                         
   0   1  17         33.54         34.56         3.16 o                         
   1   1  17         15.06         14.21         3.68 o                         
   2   1  17          1.07          4.11         4.06 o                         
   3   1  17        106.75        124.62         7.44 o                         
   4   1  17         70.60         71.68         6.29 o                         
  -7   2  17          6.31          6.89         3.40 o                         
  -6   2  17         16.02         17.97         3.03 o                         
  -5   2  17         43.27         54.26         3.32 o                         
  -4   2  17         33.52         32.41         2.86 o                         
  -3   2  17          6.33          4.49         2.44 o                         
  -2   2  17          0.01          1.10         2.30 o                         
  -1   2  17        749.69        782.39        16.55 o                         
   0   2  17         13.15          8.61         2.77 o                         
   1   2  17         51.54         49.89         3.84 o                         
   2   2  17        265.69        315.37        11.08 o                         
   3   2  17         53.95         48.03         5.43 o                         
   4   2  17         33.04         37.76         6.77 o                         
  -7   3  17         74.91         75.82         4.58 o                         
  -6   3  17          0.28          0.17         2.79 o                         
  -5   3  17          0.00          0.43         2.63 o                         
  -4   3  17          8.26          9.04         2.60 o                         
  -3   3  17          5.67          5.27         2.38 o                         
  -2   3  17        214.98        216.07         6.87 o                         
  -1   3  17         81.00         78.44         3.80 o                         
   0   3  17          7.77          4.05         2.59 o                         
   1   3  17         39.36         34.94         3.27 o                         
   2   3  17          0.30         -0.52         3.40 o                         
   3   3  17        142.16        136.08         8.59 o                         
   4   3  17         19.92         21.08         8.11 o                         
  -7   4  17         58.12         48.16         5.30 o                         
  -6   4  17        107.38         99.90         5.43 o                         
  -5   4  17         10.41          9.67         3.69 o                         
  -4   4  17          6.38          6.99         2.22 o                         
  -3   4  17        249.72        251.31         6.78 o                         
  -2   4  17        328.90        340.31         9.62 o                         
  -1   4  17        195.54        187.70         5.94 o                         
   0   4  17         12.12          5.67         2.86 o                         
   1   4  17         40.94         35.69         4.73 o                         
   2   4  17          1.80         -0.23         3.33 o                         
   3   4  17         41.12         50.76         6.24 o                         
   4   4  17          6.10          7.68        14.25 o                         
  -7   5  17         27.67         28.98         5.13 o                         
  -6   5  17         44.37         45.31         4.80 o                         
  -5   5  17         63.52         67.89         4.80 o                         
  -4   5  17          2.54          0.30         4.11 o                         
  -3   5  17          0.11          0.26         3.62 o                         
  -2   5  17         36.62         37.85         6.65 o                         
  -1   5  17         11.38          6.51         2.51 o                         
   0   5  17         22.66         18.19         3.08 o                         
   1   5  17          4.18          4.10         2.88 o                         
   2   5  17          9.46          5.23         3.19 o                         
   3   5  17          4.96          4.72         3.64 o                         
  -6   6  17        193.78        191.61         8.10 o                         
  -5   6  17          6.97          5.03         4.90 o                         
  -4   6  17        134.99        141.29         7.73 o                         
  -3   6  17         71.06         66.80         5.58 o                         
  -2   6  17        328.96        315.58         9.27 o                         
  -1   6  17          2.86          5.13         3.76 o                         
   0   6  17        194.14        188.70         7.03 o                         
   1   6  17         83.37         78.53         3.79 o                         
   2   6  17        126.27        131.12         7.07 o                         
   3   6  17          4.47          4.08         3.71 o                         
  -6   7  17         33.95          9.87        12.06 o                         
  -5   7  17        350.85        368.49        14.24 o                         
  -4   7  17         14.55         14.71         4.90 o                         
  -3   7  17          7.16         12.09         4.20 o                         
  -2   7  17        169.25        164.97         7.58 o                         
  -1   7  17          2.85          0.32         3.59 o                         
   0   7  17          1.09         -0.15         3.58 o                         
   1   7  17         45.40         55.07         6.05 o                         
   2   7  17         16.12         15.68         4.60 o                         
  -5   8  17         66.93         76.03         7.07 o                         
  -4   8  17         35.76         35.51         5.86 o                         
  -3   8  17         58.07         63.59         5.43 o                         
  -2   8  17          4.10          3.37         4.42 o                         
  -1   8  17          3.29          3.66         4.42 o                         
   0   8  17        100.64        102.87         5.47 o                         
   1   8  17          2.49          0.19         4.01 o                         
  -4   9  17          1.76         -1.83         6.91 o                         
  -3   9  17         49.46         44.03         5.09 o                         
  -2   9  17        310.87        308.90        17.73 o                         
  -1   9  17         61.27         75.31         5.30 o                         
   0   9  17        223.63        247.42         9.48 o                         
  -7   0  18          4.62          4.63         5.41 o                         
  -6   0  18          2.05          3.10         4.74 o                         
  -5   0  18        240.65        272.09        11.10 o                         
  -4   0  18        124.81        140.56         6.86 o                         
  -3   0  18        186.36        176.10         7.33 o                         
  -2   0  18         84.79         90.78         6.10 o                         
  -1   0  18        396.53        386.30        13.26 o                         
   0   0  18        202.40        207.60        19.19 o                         
   1   0  18          4.10          3.36         5.78 o                         
   2   0  18        315.06        359.16        17.01 o                         
   3   0  18          5.09          3.98         7.34 o                         
  -7   1  18        133.85        112.51         5.63 o                         
  -6   1  18          7.41         10.22         3.32 o                         
  -5   1  18         28.77         26.05         3.25 o                         
  -4   1  18          6.17          9.89         2.82 o                         
  -3   1  18        823.01        869.75        16.87 o                         
  -2   1  18         45.56         39.53         3.15 o                         
  -1   1  18        367.09        371.90         9.16 o                         
   0   1  18         13.33         22.31         3.56 o                         
   1   1  18        209.76        218.09         8.48 o                         
   2   1  18        100.72         98.43         6.32 o                         
   3   1  18         87.35         83.93         6.34 o                         
  -7   2  18        104.88         93.84         5.33 o                         
  -6   2  18         26.00         23.98         3.66 o                         
  -5   2  18          4.33          3.78         2.93 o                         
  -4   2  18         48.16         45.67         3.29 o                         
  -3   2  18          0.52          2.00         2.74 o                         
  -2   2  18          1.49          2.14         2.84 o                         
  -1   2  18         55.16         54.88         3.66 o                         
   0   2  18          5.72          5.49         3.14 o                         
   1   2  18         41.95         42.15         5.97 o                         
   2   2  18         47.66         54.97         5.56 o                         
   3   2  18        226.42        248.69        10.59 o                         
  -7   3  18          0.49          1.62         3.80 o                         
  -6   3  18         98.24        107.17         5.76 o                         
  -5   3  18          0.43          2.39         2.98 o                         
  -4   3  18          4.39          4.21         2.65 o                         
  -3   3  18          1.88          2.38         2.68 o                         
  -2   3  18        189.26        180.81         5.88 o                         
  -1   3  18        941.93        951.19        19.76 o                         
   0   3  18          3.42          4.78         3.17 o                         
   1   3  18        224.47        234.33         6.80 o                         
   2   3  18         10.60         11.47         5.30 o                         
   3   3  18         40.94         46.25         7.28 o                         
  -6   4  18        142.44        140.41        10.09 o                         
  -5   4  18         50.44         58.30         4.77 o                         
  -4   4  18         78.56         78.74         3.79 o                         
  -3   4  18          5.47          1.30         2.41 o                         
  -2   4  18        202.49        191.12         8.79 o                         
  -1   4  18          0.50          1.60         2.84 o                         
   0   4  18         21.85         18.30         3.56 o                         
   1   4  18         98.32        109.89         6.78 o                         
   2   4  18         82.16         86.40         5.14 o                         
   3   4  18        196.91        212.72        20.83 o                         
  -6   5  18          0.21          1.52         4.44 o                         
  -5   5  18         42.51         39.79         4.88 o                         
  -4   5  18         23.15         24.17         5.41 o                         
  -3   5  18          0.51          0.43         4.10 o                         
  -2   5  18          9.15          6.49         4.10 o                         
  -1   5  18         10.15          4.46         2.65 o                         
   0   5  18         31.36         32.31         3.30 o                         
   1   5  18          3.94          3.52         3.40 o                         
   2   5  18         94.11         96.24         5.10 o                         
  -5   6  18          0.02          2.96         5.11 o                         
  -4   6  18          0.59          3.21         4.98 o                         
  -3   6  18         31.16         27.03         5.45 o                         
  -2   6  18        154.75        147.13        11.71 o                         
  -1   6  18          5.59          2.27         4.39 o                         
   0   6  18          3.33          0.97         3.75 o                         
   1   6  18         54.71         57.40         3.76 o                         
   2   6  18         13.77         14.67         3.64 o                         
  -4   7  18         21.14         25.42         5.58 o                         
  -3   7  18         69.87         70.78         6.61 o                         
  -2   7  18        132.94        142.06         7.33 o                         
  -1   7  18         55.66         66.13         5.84 o                         
   0   7  18          0.02          0.56         4.17 o                         
   1   7  18         64.43         75.03         5.31 o                         
  -3   8  18          6.64         10.57         5.08 o                         
  -2   8  18         35.41         35.16         5.19 o                         
  -1   8  18          4.38          2.73         5.06 o                         
   0   8  18         46.01         38.93         8.92 o                         
  -6   1  19          0.00         -1.18         3.66 o                         
  -5   1  19         65.63         74.55         4.23 o                         
  -4   1  19         34.59         32.37         3.69 o                         
  -3   1  19        665.01        699.09        14.25 o                         
  -2   1  19          0.14          1.65         3.30 o                         
  -1   1  19          7.99          9.57         3.62 o                         
   0   1  19         22.62         22.28         4.63 o                         
   1   1  19          0.26          3.75         4.67 o                         
   2   1  19          0.00         -0.08         5.01 o                         
  -6   2  19         43.85         47.05         4.26 o                         
  -5   2  19         15.36         15.62         3.55 o                         
  -4   2  19          0.14          1.36         3.00 o                         
  -3   2  19        616.50        634.72        13.13 o                         
  -2   2  19         69.09         75.12         4.36 o                         
  -1   2  19          1.08          2.02         3.42 o                         
   0   2  19          7.28          7.23         3.69 o                         
   1   2  19        148.68        151.12         7.76 o                         
   2   2  19         42.44         52.23         6.12 o                         
  -6   3  19         20.14         19.73         3.97 o                         
  -5   3  19         14.36         17.86         3.50 o                         
  -4   3  19         50.59         51.89         3.78 o                         
  -3   3  19        237.21        246.45         7.31 o                         
  -2   3  19        104.30         99.73         4.83 o                         
  -1   3  19          0.50          1.17         3.28 o                         
   0   3  19         55.58         60.37         4.27 o                         
   1   3  19         30.65         29.47         4.40 o                         
   2   3  19         41.15         41.53         7.73 o                         
  -5   4  19         21.73         25.38         4.72 o                         
  -4   4  19          0.13         -0.89         3.56 o                         
  -3   4  19          7.45          5.49         3.00 o                         
  -2   4  19          2.10          1.76         3.00 o                         
  -1   4  19         42.19         41.33         3.96 o                         
   0   4  19          0.00          0.00         3.65 o                         
   1   4  19          0.00         -0.42         3.86 o                         
   2   4  19         42.24         39.47        13.16 o                         
  -5   5  19         49.99         60.57         8.85 o                         
  -4   5  19        258.86        264.16        11.74 o                         
  -3   5  19          3.65          5.01         5.41 o                         
  -2   5  19         74.16         71.69         5.79 o                         
  -1   5  19          3.06          2.49         2.74 o                         
   0   5  19         16.58         16.48         3.79 o                         
   1   5  19         38.31         35.86         4.14 o                         
  -4   6  19         97.27         87.66         7.84 o                         
  -3   6  19         84.45         92.77         8.37 o                         
  -2   6  19         12.84         15.69         5.96 o                         
  -1   6  19          0.11         -1.28         5.04 o                         
   0   6  19          0.20          1.41         4.80 o                         
  -2   7  19          1.31          0.44         7.30 o                         
  -1   7  19         10.72         13.74         6.22 o                         
  -5   0  20        912.05       1003.47        35.70 o                         
  -4   0  20        173.32        213.79        13.43 o                         
  -3   0  20        331.55        335.97        13.34 o                         
  -2   0  20          6.78          3.01         5.30 o                         
  -1   0  20        239.72        245.47        16.45 o                         
   0   0  20        127.19        129.32         9.99 o                         
   1   0  20        532.85        560.63        24.34 o                         
  -5   1  20          0.05          0.45         4.06 o                         
  -4   1  20         81.91         83.39         4.92 o                         
  -3   1  20        427.57        453.04        11.21 o                         
  -2   1  20         19.77         20.40         4.12 o                         
  -1   1  20         49.64         53.01         5.36 o                         
   0   1  20         17.85         18.51         5.20 o                         
   1   1  20          0.30         -1.39         5.43 o                         
  -5   2  20        154.45        161.77         6.87 o                         
  -4   2  20          0.86         -0.15         3.56 o                         
  -3   2  20        363.22        359.99         9.63 o                         
  -2   2  20         77.62         79.74         4.63 o                         
  -1   2  20         39.74         36.97         4.65 o                         
   0   2  20         37.86         33.08         5.06 o                         
   1   2  20          6.36          7.68        10.97 o                         
  -5   3  20         14.11         12.64         4.17 o                         
  -4   3  20         64.72         68.68         4.82 o                         
  -3   3  20         40.45         33.45         4.08 o                         
  -2   3  20         12.69         11.81         3.69 o                         
  -1   3  20         17.82         16.57         3.96 o                         
   0   3  20          1.62          2.53         3.92 o                         
  -4   4  20          3.62          4.50         5.96 o                         
  -3   4  20        295.09        310.82         8.76 o                         
  -2   4  20         12.49         11.88         3.74 o                         
  -1   4  20         81.30         88.54         5.25 o                         
   0   4  20          4.06          4.44         4.39 o                         
  -3   5  20         38.30         35.47         8.30 o                         
  -2   5  20         10.07          8.65         5.59 o                         
  -1   5  20          4.65          1.97         6.77 o                         
  -3   1  21         69.10         57.95         6.91 o                         
  -2   1  21          0.33          2.79         5.56 o                         
  -1   1  21         10.38          4.39         9.87 o                         
  -3   2  21         97.58         78.35         6.95 o                         
  -2   2  21         19.60         18.68         6.91 o                         
                                                                                
